# Supplementary material for: Crystal structure of 1-(4-methyl­phen­yl)-3-(propan-2-yl­idene­amino)­thio­urea
Source: Acta Crystallogr E Crystallogr Commun. 2015 Sep 26;71(Pt 10):1236–41. doi: 10.1107/S2056989015017624 (PMC4647415; doi:10.1107/S2056989015017624)
Supplement: Supplementary file 1 [file e-71-01236-sup1.cif]

##############################################################################
#                                                                            #
# This CIF contains the data in a paper accepted for publication in          #
# Acta Crystallographica Section E. It conforms to the requirements of       #
# Notes for Authors for Acta Crystallographica Section E, and has been       #
# peer reviewed under the auspices of the IUCr Commission on Journals.       #
#                                                                            #
# Full details of the Crystallographic Information File format               #
# are given in the paper "The Crystallographic Information File (CIF):       #
# a New Standard Archive File for Crystallography" by S. R. Hall, F. H.      #
# Allen and I. D. Brown [Acta Cryst. (1991), A47, 655-685].                  #
#                                                                            #
# The current version of the core CIF dictionary is obtainable from          #
# ftp://ftp.iucr.org/pub/cif_core.dic.                                       #
#                                                                            #
# Software is freely available for graphical display of the structure(s)     #
# in this CIF. For information consult the CIF software page                 #
# http://www.iucr.org/resources/cif/software.                                #
#                                                                            #
# This file may be used for bona fide research purposes within the           #
# scientific community so long as proper attribution is given to the journal # 
# article from which it was obtained.                                        #
#                                                                            #
##############################################################################
data_I
_audit_creation_method     'SHELXL-2014/7'
_database_code_depnum_ccdc_archive     'CCDC ?'
_chemical_name_systematic
;
1-(4-Methylphenyl)-3-(propan-2-ylideneamino)thiourea
;
_chemical_name_common     ?
_chemical_formula_moiety     'C11 H15 N3 S'
_chemical_formula_sum     'C11 H15 N3 S'
_chemical_formula_iupac     'C11 H15 N3 S'
_chemical_formula_weight     221.32
_chemical_melting_point     ?
_shelx_space_group_comment
;
The symmetry employed for this shelxl refinement is uniquely defined
by the following loop, which should always be used as a source of
symmetry information in preference to the above space-group names.
They are only intended as comments.
;
_space_group_crystal_system     monoclinic
_space_group_name_H-M_alt     'P 21/c'
_space_group_name_Hall     '-P 2ybc'
loop_
    _space_group_symop_operation_xyz
    'x, y, z'
    '-x, y+1/2, -z+1/2'
    '-x, -y, -z'
    'x, -y-1/2, z-1/2'
_cell_length_a     13.7289(13)
_cell_length_b     7.4341(7)
_cell_length_c     11.5757(11)
_cell_angle_alpha     90
_cell_angle_beta     102.6900(10)
_cell_angle_gamma     90
_cell_volume     1152.58(19)
_cell_formula_units_Z     4
_cell_measurement_reflns_used     1590
_cell_measurement_theta_min     3.04
_cell_measurement_theta_max     25.46
_cell_measurement_temperature     100(2)
_exptl_crystal_description     prism
_exptl_crystal_colour     'light-brown'
_exptl_crystal_size_max     0.12
_exptl_crystal_size_mid     0.05
_exptl_crystal_size_min     0.03
_exptl_crystal_density_diffrn     1.275
_exptl_crystal_density_meas     ?
_exptl_crystal_density_method     ?
_exptl_crystal_F_000     472
_exptl_absorpt_coefficient_mu     0.252
_exptl_absorpt_correction_type     multi-scan
_exptl_absorpt_process_details
;
(SADABS; Sheldrick, 1996)
;
_shelx_estimated_absorpt_T_min     0.970
_shelx_estimated_absorpt_T_max     0.992
_exptl_absorpt_correction_T_min     0.9704
_exptl_absorpt_correction_T_max     0.9925
_diffrn_ambient_temperature     100(2)
_diffrn_radiation_type     MoK\a
_diffrn_radiation_wavelength     0.71073
_diffrn_radiation_source     'fine-focus sealed tube'
_diffrn_radiation_monochromator     graphite
_diffrn_measurement_device_type     'Bruker SMART APEX CCD'
_diffrn_measurement_method     '\f and \w scans'
_diffrn_detector_area_resol_mean     ?
_diffrn_reflns_number     10739
_diffrn_reflns_av_R_equivalents     0.0502
_diffrn_reflns_theta_min     3.042
_diffrn_reflns_theta_max     27.499
_diffrn_reflns_theta_full     27.499
_diffrn_measured_fraction_theta_max     0.999
_diffrn_measured_fraction_theta_full     0.999
_diffrn_reflns_limit_h_min     -17
_diffrn_reflns_limit_h_max     17
_diffrn_reflns_limit_k_min     -9
_diffrn_reflns_limit_k_max     9
_diffrn_reflns_limit_l_min     -13
_diffrn_reflns_limit_l_max     15
_diffrn_standards_number     0
_diffrn_standards_interval_count     0
_diffrn_standards_interval_time     0
_diffrn_standards_decay_%     0
_refine_special_details     ?
_reflns_number_total     2646
_reflns_number_gt     2052
_reflns_threshold_expression     'I > 2\s(I)'
_refine_ls_structure_factor_coef     Fsqd
_refine_ls_matrix_type     full
_refine_ls_R_factor_all     0.0573
_refine_ls_R_factor_gt     0.0408
_refine_ls_wR_factor_gt     0.0884
_refine_ls_wR_factor_ref     0.0979
_refine_ls_goodness_of_fit_ref     1.024
_refine_ls_restrained_S_all     1.024
_refine_ls_number_reflns     2646
_refine_ls_number_parameters     147
_refine_ls_number_restraints     2
_refine_ls_hydrogen_treatment     mixed
_refine_ls_weighting_scheme     calc
_refine_ls_weighting_details
              'w=1/[\s^2^(Fo^2^)+(0.0332P)^2^+0.7356P] where P=(Fo^2^+2Fc^2^)/3'
_atom_sites_solution_hydrogens     mixed
_atom_sites_solution_primary     ?
_atom_sites_solution_secondary     ?
_refine_ls_shift/su_max     0.000
_refine_ls_shift/su_mean     0.000
_refine_diff_density_max     0.271
_refine_diff_density_min     -0.267
_refine_ls_extinction_method     none
_refine_ls_extinction_coef     .
loop_
    _atom_type_symbol
    _atom_type_description
    _atom_type_scat_dispersion_real
    _atom_type_scat_dispersion_imag
    _atom_type_scat_source
    'C' 'C' 0.0033 0.0016
                         'International Tables Vol C Tables 4.2.6.8 and 6.1.1.4'
    'H' 'H' 0.0000 0.0000
                         'International Tables Vol C Tables 4.2.6.8 and 6.1.1.4'
    'N' 'N' 0.0061 0.0033
                         'International Tables Vol C Tables 4.2.6.8 and 6.1.1.4'
    'S' 'S' 0.1246 0.1234
                         'International Tables Vol C Tables 4.2.6.8 and 6.1.1.4'
_computing_data_collection
;
APEX2 (Bruker, 2008)
;
_computing_cell_refinement
;
APEX2 (Bruker, 2008)
;
_computing_data_reduction
;
SAINT (Bruker, 2008)
;
_computing_structure_solution
;
SHELXS97 (Sheldrick, 2008)
;
_computing_structure_refinement
;
SHELXL2014/7 (Sheldrick, 2015)
;
_computing_molecular_graphics
;
ORTEP-3 for Windows (Farrugia, 2012), <i>QMol</i> (Gans & Shalloway,
2001),
DIAMOND (Brandenburg, 2006)
;
_computing_publication_material
;
publCIF (Westrip, 2010)
;
loop_
    _atom_site_type_symbol
    _atom_site_label
    _atom_site_fract_x
    _atom_site_fract_y
    _atom_site_fract_z
    _atom_site_U_iso_or_equiv
    _atom_site_adp_type
    _atom_site_calc_flag
    _atom_site_occupancy
    _atom_site_disorder_assembly
    _atom_site_disorder_group
    S S1 0.14991(3) 0.10760(6) 0.53754(4) 0.01865(13) Uani d 1 . .
    N N1 0.17657(11) 0.1754(2) 0.31707(14) 0.0179(3) Uani d 1 . .
    H H1N 0.1468(14) 0.175(3) 0.2419(9) 0.023(6) Uiso d 1 . .
    N N2 0.01790(11) 0.1178(2) 0.33437(14) 0.0174(3) Uani d 1 . .
    H H2N -0.0236(13) 0.073(3) 0.3744(17) 0.032(6) Uiso d 1 . .
    N N3 -0.00516(11) 0.1118(2) 0.21071(13) 0.0177(3) Uani d 1 . .
    C C1 0.11491(13) 0.1348(2) 0.38949(16) 0.0158(4) Uani d 1 . .
    C C2 0.28274(13) 0.1793(2) 0.34532(16) 0.0174(4) Uani d 1 . .
    C C3 0.33249(14) 0.0928(3) 0.26883(17) 0.0218(4) Uani d 1 . .
    H H3 0.2955 0.0313 0.2013 0.026 Uiso calc 1 . .
    C C4 0.43587(14) 0.0956(3) 0.29054(17) 0.0240(4) Uani d 1 . .
    H H4 0.4688 0.0357 0.2374 0.029 Uiso calc 1 . .
    C C5 0.49234(14) 0.1841(3) 0.38822(17) 0.0218(4) Uani d 1 . .
    C C6 0.44118(15) 0.2713(3) 0.46362(18) 0.0240(4) Uani d 1 . .
    H H6 0.4781 0.3329 0.5311 0.029 Uiso calc 1 . .
    C C7 0.33772(14) 0.2703(3) 0.44266(17) 0.0221(4) Uani d 1 . .
    H H7 0.3046 0.3319 0.4949 0.027 Uiso calc 1 . .
    C C8 0.60488(15) 0.1844(3) 0.4134(2) 0.0316(5) Uani d 1 . .
    H H8A 0.6299 0.3006 0.4475 0.047 Uiso calc 1 . .
    H H8B 0.6271 0.1650 0.3395 0.047 Uiso calc 1 . .
    H H8C 0.6307 0.0880 0.4695 0.047 Uiso calc 1 . .
    C C9 -0.09645(13) 0.1333(2) 0.15732(16) 0.0163(4) Uani d 1 . .
    C C10 -0.18214(14) 0.1717(3) 0.21420(17) 0.0220(4) Uani d 1 . .
    H H10A -0.1571 0.2260 0.2922 0.033 Uiso calc 1 . .
    H H10B -0.2169 0.0592 0.2233 0.033 Uiso calc 1 . .
    H H10C -0.2285 0.2549 0.1643 0.033 Uiso calc 1 . .
    C C11 -0.11855(14) 0.1185(3) 0.02523(16) 0.0201(4) Uani d 1 . .
    H H11A -0.0561 0.1262 -0.0024 0.030 Uiso calc 1 . .
    H H11B -0.1631 0.2166 -0.0096 0.030 Uiso calc 1 . .
    H H11C -0.1509 0.0028 0.0011 0.030 Uiso calc 1 . .
loop_
    _atom_site_aniso_label
    _atom_site_aniso_U_11
    _atom_site_aniso_U_22
    _atom_site_aniso_U_33
    _atom_site_aniso_U_12
    _atom_site_aniso_U_13
    _atom_site_aniso_U_23
    S1 0.0168(2) 0.0218(2) 0.0167(2) -0.00133(19) 0.00219(18) 0.00207(18)
    N1 0.0133(8) 0.0252(8) 0.0149(8) -0.0017(6) 0.0020(6) 0.0013(7)
    N2 0.0148(8) 0.0226(8) 0.0149(8) -0.0018(6) 0.0033(6) 0.0014(6)
    N3 0.0182(8) 0.0196(8) 0.0152(8) -0.0022(6) 0.0037(6) 0.0000(6)
    C1 0.0149(9) 0.0129(8) 0.0196(9) 0.0003(7) 0.0041(7) 0.0007(7)
    C2 0.0151(9) 0.0177(8) 0.0194(9) -0.0003(7) 0.0040(7) 0.0046(7)
    C3 0.0200(10) 0.0272(10) 0.0181(10) -0.0009(8) 0.0043(8) 0.0008(8)
    C4 0.0194(10) 0.0308(11) 0.0239(11) 0.0016(8) 0.0092(8) 0.0014(8)
    C5 0.0171(10) 0.0233(9) 0.0247(10) -0.0006(8) 0.0038(8) 0.0080(8)
    C6 0.0203(10) 0.0258(10) 0.0245(11) -0.0051(8) 0.0018(8) -0.0010(8)
    C7 0.0206(10) 0.0224(9) 0.0251(11) -0.0026(8) 0.0087(8) -0.0040(8)
    C8 0.0172(10) 0.0364(12) 0.0408(13) -0.0008(9) 0.0053(9) 0.0085(10)
    C9 0.0182(9) 0.0121(8) 0.0186(9) -0.0004(7) 0.0041(7) 0.0009(7)
    C10 0.0178(10) 0.0288(10) 0.0179(10) 0.0056(8) 0.0009(8) 0.0009(8)
    C11 0.0199(10) 0.0228(9) 0.0167(9) -0.0008(8) 0.0020(8) 0.0004(7)
_geom_special_details
;
 All esds (except the esd in the dihedral angle between two l.s. planes)
 are estimated using the full covariance matrix.  The cell esds are taken
 into account individually in the estimation of esds in distances, angles
 and torsion angles; correlations between esds in cell parameters are only
 used when they are defined by crystal symmetry.  An approximate (isotropic)
 treatment of cell esds is used for estimating esds involving l.s. planes.
;
loop_
    _geom_bond_atom_site_label_1
    _geom_bond_atom_site_label_2
    _geom_bond_site_symmetry_2
    _geom_bond_distance
    _geom_bond_publ_flag
    S1 C1 . 1.6873(18) ?
    N1 C1 . 1.350(2) ?
    N1 C2 . 1.422(2) ?
    N1 H1N . 0.876(9) ?
    N2 C1 . 1.350(2) ?
    N2 N3 . 1.397(2) ?
    N2 H2N . 0.875(9) ?
    N3 C9 . 1.280(2) ?
    C2 C7 . 1.387(3) ?
    C2 C3 . 1.389(3) ?
    C3 C4 . 1.386(3) ?
    C3 H3 . 0.9500 ?
    C4 C5 . 1.388(3) ?
    C4 H4 . 0.9500 ?
    C5 C6 . 1.395(3) ?
    C5 C8 . 1.508(3) ?
    C6 C7 . 1.387(3) ?
    C6 H6 . 0.9500 ?
    C7 H7 . 0.9500 ?
    C8 H8A . 0.9800 ?
    C8 H8B . 0.9800 ?
    C8 H8C . 0.9800 ?
    C9 C11 . 1.496(2) ?
    C9 C10 . 1.496(3) ?
    C10 H10A . 0.9800 ?
    C10 H10B . 0.9800 ?
    C10 H10C . 0.9800 ?
    C11 H11A . 0.9800 ?
    C11 H11B . 0.9800 ?
    C11 H11C . 0.9800 ?
loop_
    _geom_angle_atom_site_label_1
    _geom_angle_atom_site_label_2
    _geom_angle_atom_site_label_3
    _geom_angle_site_symmetry_1
    _geom_angle_site_symmetry_3
    _geom_angle
    _geom_angle_publ_flag
    C1 N1 C2 . . 127.79(16) ?
    C1 N1 H1N . . 113.3(14) ?
    C2 N1 H1N . . 117.3(14) ?
    C1 N2 N3 . . 117.72(15) ?
    C1 N2 H2N . . 118.4(15) ?
    N3 N2 H2N . . 120.2(15) ?
    C9 N3 N2 . . 117.91(15) ?
    N1 C1 N2 . . 114.54(16) ?
    N1 C1 S1 . . 125.45(14) ?
    N2 C1 S1 . . 120.00(14) ?
    C7 C2 C3 . . 119.20(17) ?
    C7 C2 N1 . . 122.98(17) ?
    C3 C2 N1 . . 117.79(17) ?
    C4 C3 C2 . . 120.30(18) ?
    C4 C3 H3 . . 119.9 ?
    C2 C3 H3 . . 119.9 ?
    C3 C4 C5 . . 121.42(18) ?
    C3 C4 H4 . . 119.3 ?
    C5 C4 H4 . . 119.3 ?
    C4 C5 C6 . . 117.52(17) ?
    C4 C5 C8 . . 121.55(18) ?
    C6 C5 C8 . . 120.92(18) ?
    C7 C6 C5 . . 121.69(18) ?
    C7 C6 H6 . . 119.2 ?
    C5 C6 H6 . . 119.2 ?
    C2 C7 C6 . . 119.87(18) ?
    C2 C7 H7 . . 120.1 ?
    C6 C7 H7 . . 120.1 ?
    C5 C8 H8A . . 109.5 ?
    C5 C8 H8B . . 109.5 ?
    H8A C8 H8B . . 109.5 ?
    C5 C8 H8C . . 109.5 ?
    H8A C8 H8C . . 109.5 ?
    H8B C8 H8C . . 109.5 ?
    N3 C9 C11 . . 116.21(16) ?
    N3 C9 C10 . . 126.34(17) ?
    C11 C9 C10 . . 117.46(16) ?
    C9 C10 H10A . . 109.5 ?
    C9 C10 H10B . . 109.5 ?
    H10A C10 H10B . . 109.5 ?
    C9 C10 H10C . . 109.5 ?
    H10A C10 H10C . . 109.5 ?
    H10B C10 H10C . . 109.5 ?
    C9 C11 H11A . . 109.5 ?
    C9 C11 H11B . . 109.5 ?
    H11A C11 H11B . . 109.5 ?
    C9 C11 H11C . . 109.5 ?
    H11A C11 H11C . . 109.5 ?
    H11B C11 H11C . . 109.5 ?
loop_
    _geom_torsion_atom_site_label_1
    _geom_torsion_atom_site_label_2
    _geom_torsion_atom_site_label_3
    _geom_torsion_atom_site_label_4
    _geom_torsion_site_symmetry_1
    _geom_torsion_site_symmetry_2
    _geom_torsion_site_symmetry_3
    _geom_torsion_site_symmetry_4
    _geom_torsion
    _geom_torsion_publ_flag
    C1 N2 N3 C9 . . . . -165.78(16) ?
    C2 N1 C1 N2 . . . . -171.29(17) ?
    C2 N1 C1 S1 . . . . 9.3(3) ?
    N3 N2 C1 N1 . . . . 11.0(2) ?
    N3 N2 C1 S1 . . . . -169.57(12) ?
    C1 N1 C2 C7 . . . . -50.1(3) ?
    C1 N1 C2 C3 . . . . 132.2(2) ?
    C7 C2 C3 C4 . . . . 0.8(3) ?
    N1 C2 C3 C4 . . . . 178.60(17) ?
    C2 C3 C4 C5 . . . . 0.0(3) ?
    C3 C4 C5 C6 . . . . -0.4(3) ?
    C3 C4 C5 C8 . . . . 178.82(19) ?
    C4 C5 C6 C7 . . . . 0.0(3) ?
    C8 C5 C6 C7 . . . . -179.16(18) ?
    C3 C2 C7 C6 . . . . -1.1(3) ?
    N1 C2 C7 C6 . . . . -178.81(17) ?
    C5 C6 C7 C2 . . . . 0.7(3) ?
    N2 N3 C9 C11 . . . . -177.62(15) ?
    N2 N3 C9 C10 . . . . 2.4(3) ?
loop_
    _geom_hbond_atom_site_label_D
    _geom_hbond_atom_site_label_H
    _geom_hbond_atom_site_label_A
    _geom_hbond_site_symmetry_A
    _geom_hbond_distance_DH
    _geom_hbond_distance_HA
    _geom_hbond_distance_DA
    _geom_hbond_angle_DHA
    N1 H1N N3 . 0.876(11) 2.091(19) 2.572(2) 113.7(14)
    N1 H1N S1 4_565 0.876(11) 2.873(15) 3.5618(17) 136.7(17)
    N2 H2N S1 3_556 0.875(19) 2.57(2) 3.4373(16) 169.0(19)
    C8 H8C Cg1 3_656 0.98 2.81 3.716(2) 154
_shelx_hkl_file
;
   0   0   1    0.03    0.06
   0   0  -1    0.09    0.05
   0   0  -1   -0.01    0.03
   0   0  -2    0.44    0.14
   0   0  -2    0.56    0.10
   0   0   2    0.57    0.19
   0   0  -3    0.03    0.16
   0   0  -3   -0.14    0.08
   0   0   3    0.49    0.25
   0   0  -4   60.80    1.22
   0   0   4   59.12    1.77
   0   0  -4   58.57    1.57
   0   0   5    0.29    0.28
   0   0  -5    0.17    0.13
   0   0  -5    0.15    0.20
   0   0  -6   33.44    1.35
   0   0  -6   34.64    0.93
   0   0   6   34.34    1.57
   0   0   7    0.21    0.34
   0   0  -7   -0.04    0.13
   0   0   8   21.75    1.47
   0   0  -8   20.44    0.72
   0   0   8   19.03    1.19
   0   0   9   -0.21    0.44
   0   0   9    0.20    0.33
   0   0  10    8.08    1.05
   0   0  10    7.75    1.24
   0   0  11    0.07    0.36
   0   0  11    0.05    0.48
   0   0  12   31.15    1.90
   0   0  12   26.97    2.07
   0   0  13    0.59    0.59
   0   0  13    0.23    0.50
   0   0  14   12.83    1.88
   0   0  15   -0.22    0.74
   0   1   0   -0.18    0.10
   0  -1   0   -0.15    0.10
   0  -1   0   -0.32    0.04
   0   1  -1  123.61    2.28
   0   1   1  124.44    2.11
   0  -1   1  124.50    2.15
   0  -1   1  121.95    2.31
   0  -1  -1  122.80    2.27
   0   1  -2  258.05    4.38
   0   1   2  260.45    4.01
   0   1   2  256.50    4.58
   0  -1  -2  263.96    4.47
   0  -1   2  259.13    4.59
   0  -1   2  264.42    4.28
   0   1  -3   13.00    0.61
   0   1   3   12.97    0.72
   0  -1  -3   13.52    0.69
   0  -1   3   14.18    0.63
   0  -1   3   15.04    0.77
   0   1  -4   -0.20    0.12
   0   1   4    0.07    0.21
   0  -1  -4   -0.04    0.16
   0  -1   4    0.19    0.25
   0  -1   4    0.21    0.18
   0   1  -5    5.13    0.51
   0   1   5    5.03    0.67
   0  -1   5    3.82    0.60
   0  -1  -5    4.58    0.60
   0  -1   5    4.56    0.53
   0   1   6   34.78    1.58
   0   1  -6   33.90    1.16
   0  -1   6   36.35    1.36
   0  -1   6   34.05    1.57
   0  -1  -6   36.13    1.47
   0   1   7   -0.07    0.29
   0   1  -7   -0.04    0.18
   0  -1   7    0.45    0.41
   0  -1  -7   -0.07    0.24
   0  -1   7    0.01    0.25
   0   1  -8    6.42    0.64
   0   1   8    6.92    1.04
   0  -1   8    6.04    0.80
   0  -1  -8    6.57    0.88
   0  -1   8    5.95    0.97
   0   1   9    4.67    0.95
   0  -1  -9    6.00    0.91
   0  -1   9    5.42    0.80
   0  -1   9    5.78    1.01
   0   1  10   16.10    1.72
   0  -1  10   17.53    1.28
   0  -1 -10   17.52    1.32
   0  -1  10   15.81    1.69
   0   1  11    4.13    0.97
   0  -1  11    3.83    0.94
   0  -1  11    5.59    0.92
   0   1  12    0.77    0.65
   0   1  12    0.14    0.35
   0  -1  12    0.09    0.49
   0  -1  12   -0.20    0.49
   0   1  13    5.92    1.27
   0   1  13    7.55    1.24
   0  -1  13    6.97    1.36
   0   1  14    0.78    0.76
   0   1  14    0.36    0.55
   0  -1  14    0.39    0.65
   0   2   0  205.35    3.82
   0  -2   0  213.17    3.98
   0   2   1 1000.00   15.01
   0   2  -1  981.41   15.18
   0  -2   1  971.96   16.15
   0  -2   1  969.97   16.40
   0  -2  -1  977.36   15.10
   0  -2  -1  982.24   15.56
   0   2  -2   19.67    0.87
   0   2   2   19.94    0.71
   0   2   2   19.24    0.90
   0  -2   2   19.07    0.74
   0  -2  -2   18.35    0.85
   0  -2   2   18.24    0.89
   0   2   3   74.07    2.07
   0   2   3   75.31    1.56
   0  -2  -3   75.88    2.04
   0  -2   3   76.69    1.82
   0  -2   3   77.45    2.08
   0   2   4   20.71    0.61
   0   2   4   21.70    1.11
   0   2  -4   20.47    0.97
   0  -2   4   21.66    0.90
   0  -2  -4   19.65    1.02
   0  -2   4   21.05    1.08
   0   2   5  113.41    3.07
   0   2  -5  110.12    2.69
   0   2   5  114.29    1.87
   0  -2  -5  112.11    2.93
   0  -2   5  112.91    2.64
   0  -2   5  114.86    3.05
   0   2  -6   -0.14    0.19
   0   2   6   -0.12    0.24
   0  -2  -6    0.21    0.27
   0  -2   6   -0.02    0.22
   0  -2   6    0.22    0.35
   0   2  -7   15.65    0.93
   0   2   7   15.33    1.19
   0  -2   7   12.15    0.90
   0  -2  -7   14.67    1.09
   0  -2   7   14.89    1.41
   0   2   8    3.46    0.77
   0   2  -8    4.19    0.62
   0  -2   8    4.82    0.72
   0  -2  -8    3.19    0.66
   0  -2   8    3.97    0.83
   0   2  -9   23.64    1.23
   0   2   9   28.15    1.81
   0  -2   9   26.45    1.78
   0  -2   9   23.65    1.40
   0  -2  -9   24.64    1.56
   0   2  10   -0.35    0.42
   0  -2  10   -0.34    0.40
   0  -2  10    0.18    0.43
   0  -2 -10    0.37    0.43
   0   2  11    0.29    0.52
   0  -2  11    0.61    0.44
   0  -2  11    0.06    0.52
   0  -2 -11   -0.06    0.39
   0   2  12    0.02    0.54
   0  -2 -12    1.33    0.63
   0  -2  12   -0.18    0.51
   0   2  13    1.13    0.80
   0  -2  13    1.16    0.77
   0   2  14    0.13    0.49
   0   2  14   -0.65    0.56
   0  -2  14    0.49    0.76
   0   3   0   -0.14    0.16
   0  -3   0   -0.15    0.14
   0  -3   0    0.13    0.21
   0   3   1   48.77    1.52
   0   3  -1   49.50    1.63
   0  -3   1   48.19    1.46
   0  -3  -1   48.99    1.66
   0  -3  -1   47.48    1.56
   0  -3   1   48.12    1.63
   0   3  -2   37.51    1.43
   0   3   2   37.52    1.25
   0  -3   2   36.01    1.24
   0  -3   2   37.15    1.44
   0  -3  -2   35.57    1.44
   0  -3  -2   36.50    1.39
   0   3  -3   38.90    1.51
   0   3   3   41.23    1.27
   0   3   3   38.48    1.58
   0  -3   3   41.27    1.33
   0  -3   3   39.56    1.55
   0  -3  -3   40.88    1.56
   0   3   4  112.44    3.08
   0   3   4  112.42    2.35
   0  -3   4  116.63    3.06
   0  -3   4  113.12    2.62
   0  -3  -4  107.33    2.95
   0   3   5   14.00    0.63
   0   3  -5   14.87    0.99
   0   3   5   14.38    1.05
   0  -3   5   12.97    1.01
   0  -3   5   14.37    0.86
   0  -3  -5   14.41    1.02
   0   3   6   81.80    1.65
   0   3   6   79.53    2.77
   0   3  -6   83.31    2.51
   0  -3   6   82.03    2.33
   0  -3   6   82.92    2.76
   0  -3  -6   83.06    2.71
   0   3  -7    2.60    0.56
   0   3   7    1.77    0.59
   0  -3   7    1.39    0.55
   0  -3   7    2.18    0.52
   0  -3  -7    1.88    0.55
   0   3   8   50.23    2.37
   0   3  -8   54.40    2.06
   0  -3   8   55.15    2.42
   0  -3   8   51.25    1.96
   0  -3  -8   50.25    2.26
   0   3   9    2.94    0.80
   0   3  -9    2.72    0.62
   0  -3   9    3.23    0.67
   0  -3  -9    1.54    0.59
   0   3 -10    8.29    1.04
   0   3  10    8.73    1.33
   0  -3 -10   10.52    1.33
   0  -3  10    9.61    1.37
   0   3  11    0.95    0.62
   0  -3 -11    1.71    0.66
   0  -3  11    1.84    0.76
   0   3  12    3.00    0.96
   0  -3  12    1.42    0.79
   0  -3 -12    3.01    0.88
   0   3  13    6.56    1.37
   0  -3  13    4.05    1.14
   0  -3 -13    3.29    0.97
   0   3  14    0.35    0.79
   0  -3 -14    1.80    0.84
   0  -3  14    0.57    0.68
   0   4   0  361.34    6.85
   0  -4   0  361.53    6.71
   0  -4   0  370.67    7.15
   0   4  -1   17.60    1.07
   0   4   1   20.71    1.08
   0  -4  -1   19.53    1.17
   0  -4   1   17.21    1.09
   0  -4   1   20.79    1.05
   0   4   2    7.52    0.78
   0   4  -2    6.77    0.81
   0  -4  -2    5.10    0.69
   0  -4   2    6.54    0.71
   0  -4  -2    7.78    0.91
   0  -4   2    6.41    0.82
   0   4   3   24.30    1.12
   0   4  -3   21.39    1.24
   0   4   3   24.48    1.37
   0  -4   3   23.84    1.12
   0  -4  -3   24.96    1.32
   0  -4   3   21.01    1.26
   0   4   4    4.27    0.55
   0   4   4    4.16    0.73
   0   4  -4    5.17    0.78
   0  -4   4    3.54    0.67
   0  -4   4    4.56    0.62
   0  -4  -4    4.21    0.69
   0   4   5    6.82    0.66
   0   4   5    8.85    1.11
   0  -4   5    7.01    0.96
   0  -4   5    8.43    0.83
   0  -4  -5    6.29    0.86
   0   4  -6   16.77    1.20
   0   4   6   17.37    1.32
   0  -4   6   17.41    1.56
   0  -4   6   15.90    1.01
   0  -4  -6   15.78    1.47
   0   4   7    2.27    0.67
   0   4  -7    2.52    0.62
   0  -4   7    1.80    0.60
   0  -4   7    2.22    0.56
   0  -4  -7    1.43    0.55
   0   4   8   -0.45    0.32
   0   4  -8   -0.05    0.29
   0  -4   8    0.16    0.42
   0  -4  -8   -0.31    0.29
   0  -4   8    0.57    0.41
   0   4   9    0.32    0.42
   0   4  -9   -0.20    0.34
   0  -4  -9   -0.45    0.29
   0  -4   9    0.19    0.45
   0   4  10    1.02    0.64
   0   4 -10    0.98    0.53
   0  -4  10    1.11    0.62
   0  -4 -10    0.58    0.51
   0   4  11    0.26    0.57
   0  -4 -11    0.95    0.56
   0  -4  11    0.38    0.53
   0   4  12    5.92    1.32
   0  -4 -12    6.98    1.27
   0  -4  12    7.51    1.36
   0   4  13    2.64    1.05
   0  -4  13    2.88    0.99
   0  -4 -13    2.02    0.85
   0   5   0   -0.09    0.25
   0  -5   0    0.02    0.24
   0  -5   0   -0.08    0.27
   0   5  -1   21.28    1.32
   0   5   1   21.46    1.26
   0  -5  -1   22.61    1.30
   0  -5  -1   19.60    1.34
   0  -5   1   22.62    1.24
   0  -5   1   19.20    1.29
   0   5  -2    0.81    0.38
   0   5   2    1.18    0.41
   0  -5   2    1.22    0.49
   0  -5  -2    1.25    0.49
   0  -5   2    0.75    0.37
   0  -5  -2    0.82    0.39
   0   5   3   34.14    1.50
   0   5  -3   31.44    1.68
   0  -5   3   32.70    1.73
   0  -5  -3   31.05    1.64
   0  -5   3   33.27    1.48
   0   5   4    7.30    0.81
   0   5   4    6.24    0.98
   0   5  -4    9.12    1.12
   0  -5  -4    8.23    1.05
   0  -5   4    7.24    0.85
   0  -5   4    8.10    1.09
   0   5  -5   10.64    1.25
   0   5   5   10.28    0.78
   0   5   5    9.63    1.23
   0  -5  -5   12.40    1.33
   0  -5   5   11.41    1.06
   0  -5   5   10.31    1.24
   0   5   6   33.93    1.98
   0  -5   6   34.31    1.93
   0  -5   6   35.66    1.58
   0  -5  -6   32.50    1.87
   0   5   7    5.18    1.04
   0   5  -7    3.94    0.81
   0  -5   7    4.90    0.76
   0  -5   7    3.35    0.83
   0  -5  -7    5.27    0.97
   0   5   8    2.88    0.83
   0   5  -8    3.22    0.77
   0  -5  -8    2.39    0.71
   0  -5   8    2.08    0.70
   0   5   9    3.20    0.92
   0   5  -9    2.35    0.69
   0  -5  -9    1.80    0.69
   0  -5   9    1.70    0.66
   0   5 -10    5.85    1.06
   0   5  10    6.43    1.25
   0  -5  10    7.06    1.25
   0  -5 -10    6.79    1.23
   0   5 -11   23.83    1.75
   0   5  11   18.76    2.18
   0  -5  11   17.01    1.94
   0  -5 -11   21.04    2.16
   0   5  12    0.74    0.75
   0  -5  12    4.04    1.05
   0  -5 -12    2.40    0.83
   0   6   0    2.92    0.69
   0  -6   0    3.96    0.77
   0  -6   0    3.65    0.82
   0   6  -1    8.30    1.11
   0   6   1    9.26    1.12
   0  -6  -1    7.38    1.09
   0  -6   1    7.28    1.11
   0  -6  -1    7.58    1.00
   0  -6   1   11.38    1.18
   0   6  -2   11.38    1.33
   0   6   2   11.57    1.22
   0  -6   2   11.96    1.18
   0  -6   2   13.64    1.45
   0  -6  -2   13.57    1.48
   0   6   3    3.48    0.69
   0   6  -3    3.73    0.80
   0  -6   3    3.70    0.69
   0  -6  -3    3.47    0.75
   0  -6   3    4.14    0.87
   0   6  -4   32.88    1.94
   0   6   4   34.33    1.62
   0   6   4   38.08    2.14
   0  -6   4   33.36    1.94
   0  -6   4   33.73    1.65
   0  -6  -4   33.42    1.91
   0   6   5    7.30    0.90
   0   6   5    7.04    1.12
   0   6  -5    5.76    1.01
   0  -6   5    5.62    1.01
   0  -6  -5    5.78    0.98
   0  -6   5    5.65    0.83
   0   6  -6    1.33    0.60
   0   6   6    1.07    0.58
   0  -6   6    0.31    0.42
   0  -6  -6    1.12    0.53
   0  -6   6    0.61    0.41
   0   6  -7    0.09    0.41
   0   6   7    0.21    0.52
   0  -6   7    0.24    0.45
   0  -6  -7    0.20    0.44
   0   6  -8    0.79    0.53
   0   6   8    0.96    0.63
   0  -6  -8    0.63    0.51
   0  -6   8    0.29    0.55
   0   6   9    0.43    0.58
   0   6  -9    0.59    0.57
   0  -6   9    0.19    0.51
   0  -6  -9    0.31    0.46
   0   6  10    6.55    1.33
   0   6 -10    8.43    1.35
   0  -6 -10    5.71    1.24
   0  -6  10    4.39    1.07
   0   6  11   -0.07    0.57
   0   6 -11    0.03    0.56
   0  -6 -11    0.29    0.64
   0  -6  11    0.05    0.53
   0   7   0   -0.18    0.34
   0  -7   0   -0.18    0.28
   0  -7   0   -0.40    0.28
   0   7  -1    0.21    0.40
   0   7   1    0.94    0.50
   0  -7   1    0.95    0.46
   0  -7   1    1.51    0.60
   0  -7  -1    0.61    0.48
   0  -7  -1    0.67    0.45
   0   7   2   16.22    1.56
   0   7  -2   13.96    1.57
   0  -7  -2   13.76    1.49
   0  -7  -2   14.81    1.66
   0  -7   2   12.30    1.30
   0  -7   2   13.17    1.54
   0   7  -3    1.26    0.64
   0   7   3    1.50    0.57
   0  -7  -3    0.76    0.53
   0  -7   3    0.23    0.47
   0  -7   3    1.38    0.53
   0   7   4    8.28    1.28
   0   7  -4   10.76    1.46
   0   7   4    8.99    1.11
   0  -7   4    5.73    1.08
   0  -7  -4    6.73    1.11
   0  -7   4    9.73    1.16
   0   7   5    2.70    0.79
   0   7  -5    3.38    0.86
   0  -7   5    1.93    0.72
   0  -7   5    4.08    0.78
   0  -7  -5    3.36    0.88
   0   7  -6    4.44    0.98
   0   7   6    4.86    1.10
   0  -7   6    4.24    1.02
   0  -7  -6    2.60    0.82
   0   7  -7   -0.08    0.46
   0   7   7   -0.17    0.46
   0  -7  -7    0.41    0.51
   0  -7   7   -0.32    0.41
   0   7  -8   14.04    1.75
   0   7   8   15.75    2.02
   0  -7   8   14.74    1.81
   0  -7  -8   14.06    1.75
   0   7  -9    1.01    0.71
   0   7   9    1.73    0.82
   0  -7   9    1.15    0.73
   0  -7  -9    0.88    0.64
   0   7 -10    1.93    0.82
   0   7  10    0.69    0.75
   0  -7  10    1.42    0.79
   0  -7 -10    2.22    0.94
   0   8   0   14.72    1.66
   0  -8   0   11.09    1.36
   0  -8   0   13.51    1.71
   0   8   1    0.74    0.51
   0   8  -1    1.19    0.61
   0  -8   1    1.16    0.64
   0  -8  -1    0.18    0.47
   0  -8  -1    1.08    0.56
   0  -8   1    1.06    0.55
   0   8  -2    9.35    1.41
   0   8   2    8.01    1.20
   0  -8   2    8.54    1.21
   0  -8  -2    6.55    1.11
   0  -8  -2    8.75    1.38
   0  -8   2    8.33    1.34
   0   8   3   17.39    1.96
   0   8  -3   17.32    1.90
   0   8   3   16.44    1.63
   0  -8   3   22.54    2.23
   0  -8   3   19.17    1.77
   0   8   4    2.87    0.79
   0   8  -4    2.66    0.87
   0   8   4    3.68    0.96
   0  -8  -4    3.43    0.87
   0  -8   4    3.52    0.98
   0   8  -5    3.71    1.00
   0   8   5    3.75    0.99
   0  -8  -5    1.59    0.66
   0  -8   5    3.36    0.98
   0   8   6    2.20    0.85
   0   8  -6    1.94    0.81
   0  -8   6    2.33    0.83
   0  -8  -6    1.34    0.71
   0   8   7    6.98    1.44
   0   8  -7   10.80    1.61
   0  -8  -7    6.91    1.31
   0  -8   7    9.76    1.54
   0   8  -8    0.23    0.63
   0   8   8   -0.27    0.54
   0  -8   8    0.69    0.65
   0  -8  -8    0.36    0.65
   0   9   0    0.07    0.50
   0  -9   0    0.48    0.55
   0  -9   0   -0.08    0.44
   0   9  -1   -0.25    0.43
   0   9   1   -0.15    0.46
   0  -9   1    0.36    0.50
   0  -9   1    0.69    0.62
   0  -9  -1    0.37    0.50
   0  -9  -1    0.02    0.51
   0   9  -2    0.32    0.54
   0   9   2    0.93    0.63
   0  -9   2    1.19    0.64
   0  -9   2    0.78    0.67
   0  -9  -2    2.48    0.84
   0   9  -3    1.92    0.83
   0   9   3    2.79    0.86
   0   9   3    2.83    0.93
   0  -9  -3    2.56    0.82
   0  -9   3    2.48    0.88
   0   9   4    1.98    0.83
   0   9  -4    2.46    0.89
   0  -9   4    2.20    0.90
   0  -9  -4    4.00    1.00
   0   9  -5   -0.35    0.56
   0   9   5   -0.11    0.51
   0  -9   5    0.82    0.69
   0  -9  -5    0.36    0.56
   0   9   6    0.02    0.54
   0   9  -6    0.45    0.61
   0  -9   6   -0.11    0.53
   0  -9  -6   -0.13    0.48
  -1   0  15   -0.21    0.67
  -1   0  14   11.90    1.61
  -1   0  14   16.07    2.04
  -1   0  13   -0.41    0.40
  -1   0  13    0.51    0.62
  -1   0  12    0.57    0.49
  -1   0  12    1.83    0.79
  -1   0  11    0.07    0.39
  -1   0  11   -0.33    0.43
  -1   0  10    1.05    0.49
  -1   0  10   -0.45    0.41
  -1   0   9   -0.14    0.41
  -1   0   9    0.36    0.37
  -1   0   8    0.87    0.49
  -1   0   8    0.36    0.34
   1   0  -8    0.51    0.19
  -1   0   7    0.10    0.26
   1   0  -7    0.05    0.13
  -1   0   7    0.13    0.34
   1   0  -6   98.44    1.89
  -1   0   6   99.06    2.79
  -1   0   5    0.40    0.29
   1   0  -4  277.88    4.41
  -1   0   4  276.82    5.13
  -1   0   3   -0.01    0.18
   1   0  -3    0.06    0.11
   1   0  -2  271.83    4.18
  -1   0   2  266.18    4.47
  -1   0   2  271.88    4.46
  -1   0   1   -0.07    0.05
  -1   0   1    0.03    0.07
   1   0  -1   -0.07    0.05
  -1   0  -1    0.05    0.06
   1   0   1   -0.08    0.08
   1   0   1   -0.02    0.07
   1   0   2   79.49    1.82
  -1   0  -2   80.09    1.54
   1   0   2   81.06    1.52
   1   0   3   -0.38    0.10
   1   0   3   -0.31    0.21
  -1   0  -3   -0.03    0.15
   1   0   4  148.47    2.65
  -1   0  -4  148.27    2.93
   1   0   4  149.49    3.38
  -1   0  -5   -0.11    0.17
  -1   0  -5   -0.04    0.11
   1   0   5    0.19    0.29
  -1   0  -6   81.65    1.77
   1   0   6   82.65    2.63
  -1   0  -6   83.01    2.22
  -1   0  -7    0.03    0.16
   1   0   7    0.21    0.38
  -1   0  -7   -0.02    0.23
  -1   0  -8   21.25    0.80
   1   0   8   20.89    1.50
   1   0   9   -0.31    0.22
   1   0   9   -0.11    0.44
   1   0  10   10.56    1.18
   1   0  10   11.14    1.50
   1   0  11    0.47    0.57
   1   0  11   -0.18    0.32
   1   0  12    9.71    1.51
   1   0  12    7.86    1.16
   1   0  13    0.05    0.61
   1   0  14   -0.59    0.61
  -1   1  15    3.15    1.19
  -1   1  15    2.22    0.86
  -1  -1  15    2.54    1.07
  -1   1  14    7.51    1.30
  -1   1  14    8.49    1.56
  -1  -1  14    8.17    1.53
  -1   1  13    4.97    1.04
  -1   1  13    3.93    1.09
  -1  -1  13    5.42    1.03
  -1  -1  13    5.12    1.20
  -1   1  12    2.10    0.88
  -1   1  12    1.99    0.65
  -1  -1  12    1.85    0.81
  -1  -1  12    1.72    0.69
  -1   1  11    3.96    0.96
  -1   1  11    1.71    0.59
  -1  -1  11    3.47    0.78
  -1  -1  11    2.82    0.87
  -1   1  10   68.32    2.93
  -1  -1  10   65.64    2.54
  -1  -1  10   62.31    2.79
  -1   1   9    1.83    0.65
   1   1  -9    2.24    0.43
  -1  -1   9    1.65    0.52
   1  -1  -9    2.06    0.58
  -1  -1   9    2.58    0.72
  -1   1   8    5.40    0.90
   1   1  -8    6.66    0.63
  -1  -1   8    5.04    0.74
  -1  -1   8    6.43    0.96
   1  -1  -8    5.61    0.81
  -1   1   7   70.12    2.48
   1   1  -7   73.28    1.89
   1  -1  -7   74.04    2.40
  -1  -1   7   75.14    2.52
  -1  -1   7   76.17    2.30
  -1   1   6   48.19    1.82
   1   1  -6   46.24    1.39
  -1  -1   6   49.47    1.67
   1  -1  -6   49.01    1.77
  -1  -1   6   48.11    1.81
  -1   1   5    9.01    0.84
   1   1  -5    8.27    0.54
  -1  -1   5    9.10    0.78
  -1  -1   5    9.80    0.89
   1  -1  -5    7.02    0.71
   1   1  -4   38.79    1.15
  -1   1   4   37.33    1.35
  -1  -1   4   39.54    1.27
   1  -1  -4   37.36    1.32
  -1  -1   4   39.52    1.35
   1   1  -3  167.29    3.08
  -1   1   3  164.18    3.29
  -1  -1   3  162.64    3.23
  -1  -1   3  163.55    3.16
   1  -1  -3  165.81    3.26
  -1   1   2   66.81    1.56
   1  -1  -2   67.86    1.25
   1  -1  -2   69.24    1.59
  -1  -1   2   67.97    1.52
   1   1  -1    4.66    0.33
  -1  -1   1    4.18    0.30
   1  -1  -1    4.08    0.26
  -1  -1   1    4.75    0.33
   1   1   0  182.38    3.12
   1  -1   0  186.52    2.97
   1  -1   0  183.88    3.22
  -1  -1   0  181.10    3.14
   1  -1   0  180.80    3.12
  -1  -1   0  187.56    3.16
   1   1   1   21.45    0.63
   1   1   1   21.25    0.72
   1  -1   1   21.38    0.71
  -1  -1  -1   22.19    0.73
   1  -1   1   22.29    0.51
   1  -1   1   23.85    0.79
   1   1   2  217.21    3.51
   1   1   2  215.03    4.01
   1  -1   2  208.89    3.78
   1  -1   2  219.23    3.47
  -1  -1  -2  214.72    3.83
   1  -1   2  221.19    4.07
   1   1   3    8.63    0.36
   1   1   3    9.31    0.65
  -1   1  -3    8.45    0.52
   1  -1   3    8.71    0.66
   1  -1   3    9.45    0.46
  -1  -1  -3    8.54    0.55
   1   1   4   47.54    1.65
  -1   1  -4   48.73    1.36
   1   1   4   48.81    1.00
  -1  -1  -4   49.11    1.51
   1  -1   4   47.00    1.67
   1  -1   4   49.56    1.30
   1   1   5   84.86    2.51
   1   1   5   87.68    1.54
  -1   1  -5   83.22    2.02
   1  -1   5   85.73    2.06
  -1  -1  -5   86.14    2.29
   1  -1   5   83.59    2.52
   1   1   6   86.37    2.74
  -1   1  -6   86.81    2.12
   1  -1   6   86.71    2.73
  -1  -1  -6   86.09    2.43
  -1  -1  -6   86.41    1.53
   1  -1   6   86.56    2.23
   1   1   7    4.44    0.84
  -1   1  -7    4.89    0.57
   1  -1   7    6.43    0.73
  -1  -1  -7    4.89    0.69
   1  -1   7    4.47    0.81
  -1   1  -8    5.26    0.61
   1   1   8    5.37    0.95
  -1  -1  -8    3.37    0.65
   1  -1   8    4.24    0.66
   1  -1   8    4.70    0.92
   1   1   9   62.11    2.75
  -1  -1  -9   56.11    2.26
   1  -1   9   63.78    2.79
   1  -1   9   62.90    2.25
   1   1  10    1.50    0.67
  -1  -1 -10    0.51    0.42
   1  -1  10   -0.59    0.39
   1  -1  10    0.70    0.43
   1   1  11    7.41    1.30
   1  -1  11    4.90    0.85
  -1  -1 -11    3.56    0.79
   1  -1  11    4.17    1.03
   1   1  12    3.55    1.02
   1   1  12    4.87    0.96
   1  -1  12    5.68    1.24
   1   1  13    5.04    1.02
   1   1  13    5.16    1.26
   1  -1  13    5.36    1.27
   1   1  14    6.38    1.46
   1  -1  14    8.17    1.58
  -1   2  14    3.39    1.07
  -1   2  14    2.21    0.77
  -1  -2  14    5.43    1.28
  -1   2  13    1.83    0.84
  -1  -2  13    2.71    0.97
  -1   2  12    1.51    0.73
  -1  -2  12    1.70    0.83
   1  -2 -12    1.34    0.62
  -1  -2  12    1.30    0.67
  -1   2  11   25.34    1.90
  -1  -2  11   24.71    1.87
   1  -2 -11   25.08    1.75
  -1  -2  11   27.60    1.73
  -1   2  10    0.01    0.43
  -1  -2  10    2.01    0.70
  -1  -2  10    1.84    0.59
   1  -2 -10    2.05    0.65
   1   2  -9    9.67    0.94
  -1   2   9   10.12    1.29
  -1  -2   9    9.34    1.23
   1  -2  -9   10.48    1.22
  -1  -2   9    9.23    1.09
  -1   2   8    7.46    1.04
   1   2  -8    7.40    0.80
  -1  -2   8    6.38    0.86
  -1  -2   8    6.27    0.97
   1  -2  -8    6.75    0.96
   1   2  -7    3.35    0.55
  -1   2   7    4.38    0.76
  -1  -2   7    2.80    0.63
  -1  -2   7    3.74    0.65
   1  -2  -7    2.59    0.60
  -1   2   6    4.25    0.70
   1   2  -6    4.63    0.60
   1  -2  -6    3.62    0.62
  -1  -2   6    4.50    0.64
  -1  -2   6    5.27    0.76
   1   2  -5    1.09    0.33
  -1   2   5    1.44    0.42
  -1   2   5    1.42    0.15
  -1  -2   5    1.03    0.38
  -1  -2   5    0.82    0.33
   1  -2  -5    0.37    0.29
  -1   2   4    3.69    0.30
  -1   2   4    2.34    0.46
   1   2  -4    3.10    0.47
  -1  -2   4    3.27    0.47
  -1  -2   4    3.36    0.52
   1  -2  -4    3.81    0.55
  -1   2   3   60.88    1.79
  -1   2   3   62.15    1.38
  -1  -2   3   61.45    1.68
  -1  -2   3   61.26    1.74
   1  -2  -3   63.38    1.81
  -1   2   2  269.78    4.58
   1   2  -2  279.96    4.96
  -1  -2   2  267.56    4.91
   1  -2  -2  270.23    4.89
  -1  -2   2  266.57    4.78
   1  -2  -2  275.44    5.04
   1   2  -1  468.74    7.76
  -1   2   1  461.31    7.57
   1  -2  -1  481.75    7.95
  -1  -2   1  464.33    7.82
  -1   2   0   64.49    1.65
   1   2   0   70.17    1.71
   1  -2   0   69.16    1.76
  -1  -2   0   69.11    1.70
  -1  -2   0   65.73    1.69
   1  -2   0   67.70    1.56
   1   2   1   65.62    1.59
   1  -2   1   67.80    1.48
   1  -2   1   66.16    1.78
  -1  -2  -1   66.16    1.73
  -1  -2  -1   67.08    1.72
   1   2   2   13.65    0.76
  -1   2  -2   12.80    0.73
   1   2   2   12.09    0.58
   1  -2   2   12.70    0.76
   1  -2   2   12.55    0.54
  -1  -2  -2   13.04    0.73
  -1   2  -3    0.11    0.15
   1   2   3    0.15    0.21
   1   2   3   -0.19    0.12
  -1  -2  -3   -0.15    0.15
   1  -2   3   -0.14    0.14
   1  -2   3   -0.05    0.21
  -1   2  -4    0.56    0.25
   1   2   4    0.49    0.30
   1   2   4    0.76    0.19
  -1  -2  -4    0.50    0.27
   1  -2   4    0.68    0.23
   1  -2   4    1.13    0.39
   1   2   5  236.72    3.85
  -1   2  -5  229.79    4.65
   1   2   5  238.01    5.19
  -1  -2  -5  237.14    4.89
   1  -2   5  237.59    4.39
   1  -2   5  235.80    5.17
   1   2   6   12.76    1.21
  -1   2  -6   14.14    0.89
   1  -2   6   12.72    1.23
  -1  -2  -6   13.42    0.96
   1  -2   6   15.95    0.88
   1   2   7    4.54    0.84
  -1   2  -7    4.27    0.61
   1  -2   7    4.10    0.82
  -1  -2  -7    4.32    0.72
   1  -2   7    3.77    0.59
   1   2   8   12.33    1.38
  -1   2  -8   10.77    0.99
  -1  -2  -8    9.73    1.08
   1  -2   8   11.97    1.05
   1  -2   8   12.02    1.38
  -1   2  -9   -0.12    0.28
   1   2   9    0.69    0.53
   1  -2   9    0.11    0.46
  -1  -2  -9    0.17    0.35
   1  -2   9   -0.13    0.34
   1   2  10    1.27    0.66
  -1  -2 -10    1.29    0.56
   1  -2  10    2.28    0.62
   1  -2  10    0.73    0.61
   1   2  11    4.92    1.08
  -1  -2 -11    3.78    0.84
   1  -2  11    3.88    0.99
   1   2  12    0.56    0.63
   1  -2  12    1.75    0.82
  -1  -2 -12    1.01    0.55
   1   2  13    7.50    1.45
  -1  -2 -13   10.52    1.46
   1  -2  13    9.39    1.64
   1   2  14    1.31    0.88
   1   2  14    0.99    0.58
   1  -2  14    1.13    0.83
  -1   3  14    2.94    1.07
  -1  -3  14    2.07    0.90
  -1   3  13    6.21    1.35
  -1  -3  13    5.70    1.24
   1  -3 -13    9.59    1.51
  -1   3  12    8.52    1.45
   1  -3 -12    3.79    0.95
  -1  -3  12    6.56    1.25
  -1   3  11    1.55    0.71
   1  -3 -11    1.41    0.64
  -1  -3  11    1.52    0.64
   1   3 -10   17.76    1.21
  -1   3  10   19.59    1.93
   1  -3 -10   16.87    1.66
  -1  -3  10   18.03    1.34
  -1  -3  10   17.01    1.74
   1   3  -9    3.77    0.70
  -1   3   9    3.94    0.92
  -1  -3   9    2.69    0.77
   1  -3  -9    2.33    0.65
  -1  -3   9    3.46    0.71
  -1   3   8    0.27    0.38
   1   3  -8   -0.22    0.23
  -1  -3   8    0.66    0.41
   1  -3  -8    0.36    0.38
  -1  -3   8    0.07    0.40
   1   3  -7    8.43    0.94
  -1   3   7    8.28    1.10
  -1  -3   7    8.08    1.04
   1  -3  -7    9.21    1.10
  -1  -3   7    9.57    1.00
  -1   3   6   68.52    2.49
   1   3  -6   70.12    2.27
  -1   3   6   68.40    1.43
  -1  -3   6   71.95    2.22
   1  -3  -6   65.72    2.37
  -1  -3   6   66.28    2.37
  -1   3   5   50.10    1.29
  -1   3   5   50.60    1.99
   1   3  -5   51.01    1.85
  -1  -3   5   56.68    1.85
   1  -3  -5   50.17    1.95
  -1  -3   5   52.13    1.95
  -1   3   4   36.85    1.15
  -1   3   4   37.91    1.61
   1  -3  -4   38.38    1.58
  -1  -3   4   39.02    1.45
  -1  -3   4   40.21    1.58
  -1   3   3   35.73    1.49
  -1   3   3   34.53    1.16
   1   3  -3   37.23    1.47
  -1  -3   3   36.30    1.44
  -1  -3   3   34.80    1.31
   1  -3  -3   36.00    1.44
   1   3  -2    0.18    0.22
  -1   3   2   -0.13    0.16
  -1  -3   2   -0.02    0.19
   1  -3  -2    0.06    0.17
   1  -3  -2    0.28    0.23
  -1  -3   2   -0.07    0.17
  -1   3   1    1.98    0.38
   1   3  -1    1.57    0.37
  -1  -3   1    1.68    0.39
  -1  -3   1    1.67    0.37
   1  -3  -1    2.01    0.42
   1  -3  -1    1.73    0.35
   1   3   0   30.54    1.21
  -1   3   0   30.66    1.21
   1  -3   0   27.48    1.07
   1  -3   0   30.15    1.26
  -1  -3   0   27.05    1.14
  -1  -3   0   29.88    1.23
   1   3   1    0.87    0.31
  -1   3  -1    0.64    0.29
  -1  -3  -1    0.65    0.28
  -1  -3  -1    1.27    0.36
   1  -3   1    1.08    0.27
   1  -3   1    1.43    0.39
   1   3   2    0.50    0.24
   1   3   2    0.25    0.25
  -1   3  -2    1.16    0.35
  -1  -3  -2    0.86    0.30
   1  -3   2    0.71    0.33
   1  -3   2    0.58    0.23
   1   3   3    1.63    0.33
  -1   3  -3    1.17    0.36
   1   3   3    1.43    0.40
   1  -3   3    1.20    0.28
  -1  -3  -3    1.09    0.36
   1  -3   3    0.72    0.35
   1   3   4    0.71    0.35
  -1   3  -4    0.13    0.17
   1   3   4    0.77    0.25
  -1  -3  -4    0.56    0.30
   1  -3   4    0.73    0.39
   1  -3   4    0.99    0.27
   1   3   5   34.00    1.67
   1   3   5   33.70    1.07
  -1   3  -5   33.64    1.51
  -1  -3  -5   30.36    1.50
   1  -3   5   37.54    1.72
   1  -3   5   34.19    1.24
   1   3   6   24.34    1.49
  -1   3  -6   25.78    1.35
   1   3   6   26.01    0.84
   1  -3   6   29.16    1.61
  -1  -3  -6   27.62    1.48
   1  -3   6   25.26    1.15
  -1   3  -7    0.12    0.28
   1   3   7    0.03    0.33
   1  -3   7    1.06    0.52
   1  -3   7    0.27    0.31
  -1  -3  -7    0.03    0.31
   1   3   8   -0.22    0.35
  -1   3  -8   -0.33    0.25
   1  -3   8   -0.40    0.38
   1  -3   8   -0.20    0.31
  -1  -3  -8    0.03    0.33
   1   3   9   19.78    1.88
  -1   3  -9   20.64    1.31
  -1  -3  -9   21.95    1.53
   1  -3   9   24.14    1.73
   1   3  10    7.59    1.27
  -1   3 -10    8.46    1.06
  -1  -3 -10    6.55    1.06
   1  -3  10    5.11    1.06
   1   3  11    3.22    0.95
   1  -3  11    3.52    0.99
  -1  -3 -11    2.11    0.70
   1   3  12    6.56    1.30
   1  -3  12    5.29    1.21
  -1  -3 -12    7.94    1.29
   1   3  13    0.17    0.63
   1  -3  13    0.98    0.75
  -1  -3 -13    0.57    0.60
   1   3  14    4.15    1.28
  -1  -3 -14    3.84    1.09
   1  -3  14    4.07    1.21
  -1   4  13    0.43    0.61
   1  -4 -13   -0.51    0.46
  -1  -4  13    0.06    0.60
  -1   4  12    2.36    0.91
  -1  -4  12    4.18    1.04
   1  -4 -12    3.53    0.99
  -1   4  11    3.60    0.95
   1  -4 -11    4.29    0.98
  -1  -4  11    6.40    1.18
   1   4 -10    2.65    0.70
  -1   4  10    2.40    0.82
   1  -4 -10    2.70    0.76
  -1  -4  10    3.52    0.87
  -1   4   9    1.06    0.62
   1   4  -9    0.81    0.50
   1  -4  -9    0.92    0.51
  -1  -4   9    0.37    0.45
  -1  -4   9   -0.05    0.39
   1   4  -8    3.18    0.73
  -1   4   8    2.72    0.76
  -1  -4   8    3.32    0.79
  -1  -4   8    3.10    0.68
   1  -4  -8    1.72    0.62
   1   4  -7   23.43    1.44
  -1   4   7   27.26    1.71
  -1  -4   7   29.46    1.71
  -1  -4   7   26.09    1.43
   1  -4  -7   27.22    1.65
  -1   4   6   48.07    2.18
  -1   4   6   45.81    1.37
   1   4  -6   45.32    1.97
   1  -4  -6   46.82    2.10
  -1  -4   6   47.52    1.85
  -1  -4   6   44.09    2.03
  -1   4   5   17.94    0.88
  -1   4   5   15.25    1.18
  -1  -4   5   17.08    1.19
  -1  -4   5   18.88    1.11
   1  -4  -5   17.08    1.20
  -1   4   4   71.17    2.53
   1   4  -4   69.62    2.40
  -1   4   4   71.64    1.98
  -1  -4   4   71.66    2.20
  -1  -4   4   73.13    2.47
   1  -4  -4   74.06    2.46
  -1   4   3   88.01    2.33
   1   4  -3   86.65    2.67
  -1  -4   3   90.53    2.49
  -1  -4   3   87.56    2.66
   1  -4  -3   84.55    2.72
   1  -4  -3   89.50    2.65
  -1   4   2    6.87    0.74
   1   4  -2    6.55    0.81
  -1  -4   2    6.24    0.73
  -1  -4   2    8.81    0.92
   1  -4  -2    8.03    0.94
   1   4  -1    0.51    0.31
  -1   4   1    0.33    0.29
   1  -4  -1    0.37    0.30
  -1  -4   1    0.59    0.28
   1  -4  -1    0.48    0.26
  -1  -4   1   -0.01    0.23
   1   4   0  217.86    4.62
  -1   4   0  206.68    4.54
   1  -4   0  215.35    4.79
   1  -4   0  213.18    4.38
  -1   4  -1   12.30    0.91
   1   4   1   11.54    0.85
   1  -4   1   10.79    1.03
   1  -4   1   11.02    0.75
  -1  -4  -1   10.84    1.00
  -1  -4  -1   12.40    1.13
   1   4   2   25.62    1.17
  -1   4  -2   25.32    1.32
   1  -4   2   23.04    1.06
  -1  -4  -2   25.27    1.31
  -1  -4  -2   25.23    1.36
   1  -4   2   26.43    1.39
   1   4   3   13.22    1.25
   1   4   3   13.46    0.85
  -1   4  -3   15.50    1.08
   1  -4   3   13.65    1.06
   1  -4   3   15.86    0.86
  -1  -4  -3   16.74    1.10
   1   4   4   37.36    1.36
  -1   4  -4   37.49    1.72
   1   4   4   41.35    1.86
   1  -4   4   40.10    1.42
  -1  -4  -4   39.78    1.79
   1  -4   4   41.27    1.85
   1   4   5    3.91    0.53
   1   4   5    2.85    0.67
  -1  -4  -5    3.54    0.70
   1  -4   5    2.62    0.64
   1  -4   5    4.01    0.58
   1   4   6    0.95    0.50
  -1   4  -6    0.09    0.30
   1  -4   6    0.75    0.33
  -1  -4  -6    0.02    0.33
   1  -4   6   -0.06    0.35
  -1   4  -7    3.08    0.70
   1   4   7    2.26    0.70
   1  -4   7    2.71    0.55
  -1  -4  -7    2.90    0.72
   1  -4   7    2.24    0.68
  -1   4  -8   31.18    1.71
   1   4   8   31.75    2.01
   1  -4   8   31.18    1.92
  -1  -4  -8   27.26    1.75
   1   4   9    2.91    0.82
  -1   4  -9    2.13    0.65
  -1  -4  -9    1.40    0.58
   1  -4   9    1.34    0.62
   1   4  10    8.97    1.42
  -1   4 -10   12.14    1.38
   1  -4  10   11.88    1.58
  -1  -4 -10   11.11    1.46
   1   4  11    1.26    0.71
  -1  -4 -11    2.29    0.81
   1  -4  11    1.17    0.69
   1   4  12    4.10    1.15
   1  -4  12    3.35    1.04
  -1  -4 -12    4.34    1.03
   1   4  13    2.02    0.97
   1  -4  13    3.00    1.01
  -1  -4 -13    2.89    0.91
  -1   5  13    0.05    0.69
   1  -5 -13    0.37    0.63
  -1  -5  13    0.40    0.68
  -1   5  12    0.31    0.66
  -1  -5  12    1.29    0.72
   1  -5 -12    0.43    0.62
  -1   5  11    0.83    0.65
   1   5 -11    1.34    0.65
  -1  -5  11    1.04    0.65
   1  -5 -11    1.36    0.66
   1   5 -10    0.60    0.51
  -1   5  10    0.42    0.55
   1  -5 -10   -0.09    0.43
  -1  -5  10    0.30    0.49
  -1   5   9    3.43    0.92
   1   5  -9    3.00    0.75
  -1  -5   9    3.46    0.85
   1  -5  -9    3.83    0.90
  -1   5   8    0.08    0.43
   1   5  -8   -0.17    0.34
  -1  -5   8   -0.09    0.35
   1  -5  -8    0.90    0.51
  -1  -5   8    0.27    0.41
  -1   5   7   62.83    2.84
   1   5  -7   69.83    2.77
  -1  -5   7   67.91    2.79
  -1  -5   7   68.21    2.45
   1  -5  -7   71.24    2.90
  -1   5   6    1.39    0.60
   1   5  -6    1.28    0.53
  -1  -5   6    2.56    0.69
  -1  -5   6    1.23    0.48
   1  -5  -6    0.87    0.47
  -1   5   5   12.57    0.87
  -1   5   5   13.41    1.44
   1   5  -5   14.05    1.41
   1  -5  -5   13.23    1.35
  -1  -5   5   12.18    1.15
  -1  -5   5   11.77    1.31
   1   5  -4    1.23    0.48
  -1   5   4    1.18    0.39
  -1   5   4    1.45    0.55
  -1  -5   4    1.36    0.48
   1  -5  -4    1.82    0.57
  -1  -5   4    0.99    0.46
  -1   5   3   19.92    1.16
   1   5  -3   22.87    1.43
  -1  -5   3   24.23    1.46
   1  -5  -3   21.81    1.43
   1  -5  -3   21.47    1.33
  -1  -5   3   21.36    1.25
  -1   5   2    0.81    0.34
   1   5  -2    0.44    0.34
   1  -5  -2   -0.05    0.25
  -1  -5   2    0.30    0.29
   1  -5  -2    0.37    0.36
  -1  -5   2    0.74    0.44
  -1   5   1    6.77    0.86
   1   5  -1    8.80    1.02
   1  -5  -1    7.42    0.86
  -1  -5   1    9.26    1.06
   1  -5  -1    9.51    1.10
  -1  -5   1   10.99    1.08
  -1   5   0   -0.20    0.23
   1   5   0   -0.29    0.24
  -1  -5   0   -0.04    0.27
   1  -5   0   -0.23    0.25
  -1  -5   0    0.33    0.29
   1  -5   0   -0.19    0.21
  -1   5  -1    7.22    0.98
   1   5   1    5.68    0.81
   1  -5   1    6.91    0.81
  -1  -5  -1    8.04    0.97
   1  -5   1    5.23    0.83
  -1  -5  -1    6.65    0.93
  -1   5  -2    0.03    0.27
   1   5   2    0.04    0.26
   1  -5   2    0.14    0.25
   1  -5   2    0.02    0.27
  -1  -5  -2   -0.33    0.27
  -1  -5  -2   -0.08    0.25
   1   5   3    5.02    0.72
  -1   5  -3    4.15    0.78
   1   5   3    5.31    0.91
  -1  -5  -3    4.66    0.79
   1  -5   3    3.58    0.60
   1  -5   3    4.37    0.81
   1   5   4    5.34    0.71
  -1   5  -4    4.54    0.82
   1   5   4    5.71    0.93
  -1  -5  -4    4.93    0.85
   1  -5   4    5.19    0.91
   1  -5   4    4.86    0.67
   1   5   5   19.12    1.08
   1   5   5   17.28    1.69
  -1   5  -5   19.16    1.41
   1  -5   5   17.54    1.07
  -1  -5  -5   21.15    1.48
   1  -5   5   18.41    1.43
   1   5   6    2.09    0.67
  -1   5  -6    0.33    0.34
   1  -5   6    1.25    0.60
  -1  -5  -6    0.66    0.47
   1  -5   6    2.21    0.51
  -1   5  -7   16.23    1.64
   1   5   7   17.10    1.81
  -1  -5  -7   12.17    1.43
   1  -5   7   13.86    1.54
   1   5   8   -0.10    0.40
  -1   5  -8    0.05    0.36
   1  -5   8   -0.31    0.34
  -1  -5  -8   -0.23    0.32
   1   5   9   25.88    2.36
  -1   5  -9   24.58    1.74
   1  -5   9   23.13    2.17
  -1  -5  -9   27.19    1.92
  -1   5 -10    0.78    0.56
   1   5  10    0.24    0.57
  -1  -5 -10    0.20    0.51
   1  -5  10    1.02    0.63
   1   5  11   -0.42    0.50
  -1   5 -11    0.75    0.59
   1  -5  11    0.89    0.69
  -1  -5 -11    0.30    0.53
   1   5  12    0.76    0.74
   1  -5  12    0.33    0.58
  -1  -5 -12    0.15    0.57
  -1   6  12    0.21    0.70
  -1  -6  12    0.98    0.78
   1  -6 -12    1.22    0.76
  -1   6  11    6.02    1.34
   1   6 -11    7.76    1.35
  -1  -6  11    5.29    1.16
   1  -6 -11    6.99    1.33
  -1   6  10   -0.26    0.48
   1   6 -10    0.36    0.54
  -1  -6  10   -0.20    0.47
   1  -6 -10   -0.27    0.42
  -1   6   9    5.95    1.23
   1   6  -9    4.77    1.00
  -1  -6   9    4.45    1.03
   1  -6  -9    5.63    1.15
   1   6  -8    8.20    1.25
  -1   6   8   10.11    1.50
  -1  -6   8    7.95    1.25
   1  -6  -8   10.42    1.43
   1   6  -7    5.93    1.08
  -1   6   7    7.00    1.21
  -1  -6   7    8.44    1.26
  -1  -6   7    8.13    1.06
   1  -6  -7    6.63    1.15
  -1   6   6    0.71    0.54
   1   6  -6    1.17    0.57
  -1  -6   6    1.78    0.57
  -1  -6   6    2.11    0.70
   1  -6  -6    1.46    0.60
  -1   6   5   15.67    1.69
  -1   6   5   14.93    1.05
   1   6  -5   15.91    1.64
  -1  -6   5   13.98    1.51
   1  -6  -5   12.99    1.43
  -1  -6   5   13.92    1.31
  -1   6   4    5.39    1.01
   1   6  -4    3.82    0.83
  -1   6   4    5.86    0.85
  -1  -6   4    5.56    0.98
  -1  -6   4    4.28    0.76
   1  -6  -4    4.36    0.83
   1   6  -3    7.02    1.05
  -1   6   3    6.76    0.91
  -1  -6   3    6.97    0.94
  -1  -6   3    6.79    1.06
   1  -6  -3    8.72    1.22
   1   6  -2   24.69    1.60
  -1   6   2   23.68    1.44
  -1  -6   2   25.08    1.46
  -1  -6   2   22.44    1.54
   1  -6  -2   25.21    1.66
   1  -6  -2   19.21    1.34
   1   6  -1   82.58    2.97
  -1   6   1   82.77    2.87
  -1  -6   1   80.23    2.96
   1  -6  -1   80.52    3.03
   1  -6  -1   83.02    2.78
  -1  -6   1   83.27    2.81
   1   6   0    0.36    0.38
  -1   6   0    0.38    0.40
   1  -6   0   -0.05    0.33
  -1  -6   0    0.85    0.42
  -1  -6   0    0.66    0.44
   1  -6   0    1.33    0.57
  -1   6  -1    4.96    0.86
   1   6   1    5.52    0.89
   1  -6   1    7.11    0.93
   1  -6   1    6.32    1.07
  -1  -6  -1    8.27    1.15
  -1   6  -2   -0.02    0.36
   1   6   2   -0.25    0.31
  -1  -6  -2    0.03    0.33
   1  -6   2    0.02    0.30
   1  -6   2   -0.52    0.26
  -1  -6  -2    0.13    0.36
   1   6   3   10.73    1.37
  -1   6  -3    9.26    1.23
   1   6   3    8.80    1.03
   1  -6   3    8.66    0.96
  -1  -6  -3    8.27    1.15
   1  -6   3    8.16    1.16
   1   6   4   -0.16    0.28
  -1   6  -4    0.05    0.38
   1   6   4    0.32    0.46
   1  -6   4    0.07    0.29
  -1  -6  -4    0.18    0.39
   1  -6   4    0.28    0.41
   1   6   5   23.48    1.72
  -1   6  -5   23.54    1.69
   1   6   5   25.05    1.37
   1  -6   5   26.14    1.39
   1  -6   5   26.95    1.83
  -1  -6  -5   26.35    1.76
  -1   6  -6    0.11    0.43
   1   6   6    0.75    0.54
   1  -6   6    1.19    0.59
  -1  -6  -6    0.64    0.47
   1   6   7    3.01    0.86
  -1   6  -7    1.43    0.63
  -1  -6  -7    2.85    0.84
   1  -6   7    1.77    0.71
   1   6   8    3.46    0.95
  -1   6  -8    4.24    0.98
  -1  -6  -8    3.27    0.89
   1  -6   8    4.30    1.02
  -1   6  -9   -0.13    0.51
   1   6   9   -0.21    0.42
  -1  -6  -9   -0.01    0.40
   1  -6   9    0.34    0.54
  -1   6 -10    1.37    0.72
   1   6  10    0.62    0.65
  -1  -6 -10    0.43    0.58
   1  -6  10    0.64    0.62
   1   6  11    4.04    1.21
  -1   6 -11    2.87    0.97
   1  -6  11    2.11    0.89
  -1  -6 -11    4.43    1.16
  -1   7  10   11.69    1.78
   1   7 -10   11.07    1.63
  -1  -7  10   11.27    1.65
   1  -7 -10   12.67    1.79
  -1   7   9    4.12    1.11
   1   7  -9    2.81    0.88
   1  -7  -9    4.67    1.11
  -1  -7   9    3.38    1.00
  -1   7   8    5.58    1.23
   1   7  -8    5.87    1.14
  -1  -7   8    6.98    1.29
   1  -7  -8    7.36    1.28
   1   7  -7    0.34    0.52
  -1   7   7    0.49    0.59
  -1  -7   7    0.65    0.53
   1  -7  -7    0.35    0.55
   1   7  -6   70.62    3.20
  -1   7   6   69.61    3.26
  -1  -7   6   71.01    3.18
   1  -7  -6   66.63    3.07
  -1  -7   6   74.00    2.80
   1   7  -5    2.91    0.82
  -1   7   5    1.53    0.65
  -1  -7   5    2.35    0.65
   1  -7  -5    2.90    0.80
  -1  -7   5    2.11    0.73
  -1   7   4    3.75    0.78
   1   7  -4    5.85    1.09
  -1   7   4    4.75    1.01
  -1  -7   4    6.50    1.15
   1  -7  -4    4.91    0.96
  -1  -7   4    4.47    0.84
  -1   7   3   11.95    1.32
   1   7  -3    8.38    1.29
  -1  -7   3    8.16    1.11
   1  -7  -3    6.58    1.04
  -1  -7   3    7.77    1.22
   1  -7  -3    9.66    1.38
   1   7  -2    4.35    0.89
  -1   7   2    9.95    1.21
  -1  -7   2    5.84    0.94
  -1  -7   2    5.04    0.97
   1  -7  -2    4.76    0.87
   1  -7  -2    5.68    1.11
   1   7  -1   -0.13    0.36
  -1   7   1    0.29    0.41
   1  -7  -1   -0.09    0.35
  -1  -7   1    0.26    0.44
   1  -7  -1    0.14    0.34
  -1  -7   1   -0.16    0.34
   1   7   0   10.74    1.31
  -1   7   0   13.20    1.45
   1  -7   0   11.05    1.24
  -1  -7   0   11.91    1.34
   1  -7   0   12.84    1.50
  -1  -7   0   12.87    1.54
  -1   7  -1    1.50    0.64
   1   7   1    1.73    0.57
  -1  -7  -1    0.83    0.42
   1  -7   1    1.16    0.52
   1  -7   1    1.07    0.56
  -1  -7  -1    0.64    0.51
  -1   7  -2   10.05    1.35
   1   7   2   11.72    1.28
  -1  -7  -2   11.95    1.51
   1  -7   2   11.67    1.26
   1  -7   2    8.72    1.29
  -1  -7  -2   10.57    1.32
   1   7   3   -0.18    0.32
  -1   7  -3    0.14    0.44
   1   7   3    0.19    0.41
   1  -7   3    0.08    0.42
  -1  -7  -3    0.45    0.42
   1  -7   3    0.36    0.39
   1   7   4   17.23    1.30
  -1   7  -4   14.07    1.61
   1   7   4   12.99    1.61
   1  -7   4   17.07    1.23
  -1  -7  -4   17.65    1.76
   1  -7   4   15.37    1.73
   1   7   5    0.46    0.49
  -1   7  -5    0.82    0.58
   1  -7   5    0.58    0.53
  -1  -7  -5    1.06    0.54
   1   7   6    8.93    1.43
  -1   7  -6    9.72    1.41
   1  -7   6   12.04    1.58
  -1  -7  -6   11.04    1.51
  -1   7  -7    0.97    0.64
   1   7   7    1.31    0.67
   1  -7   7   -0.10    0.46
  -1  -7  -7    0.55    0.56
  -1   7  -8    3.19    0.94
   1   7   8    3.19    1.02
   1  -7   8    1.40    0.72
  -1  -7  -8    1.48    0.77
   1   7   9    0.70    0.68
  -1   7  -9    1.74    0.73
   1  -7   9    0.51    0.63
  -1  -7  -9    0.77    0.67
   1   7  10    1.77    0.88
  -1   7 -10    0.73    0.73
  -1  -7 -10    1.74    0.79
   1  -7  10    2.84    0.97
  -1   8   8    2.87    1.01
   1   8  -8    2.38    0.89
   1  -8  -8    1.30    0.71
  -1  -8   8    1.94    0.87
   1   8  -7    0.19    0.49
  -1   8   7    0.57    0.63
  -1  -8   7    0.50    0.62
   1  -8  -7    0.27    0.48
  -1   8   6    3.15    0.95
   1   8  -6    6.78    1.31
   1  -8  -6    7.18    1.25
  -1  -8   6    6.89    1.32
  -1   8   5    0.21    0.51
   1   8  -5    0.39    0.49
   1  -8  -5    0.15    0.41
  -1  -8   5    0.54    0.50
  -1   8   4    2.75    0.87
   1   8  -4    3.04    0.92
  -1   8   4    4.88    0.97
  -1  -8   4    2.59    0.71
  -1  -8   4    2.84    0.88
   1  -8  -4    0.59    0.43
   1   8  -3    4.78    1.04
  -1   8   3    6.52    1.11
   1  -8  -3    5.29    1.02
  -1  -8   3    5.56    0.97
  -1  -8   3    6.36    1.21
  -1   8   2    0.42    0.51
   1   8  -2    1.42    0.70
   1  -8  -2    1.15    0.64
  -1  -8   2    2.02    0.75
   1  -8  -2    0.94    0.55
  -1  -8   2    1.14    0.56
  -1   8   1   -0.12    0.37
   1   8  -1    0.02    0.44
   1  -8  -1    0.12    0.42
  -1  -8   1    0.07    0.42
  -1  -8   1   -0.07    0.38
   1  -8  -1   -0.08    0.39
   1   8   0   23.14    1.75
  -1   8   0   25.66    1.86
  -1  -8   0   30.14    1.92
  -1  -8   0   26.42    1.96
   1  -8   0   27.00    1.76
   1  -8   0   27.46    2.01
  -1   8  -1    2.25    0.74
   1   8   1    3.26    0.81
  -1  -8  -1    1.59    0.65
   1  -8   1    1.88    0.74
  -1  -8  -1    4.40    1.06
   1  -8   1    3.40    0.80
   1   8   2   -0.12    0.34
  -1   8  -2   -0.40    0.33
   1  -8   2   -0.09    0.37
  -1  -8  -2    0.02    0.28
   1  -8   2    0.58    0.57
  -1   8  -3    5.56    1.17
   1   8   3    4.01    0.89
   1   8   3    3.69    0.96
  -1  -8  -3    5.82    1.07
   1  -8   3    4.35    1.05
  -1   8  -4   -0.05    0.42
   1   8   4   -0.20    0.43
  -1  -8  -4    0.68    0.53
   1  -8   4    0.73    0.60
  -1   8  -5    1.86    0.81
  -1  -8  -5    2.42    0.80
   1  -8   5    2.29    0.86
  -1   8  -6    0.92    0.70
   1   8   6    1.78    0.74
   1  -8   6    1.18    0.71
  -1  -8  -6    2.38    0.83
  -1   8  -7    0.38    0.61
   1   8   7   -0.34    0.51
   1  -8   7   -0.59    0.43
  -1  -8  -7   -0.50    0.39
   1   8   8    0.82    0.71
  -1   8  -8    0.88    0.76
  -1  -8  -8   -0.21    0.49
   1  -8   8    0.40    0.63
   1   9  -6    2.52    0.98
  -1   9   6    1.95    0.91
   1  -9  -6    3.73    1.05
  -1  -9   6    2.40    0.98
  -1   9   5    0.08    0.50
   1   9  -5    0.53    0.66
   1  -9  -5    0.46    0.55
  -1  -9   5    0.28    0.58
  -1   9   4    0.30    0.50
   1   9  -4   -0.11    0.45
   1  -9  -4    0.07    0.48
  -1  -9   4   -0.05    0.54
   1   9  -3   13.39    1.73
  -1   9   3   15.11    1.69
  -1   9   3   11.05    1.64
  -1  -9   3   14.04    1.64
  -1  -9   3   16.45    2.00
  -1   9   2    3.76    0.97
   1   9  -2    1.30    0.69
   1  -9  -2    2.27    0.81
  -1  -9   2    3.92    0.94
   1  -9  -2    2.97    0.96
  -1  -9   2    3.31    1.00
  -1   9   1    8.43    1.33
   1   9  -1   10.59    1.50
  -1  -9   1   13.76    1.83
   1  -9  -1    7.53    1.41
   1  -9  -1   13.08    1.61
  -1  -9   1   10.53    1.45
  -1   9   0    1.91    0.78
   1   9   0    1.98    0.80
   1  -9   0    2.06    0.72
   1  -9   0    1.54    0.78
  -1  -9   0    1.51    0.76
  -1   9  -1    1.95    0.81
   1   9   1    1.10    0.63
   1  -9   1    3.09    0.84
  -1  -9  -1    1.39    0.77
   1  -9   1    3.26    0.99
  -1  -9  -1    3.96    0.96
   1   9   2    0.07    0.54
  -1   9  -2    0.47    0.60
   1   9   2    0.21    0.46
  -1  -9  -2   -0.01    0.42
   1  -9   2    0.96    0.66
   1   9   3    2.15    0.76
  -1   9  -3    2.20    0.86
   1   9   3    2.56    0.91
   1  -9   3    0.48    0.62
  -1  -9  -3    1.15    0.66
   1   9   4    0.72    0.63
  -1   9  -4    0.61    0.64
  -1  -9  -4    1.18    0.63
   1  -9   4    0.44    0.65
   1   9   5    7.08    1.37
  -1   9  -5    5.30    1.27
   1  -9   5    5.38    1.26
  -1  -9  -5    6.58    1.33
   1  -9   6    1.66    0.84
  -1  -9  -6    0.04    0.55
  -2   0  15   -0.44    0.65
  -2   0  15   -0.52    0.54
  -2   0  14    1.63    0.84
  -2   0  14    1.78    0.80
  -2   0  13    0.17    0.51
  -2   0  13   -0.44    0.43
  -2   0  12    5.22    1.10
  -2   0  12    4.16    0.94
  -2   0  11    0.20    0.39
  -2   0  11    0.39    0.49
  -2   0  10   55.92    2.55
  -2   0  10   57.96    2.45
  -2   0   9    0.13    0.41
  -2   0   9   -0.15    0.29
  -2   0   8   34.45    1.64
  -2   0   8   34.52    1.73
   2   0  -8   32.82    0.96
   2   0  -7   -0.02    0.15
  -2   0   7    0.13    0.25
  -2   0   7   -0.03    0.31
   2   0  -6   96.60    1.93
  -2   0   6   97.67    2.67
  -2   0   5    0.32    0.25
  -2   0   5    0.05    0.14
   2   0  -5    0.16    0.15
   2   0  -4   40.22    0.99
  -2   0   4   38.31    1.31
  -2   0   4   37.15    1.22
   2   0  -3   -0.06    0.13
  -2   0   3    0.09    0.17
  -2   0   3   -0.07    0.16
   2   0  -2   51.42    1.16
  -2   0   2   51.01    1.06
  -2   0   1   -0.35    0.13
  -2   0   0   30.34    0.72
   2   0   0   30.35    0.82
   2   0   0   30.37    0.70
   2   0   1   -0.17    0.10
   2   0   1   -0.15    0.13
  -2   0  -1   -0.11    0.09
  -2   0  -2   16.75    0.56
   2   0   2   18.20    0.66
   2   0   2   18.09    0.84
  -2   0  -3    0.03    0.12
   2   0   3    0.19    0.25
   2   0   3    0.00    0.13
   2   0   4  187.26    3.42
  -2   0  -4  187.86    3.50
   2   0   4  189.53    4.12
   2   0   5   -0.05    0.27
  -2   0  -5   -0.27    0.13
   2   0   5   -0.12    0.15
  -2   0  -6   97.24    2.43
   2   0   6   95.27    2.13
   2   0   6   97.94    2.99
   2   0   7   -0.25    0.31
  -2   0  -7   -0.02    0.16
  -2   0  -7    0.17    0.23
   2   0   8   11.41    1.36
  -2   0  -8   11.26    1.04
  -2   0  -8   12.26    0.68
   2   0   9   -0.17    0.46
   2   0  10    2.62    0.82
   2   0  10    3.11    0.68
   2   0  11   -0.11    0.52
   2   0  11    0.61    0.45
   2   0  12    2.18    0.87
   2   0  13   -0.70    0.46
   2   0  14    2.83    1.15
  -2   1  15    2.60    1.02
  -2   1  15    2.09    0.89
  -2  -1  15    2.47    1.06
  -2   1  14   11.59    1.74
  -2   1  14   14.72    1.77
  -2  -1  14   12.96    1.83
  -2  -1  14   15.37    1.81
  -2   1  13    0.87    0.71
  -2   1  13   -0.12    0.41
  -2  -1  13   -0.18    0.50
  -2  -1  13    0.00    0.46
  -2   1  12    0.29    0.46
  -2   1  12    1.68    0.75
  -2  -1  12    0.74    0.63
  -2  -1  12    1.18    0.59
  -2   1  11   13.24    1.62
  -2   1  11   13.74    1.53
  -2  -1  11   13.27    1.42
  -2  -1  11   13.06    1.56
  -2   1  10    6.54    1.01
  -2   1  10    8.99    1.23
  -2  -1  10    8.04    1.18
  -2  -1  10    7.14    1.04
  -2   1   9   34.32    1.89
   2   1  -9   33.27    1.24
  -2  -1   9   32.21    1.72
  -2  -1   9   34.08    1.84
  -2   1   8    0.80    0.47
   2   1  -8    1.22    0.34
  -2  -1   8    1.06    0.51
  -2  -1   8    0.74    0.39
   2  -1  -8    0.64    0.40
  -2   1   7   58.62    2.11
   2   1  -7   54.07    1.57
  -2  -1   7   56.18    2.02
  -2  -1   7   52.07    1.99
   2  -1  -7   55.45    2.05
   2   1  -6    3.34    0.45
  -2   1   6    3.60    0.60
  -2  -1   6    3.27    0.55
   2  -1  -6    3.38    0.57
  -2  -1   6    3.50    0.58
  -2   1   5   25.38    1.15
   2   1  -5   25.98    0.97
   2  -1  -5   26.73    0.59
   2  -1  -5   28.45    1.24
  -2  -1   5   23.38    1.11
  -2  -1   5   25.27    1.15
  -2   1   4    0.45    0.24
   2   1  -4    0.63    0.22
   2  -1  -4    0.70    0.14
  -2  -1   4    0.92    0.29
  -2  -1   4    0.17    0.17
   2  -1  -4    0.78    0.28
   2   1  -3   26.50    0.92
  -2   1   3   26.40    0.93
  -2  -1   3   24.04    0.87
   2  -1  -3   26.97    0.70
   2  -1  -3   26.64    1.01
   2  -1  -2   60.67    1.29
   2  -1  -2   59.25    1.47
  -2  -1   2   59.19    1.54
  -2  -1   2   59.60    1.29
   2   1  -1   38.46    1.07
   2  -1  -1   40.81    1.01
  -2  -1   1   37.87    0.89
   2  -1  -1   37.82    1.00
   2  -1  -1   40.78    1.04
  -2  -1   1   39.15    1.11
   2   1   0    9.64    0.49
   2   1   0    9.81    0.43
   2  -1   0    9.61    0.50
   2  -1   0    9.95    0.36
  -2  -1   0    9.31    0.49
   2   1   1   66.36    1.61
   2   1   1   74.53    1.57
   2  -1   1   69.50    1.63
   2  -1   1   73.46    1.72
  -2  -1  -1   73.22    1.63
   2   1   2    2.77    0.41
   2   1   2    3.39    0.35
   2  -1   2    3.63    0.49
   2  -1   2    2.51    0.17
   2  -1   2    3.44    0.40
  -2  -1  -2    3.81    0.42
   2   1   3    1.02    0.22
   2   1   3    1.51    0.36
   2  -1   3    1.24    0.19
  -2  -1  -3    0.70    0.24
   2  -1   3    1.29    0.29
   2  -1   3    1.03    0.35
   2   1   4   92.19    2.50
   2   1   4   90.33    1.81
   2  -1   4   86.21    2.50
   2  -1   4   91.21    1.86
   2  -1   4   86.11    2.10
  -2  -1  -4   86.65    2.18
   2   1   5  110.05    3.07
   2   1   5  109.60    2.15
  -2  -1  -5  111.72    2.70
   2  -1   5  110.49    3.09
   2  -1   5  111.81    2.38
   2   1   6    0.32    0.17
  -2   1  -6    0.50    0.24
   2   1   6   -0.09    0.31
   2  -1   6    0.25    0.40
   2  -1   6    0.49    0.25
  -2  -1  -6    0.63    0.32
  -2   1  -7   25.16    1.10
   2   1   7   23.83    1.52
   2  -1   7   24.61    1.14
  -2  -1  -7   23.73    1.26
   2  -1   7   24.21    1.55
  -2   1  -8    0.83    0.32
   2   1   8    2.10    0.67
  -2  -1  -8    1.35    0.46
   2  -1   8    1.35    0.65
   2  -1   8    1.54    0.45
   2   1   9   15.54    1.66
   2  -1   9   20.32    1.20
   2  -1   9   22.20    1.70
   2   1  10    2.08    0.80
  -2  -1 -10    2.55    0.66
   2  -1  10    1.74    0.72
   2  -1  10    2.43    0.62
   2   1  11   -0.58    0.42
  -2  -1 -11    0.13    0.37
   2  -1  11   -0.08    0.50
   2   1  12    3.82    1.11
   2  -1  12    5.42    1.20
   2   1  13   -0.51    0.52
   2  -1  13    0.56    0.72
   2   1  14    9.20    1.65
   2  -1  14    8.50    1.67
  -2   2  15   10.88    1.85
  -2  -2  15   11.15    1.79
  -2   2  14    4.78    1.08
  -2   2  14    5.51    1.23
  -2  -2  14    2.61    1.00
  -2   2  13   21.22    2.08
  -2   2  13   20.44    2.18
  -2  -2  13   29.25    2.21
  -2  -2  13   28.64    2.00
  -2   2  12    1.10    0.70
  -2  -2  12    3.79    0.96
  -2  -2  12    1.73    0.71
  -2   2  11    0.53    0.56
  -2  -2  11    0.18    0.43
  -2  -2  11    0.00    0.48
   2  -2 -11    0.28    0.42
  -2   2  10   -0.03    0.44
   2  -2 -10   -0.31    0.27
  -2  -2  10    0.35    0.39
  -2  -2  10   -0.01    0.43
  -2   2   9   13.49    1.45
   2   2  -9   11.41    1.03
   2  -2  -9    8.94    1.12
  -2  -2   9    9.74    1.16
  -2  -2   9   12.28    1.37
   2   2  -8   12.76    0.89
  -2   2   8   12.47    1.28
   2  -2  -8    9.70    1.11
  -2  -2   8   11.97    1.26
  -2  -2   8   11.85    1.20
   2   2  -7   12.30    0.83
  -2   2   7   12.70    1.21
  -2  -2   7   11.25    1.10
   2  -2  -7   11.38    1.15
  -2  -2   7   13.01    1.21
   2   2  -6    8.06    0.78
  -2   2   6    8.47    0.93
  -2  -2   6    9.40    0.96
   2  -2  -6    9.03    0.95
  -2  -2   6    9.73    0.94
   2   2  -5   11.57    0.78
  -2   2   5   11.28    0.84
  -2   2   5   11.51    0.44
  -2  -2   5   11.89    1.00
   2  -2  -5   11.76    0.87
  -2  -2   5   11.24    0.82
  -2   2   4   14.22    0.87
   2   2  -4   15.65    0.86
  -2   2   4   13.41    0.54
   2  -2  -4   13.46    0.86
  -2  -2   4   13.41    0.82
  -2  -2   4   13.70    0.80
  -2   2   3   78.26    2.10
  -2  -2   3   77.80    1.94
  -2  -2   3   79.76    2.08
   2  -2  -3   78.87    2.08
  -2  -2   2    7.14    0.64
   2   2  -1  811.02   12.79
   2  -2  -1  810.01   12.51
   2  -2  -1  809.31   12.63
  -2  -2   1  824.78   12.87
  -2  -2   1  788.37   12.68
   2   2   0    4.86    0.50
   2  -2   0    4.68    0.49
  -2  -2   0    5.46    0.56
   2  -2   0    4.33    0.50
   2  -2   0    4.81    0.40
  -2  -2   0    4.85    0.50
   2   2   1  227.39    4.12
  -2  -2  -1  227.87    4.28
   2  -2   1  225.52    4.28
   2  -2   1  218.44    4.35
   2  -2   1  234.11    3.76
   2   2   2   59.94    1.77
   2   2   2   59.53    1.52
   2  -2   2   60.86    1.83
   2  -2   2   60.96    1.24
  -2  -2  -2   60.64    1.76
   2   2   3    0.98    0.33
   2   2   3    1.01    0.25
  -2   2  -3    0.38    0.20
  -2  -2  -3    0.37    0.25
   2  -2   3    0.53    0.29
   2  -2   3    0.69    0.17
   2   2   4    9.27    0.53
   2   2   4    8.97    0.91
  -2   2  -4    9.53    0.84
   2  -2   4    9.72    0.97
  -2  -2  -4    9.32    0.86
   2  -2   4    8.85    0.49
   2   2   5    4.33    0.71
   2   2   5    5.20    0.44
  -2   2  -5    3.39    0.54
   2  -2   5    4.55    0.47
  -2  -2  -5    3.61    0.58
   2  -2   5    3.66    0.70
   2   2   6    2.79    0.63
   2   2   6    2.67    0.31
  -2   2  -6    1.52    0.41
   2  -2   6    2.04    0.39
   2  -2   6    2.39    0.63
  -2  -2  -6    1.62    0.45
   2   2   7   -0.62    0.25
  -2   2  -7    0.39    0.28
   2  -2   7   -0.04    0.26
  -2  -2  -7   -0.08    0.28
   2  -2   7   -0.04    0.38
   2   2   8   -0.06    0.43
  -2   2  -8   -0.42    0.21
   2  -2   8   -0.17    0.43
   2  -2   8    0.00    0.28
  -2  -2  -8   -0.40    0.27
   2   2   9   12.66    1.52
  -2   2  -9   15.87    1.06
   2  -2   9   17.77    1.84
  -2  -2  -9   16.63    1.25
   2   2  10   -0.37    0.43
   2  -2  10    0.79    0.62
  -2  -2 -10    0.16    0.37
   2   2  11   12.68    1.71
   2  -2  11   12.49    1.71
  -2  -2 -11   11.92    1.41
   2   2  12    0.60    0.65
   2  -2  12   -0.19    0.56
  -2  -2 -12    0.22    0.48
   2   2  13   17.75    2.20
  -2  -2 -13   18.76    1.93
   2  -2  13   15.13    2.06
   2   2  14    0.55    0.86
   2  -2  14    0.31    0.77
  -2   3  14   12.15    1.81
  -2  -3  14   13.73    1.89
  -2   3  13    0.23    0.60
   2  -3 -13    0.66    0.63
  -2  -3  13    1.82    0.79
  -2   3  12   12.77    1.70
   2  -3 -12   11.03    1.51
  -2  -3  12   13.99    1.58
  -2  -3  12   16.18    1.83
  -2   3  11    1.61    0.71
  -2  -3  11    2.04    0.70
   2  -3 -11    2.60    0.80
  -2  -3  11    1.87    0.73
   2   3 -10   21.05    1.32
  -2   3  10   22.42    1.71
   2  -3 -10   20.56    1.88
  -2  -3  10   23.57    1.57
  -2  -3  10   17.94    1.73
  -2   3   9   36.77    2.04
   2   3  -9   37.92    1.74
  -2  -3   9   38.71    2.03
  -2  -3   9   39.25    1.92
   2  -3  -9   41.13    2.11
   2   3  -8    1.05    0.40
  -2   3   8    0.29    0.41
   2  -3  -8    1.48    0.52
  -2  -3   8    0.94    0.50
  -2  -3   8    1.01    0.49
  -2   3   7   10.46    1.19
   2   3  -7   12.18    1.14
  -2  -3   7   10.44    1.12
  -2  -3   7    8.68    0.98
   2  -3  -7    9.84    1.13
   2   3  -6   -0.25    0.25
  -2   3   6   -0.11    0.13
  -2   3   6    0.26    0.29
  -2  -3   6   -0.51    0.20
   2  -3  -6    0.58    0.35
  -2  -3   6   -0.23    0.23
  -2   3   5    3.42    0.39
   2   3  -5    4.01    0.64
  -2   3   5    2.68    0.57
  -2  -3   5    3.16    0.58
   2  -3  -5    3.65    0.64
  -2  -3   5    2.97    0.56
  -2   3   4    1.05    0.26
  -2   3   4    0.74    0.33
   2   3  -4   -0.05    0.17
  -2  -3   4    0.77    0.32
  -2  -3   4    0.70    0.32
   2  -3  -4    0.71    0.33
  -2   3   3    3.47    0.45
   2   3  -3    3.48    0.56
  -2  -3   3    3.52    0.54
   2  -3  -3    2.99    0.50
  -2  -3   3    5.04    0.63
   2  -3  -3    4.42    0.65
  -2   3   2  177.47    3.60
   2   3  -2  176.65    3.88
   2  -3  -2  176.22    3.92
   2  -3  -2  180.25    3.74
  -2  -3   2  176.79    3.75
   2   3  -1    0.27    0.24
  -2   3   1    0.10    0.22
  -2  -3   1    0.66    0.29
   2  -3  -1    0.19    0.19
   2  -3  -1    0.49    0.29
  -2  -3   1    0.37    0.24
   2   3   0   22.20    1.06
  -2   3   0   21.68    1.04
  -2  -3   0   22.77    1.05
   2  -3   0   22.63    1.10
  -2  -3   0   21.62    1.05
   2  -3   0   21.94    0.90
  -2   3  -1    0.53    0.28
   2   3   1    0.87    0.31
  -2  -3  -1    1.05    0.32
  -2  -3  -1    0.51    0.27
   2  -3   1    0.53    0.30
   2  -3   1    0.78    0.23
  -2   3  -2   80.88    2.33
   2   3   2   84.87    2.13
   2   3   2   81.76    2.37
  -2  -3  -2   81.90    2.37
   2  -3   2   81.73    2.41
   2  -3   2   82.85    1.84
   2   3   3    4.12    0.51
   2   3   3    3.58    0.60
  -2   3  -3    5.32    0.71
   2  -3   3    4.63    0.45
   2  -3   3    4.63    0.71
  -2  -3  -3    3.58    0.59
   2   3   4    0.20    0.22
   2   3   4    0.88    0.38
  -2   3  -4    0.02    0.14
   2  -3   4    0.65    0.22
  -2  -3  -4    0.35    0.27
   2  -3   4    1.08    0.41
   2   3   5   35.80    1.18
  -2   3  -5   34.06    1.53
   2   3   5   37.33    1.76
   2  -3   5   31.40    1.65
   2  -3   5   32.66    1.11
  -2  -3  -5   34.09    1.60
   2   3   6   -0.01    0.32
  -2   3  -6    0.34    0.31
   2   3   6   -0.04    0.19
  -2  -3  -6    0.25    0.29
   2  -3   6   -0.40    0.28
   2  -3   6   -0.11    0.22
   2   3   7   18.17    1.40
  -2   3  -7   18.24    1.22
  -2  -3  -7   16.95    1.25
   2  -3   7   19.09    0.99
   2  -3   7   19.16    1.47
   2   3   8   26.82    1.80
  -2   3  -8   30.09    1.57
  -2  -3  -8   24.44    1.56
   2  -3   8   27.94    1.84
  -2   3  -9    2.15    0.59
   2   3   9    2.18    0.74
  -2  -3  -9    1.47    0.59
   2  -3   9    2.18    0.72
   2   3  10    3.31    0.93
  -2   3 -10    5.30    0.87
   2  -3  10    4.76    1.06
  -2  -3 -10    3.23    0.80
   2   3  11   -0.25    0.47
  -2  -3 -11   -0.06    0.40
   2  -3  11    0.48    0.62
   2   3  12    9.77    1.60
  -2  -3 -12   12.05    1.54
   2  -3  12   12.31    1.76
   2   3  13    0.20    0.76
  -2  -3 -13    0.97    0.67
   2  -3  13    0.56    0.70
  -2   4  14    0.34    0.73
  -2  -4  14    1.43    0.80
   2  -4 -14    0.27    0.63
  -2   4  13    2.58    0.94
  -2  -4  13    4.10    1.09
   2  -4 -13    3.79    1.07
  -2   4  12    0.47    0.62
  -2  -4  12    0.12    0.50
   2  -4 -12    0.36    0.51
  -2   4  11    1.25    0.70
  -2  -4  11    1.46    0.66
   2  -4 -11    1.25    0.65
   2   4 -10   11.67    1.31
  -2   4  10   11.46    1.53
  -2  -4  10   10.78    1.31
  -2  -4  10    9.28    1.31
   2  -4 -10   12.05    1.54
  -2   4   9    2.59    0.74
   2   4  -9    2.32    0.66
   2  -4  -9    2.22    0.70
  -2  -4   9    2.31    0.72
  -2  -4   9    2.81    0.72
   2   4  -8   -0.01    0.33
  -2   4   8   -0.05    0.34
  -2  -4   8    0.37    0.44
   2  -4  -8    0.15    0.39
  -2  -4   8    0.17    0.40
  -2   4   7   57.50    2.47
   2   4  -7   56.21    2.25
  -2  -4   7   54.76    2.19
  -2  -4   7   56.31    2.32
   2  -4  -7   55.56    2.43
   2   4  -6   35.60    1.74
  -2   4   6   32.65    1.16
  -2   4   6   34.82    1.82
   2  -4  -6   34.63    1.77
  -2  -4   6   34.92    1.66
  -2  -4   6   32.81    1.68
  -2   4   5    2.49    0.62
  -2   4   5    2.38    0.42
   2   4  -5    1.89    0.53
  -2  -4   5    2.26    0.57
   2  -4  -5    1.61    0.49
  -2  -4   5    1.91    0.54
  -2   4   4    0.29    0.25
   2   4  -4    0.14    0.30
  -2   4   4    0.57    0.36
   2  -4  -4   -0.07    0.23
  -2  -4   4    0.11    0.26
  -2  -4   4    0.44    0.32
  -2   4   3    2.28    0.46
   2   4  -3    2.99    0.61
   2  -4  -3    2.75    0.59
  -2  -4   3    4.39    0.65
  -2  -4   3    2.35    0.52
   2   4  -2   69.35    2.29
  -2   4   2   65.56    2.04
   2  -4  -2   65.74    2.28
  -2  -4   2   69.67    2.22
  -2  -4   2   63.83    2.12
   2  -4  -2   65.83    2.11
   2   4  -1    4.77    0.69
  -2   4   1    5.81    0.72
  -2  -4   1    5.20    0.71
   2  -4  -1    6.70    0.73
   2  -4  -1    5.98    0.81
   2   4   0   12.46    0.92
  -2   4   0   10.36    1.00
   2  -4   0   12.40    0.95
  -2  -4   0   12.64    1.11
  -2  -4   0   11.79    0.89
   2  -4   0   11.68    0.77
  -2   4  -1   26.37    1.33
   2   4   1   25.53    1.24
  -2  -4  -1   24.87    1.31
   2  -4   1   25.77    1.37
   2  -4   1   25.09    1.08
  -2  -4  -1   25.33    1.30
   2   4   2    1.05    0.35
  -2   4  -2    0.57    0.32
   2   4   2    0.59    0.36
  -2  -4  -2    1.30    0.42
   2  -4   2    0.96    0.29
   2  -4   2    1.26    0.44
  -2   4  -3   47.57    1.93
   2   4   3   47.65    1.65
   2   4   3   47.91    1.95
   2  -4   3   43.93    1.95
  -2  -4  -3   47.18    1.92
   2  -4   3   47.79    1.47
  -2   4  -4   19.16    1.23
   2   4   4   16.61    1.24
   2   4   4   14.52    0.90
   2  -4   4   18.05    1.27
   2  -4   4   16.44    0.83
  -2  -4  -4   15.54    1.14
   2   4   5    0.10    0.33
  -2   4  -5   -0.10    0.15
   2   4   5    0.16    0.24
   2  -4   5   -0.31    0.27
  -2  -4  -5    0.28    0.31
   2  -4   5   -0.20    0.18
   2   4   6    7.22    1.08
  -2   4  -6    6.52    0.97
   2  -4   6    7.61    1.10
  -2  -4  -6    6.90    1.00
   2  -4   6    6.48    0.66
   2   4   7    0.61    0.50
  -2   4  -7    0.56    0.36
   2  -4   7    0.51    0.49
  -2  -4  -7    0.88    0.47
   2   4   8    2.19    0.74
  -2   4  -8    2.53    0.68
   2  -4   8    2.00    0.69
  -2  -4  -8    2.80    0.72
   2   4   9    3.25    0.88
  -2   4  -9    3.90    0.83
  -2  -4  -9    4.15    0.89
   2  -4   9    2.67    0.78
   2   4  10    0.45    0.56
  -2   4 -10    1.12    0.58
   2  -4  10    0.10    0.50
  -2  -4 -10    0.64    0.53
   2   4  11    1.10    0.74
   2  -4  11    2.22    0.89
  -2  -4 -11    1.67    0.73
   2   4  12    0.89    0.76
  -2  -4 -12    1.52    0.68
   2  -4  12    1.65    0.83
   2   4  13    0.15    0.72
   2  -4  13    0.46    0.77
  -2  -4 -13    0.55    0.64
  -2   5  13    3.43    1.10
   2  -5 -13    4.96    1.20
  -2  -5  13    3.48    1.06
  -2   5  12    0.34    0.61
  -2  -5  12    2.29    0.84
   2  -5 -12    2.03    0.85
  -2   5  11   10.30    1.57
   2   5 -11   13.69    1.57
   2  -5 -11    9.95    1.51
  -2  -5  11    8.81    1.39
  -2   5  10   -0.33    0.42
   2   5 -10    0.19    0.46
  -2  -5  10    0.34    0.50
   2  -5 -10    0.82    0.56
   2   5  -9   -0.12    0.37
  -2   5   9   -0.61    0.33
   2  -5  -9    0.93    0.56
  -2  -5   9    0.07    0.42
  -2  -5   9    0.22    0.46
   2   5  -8    5.17    0.93
  -2   5   8    4.85    1.00
   2  -5  -8    4.47    0.93
  -2  -5   8    4.06    0.79
  -2  -5   8    4.34    0.90
  -2   5   7   82.13    3.22
   2   5  -7   81.23    3.02
  -2  -5   7   79.25    2.78
   2  -5  -7   84.19    3.17
  -2  -5   7   82.65    3.08
  -2   5   6    9.03    1.21
   2   5  -6    9.76    1.20
  -2  -5   6   10.28    1.14
   2  -5  -6    7.54    1.11
  -2  -5   6    8.61    1.13
  -2   5   5   57.79    1.93
  -2   5   5   63.87    2.61
   2   5  -5   55.74    2.37
   2  -5  -5   61.86    2.47
  -2  -5   5   56.51    2.19
  -2  -5   5   59.07    2.38
  -2   5   4    2.25    0.63
  -2   5   4    0.58    0.35
   2   5  -4    1.63    0.54
  -2  -5   4    2.03    0.62
  -2  -5   4    1.70    0.53
   2  -5  -4    1.71    0.53
  -2   5   3    0.53    0.35
   2   5  -3    0.87    0.46
   2  -5  -3    1.32    0.44
   2  -5  -3    0.67    0.42
  -2  -5   3    0.34    0.34
  -2  -5   3    0.94    0.42
  -2   5   2    5.04    0.73
   2   5  -2    4.86    0.81
   2  -5  -2    4.89    0.75
   2  -5  -2    4.20    0.79
  -2  -5   2    4.63    0.77
  -2   5   1    8.23    0.96
   2   5  -1    6.27    0.88
  -2  -5   1    8.08    0.98
   2  -5  -1    8.98    1.10
   2  -5  -1    6.92    0.83
  -2   5   0   11.43    1.16
   2   5   0   15.01    1.09
  -2  -5   0   15.20    1.14
  -2  -5   0   12.79    1.20
   2  -5   0   13.86    1.35
   2  -5   0   15.90    1.00
   2   5   1   37.27    1.69
  -2   5  -1   37.26    1.79
   2  -5   1   39.93    1.89
  -2  -5  -1   33.90    1.74
   2  -5   1   39.93    1.55
  -2  -5  -1   36.03    1.74
   2   5   2    6.80    0.94
   2   5   2    5.98    0.83
  -2   5  -2    5.19    0.85
  -2  -5  -2    5.76    0.87
   2  -5   2    5.51    0.90
   2  -5   2    6.21    0.73
   2   5   3   37.71    1.91
   2   5   3   39.28    1.64
  -2   5  -3   35.27    1.83
   2  -5   3   35.72    1.41
   2  -5   3   35.09    1.87
  -2  -5  -3   35.76    1.81
   2   5   4    3.59    0.79
  -2   5  -4    2.62    0.68
   2   5   4    1.85    0.49
   2  -5   4    1.91    0.44
   2  -5   4    1.06    0.51
  -2  -5  -4    2.29    0.64
   2   5   5   43.76    2.23
  -2   5  -5   45.54    2.16
   2   5   5   44.91    1.70
   2  -5   5   44.40    1.57
  -2  -5  -5   40.53    2.08
   2  -5   5   42.05    2.18
   2   5   6    1.26    0.64
  -2   5  -6   -0.14    0.23
   2  -5   6    1.22    0.58
  -2  -5  -6    2.35    0.68
   2   5   7    8.50    1.27
  -2   5  -7   13.53    1.50
  -2  -5  -7   10.32    1.34
   2  -5   7   10.27    1.41
   2   5   8    0.02    0.42
  -2   5  -8   -0.31    0.39
   2  -5   8    0.06    0.37
  -2  -5  -8   -0.04    0.34
  -2   5  -9   32.78    2.03
   2   5   9   33.27    2.29
   2  -5   9   27.78    2.07
  -2  -5  -9   35.78    2.21
   2   5  10    0.04    0.49
  -2   5 -10    0.43    0.53
  -2  -5 -10   -0.23    0.41
   2  -5  10    0.59    0.58
   2   5  11    0.18    0.59
   2  -5  11   -0.19    0.50
  -2  -5 -11   -0.41    0.39
   2   5  12    1.04    0.84
  -2  -5 -12    0.91    0.67
   2  -5  12    0.81    0.70
  -2   6  12    0.17    0.65
   2  -6 -12    0.28    0.62
  -2  -6  12    0.82    0.69
  -2   6  11    2.12    0.89
   2   6 -11    2.57    0.88
  -2  -6  11    2.35    0.88
   2  -6 -11    2.67    0.91
   2   6 -10    6.47    1.20
  -2   6  10    8.08    1.43
  -2  -6  10    6.21    1.21
   2  -6 -10    6.76    1.31
  -2   6   9    0.04    0.44
   2   6  -9   -0.01    0.44
   2  -6  -9   -0.04    0.39
  -2  -6   9   -0.02    0.43
  -2   6   8    1.41    0.68
   2   6  -8    1.18    0.60
  -2  -6   8    1.55    0.65
  -2  -6   8    2.05    0.67
   2  -6  -8    1.85    0.70
   2   6  -7   37.19    2.14
  -2   6   7   37.07    2.28
  -2  -6   7   35.82    2.10
  -2  -6   7   42.62    2.06
   2  -6  -7   37.53    2.19
  -2   6   6   50.97    2.55
   2   6  -6   53.26    2.52
   2  -6  -6   51.88    2.52
  -2  -6   6   51.07    2.27
  -2  -6   6   49.56    2.41
   2   6  -5    0.20    0.40
  -2   6   5    0.17    0.37
  -2   6   5    0.40    0.36
  -2  -6   5   -0.57    0.32
  -2  -6   5   -0.22    0.31
   2  -6  -5    0.02    0.32
   2   6  -4    1.94    0.64
  -2   6   4    3.47    0.69
  -2  -6   4    3.95    0.77
  -2  -6   4    3.35    0.75
   2   6  -3    1.45    0.57
  -2   6   3    0.54    0.40
  -2  -6   3   -0.04    0.37
  -2  -6   3    0.31    0.40
   2  -6  -3    0.41    0.36
   2  -6  -3   -0.10    0.36
   2   6  -2    1.08    0.52
  -2   6   2    1.73    0.55
  -2  -6   2    1.86    0.57
   2  -6  -2    1.81    0.54
  -2  -6   2    1.01    0.51
   2  -6  -2    2.05    0.69
  -2   6   1   69.52    2.63
   2   6  -1   70.80    2.70
  -2  -6   1   69.17    2.59
  -2  -6   1   69.53    2.70
   2  -6  -1   67.69    2.46
   2  -6  -1   68.61    2.78
   2   6   0    3.15    0.70
  -2   6   0    2.71    0.65
   2  -6   0    3.01    0.62
  -2  -6   0    1.29    0.49
  -2  -6   0    2.48    0.68
   2  -6   0    3.67    0.82
   2   6   1    1.63    0.56
  -2   6  -1    1.02    0.50
  -2  -6  -1    0.69    0.46
   2  -6   1    1.35    0.46
   2  -6   1    1.10    0.55
  -2  -6  -1    0.80    0.46
  -2   6  -2   59.15    2.53
   2   6   2   57.78    2.29
  -2  -6  -2   52.13    2.35
   2  -6   2   52.87    2.46
   2  -6   2   56.33    2.06
   2   6   3    4.73    0.79
   2   6   3    3.39    0.80
  -2   6  -3    5.10    0.94
  -2  -6  -3    5.74    0.95
   2  -6   3    4.22    0.86
   2  -6   3    2.96    0.60
  -2   6  -4    0.23    0.42
   2   6   4    0.76    0.48
   2   6   4    0.34    0.39
   2  -6   4    1.04    0.40
  -2  -6  -4    0.29    0.39
   2  -6   4    0.46    0.46
   2   6   5    1.03    0.57
   2   6   5    2.85    0.63
  -2   6  -5    1.36    0.59
   2  -6   5    2.74    0.78
  -2  -6  -5    1.44    0.58
  -2   6  -6    6.64    1.11
   2   6   6    5.28    1.07
   2  -6   6    6.46    1.14
  -2  -6  -6    7.32    1.16
  -2   6  -7   -0.15    0.32
   2   6   7    0.82    0.57
   2  -6   7    0.67    0.53
  -2  -6  -7    0.53    0.49
  -2   6  -8    4.23    1.01
   2   6   8    3.88    1.01
  -2  -6  -8    3.65    0.92
   2  -6   8    2.65    0.84
   2   6   9    3.34    0.99
  -2   6  -9    2.29    0.81
  -2  -6  -9    3.13    0.91
   2  -6   9    3.40    0.98
   2   6  10    1.28    0.83
  -2   6 -10    2.47    0.81
  -2  -6 -10    1.12    0.70
   2  -6  10    1.37    0.79
  -2   6 -11    2.38    0.87
   2   6  11    2.65    1.02
  -2  -6 -11    3.75    1.11
   2  -6  11    2.19    0.89
   2   7 -10    8.31    1.39
  -2   7  10    8.76    1.57
   2  -7 -10    8.02    1.45
  -2  -7  10    8.72    1.47
  -2   7   9    0.83    0.64
   2   7  -9   -0.29    0.50
   2  -7  -9    0.17    0.50
  -2  -7   9    0.47    0.61
   2   7  -8   17.56    1.89
  -2   7   8   16.90    2.02
  -2  -7   8   16.30    1.88
   2  -7  -8   15.64    1.88
   2   7  -7    9.47    1.44
  -2   7   7   10.81    1.57
  -2  -7   7    8.85    1.20
  -2  -7   7    8.56    1.34
   2  -7  -7    8.08    1.30
  -2   7   6    1.29    0.63
   2   7  -6    1.17    0.66
  -2  -7   6    1.08    0.62
   2  -7  -6    1.44    0.62
  -2  -7   6    2.18    0.69
   2   7  -5    1.15    0.58
  -2   7   5    0.92    0.58
  -2  -7   5    1.38    0.60
   2  -7  -5    0.94    0.54
  -2  -7   5    0.58    0.53
   2   7  -4    0.41    0.44
  -2   7   4    0.13    0.40
  -2   7   4    0.76    0.48
  -2  -7   4   -0.04    0.34
   2  -7  -4   -0.09    0.28
  -2  -7   4    0.31    0.49
  -2   7   3    2.46    0.66
   2   7  -3    2.31    0.75
   2  -7  -3    2.06    0.74
   2  -7  -3    2.84    0.71
  -2  -7   3    4.19    0.94
  -2  -7   3    2.76    0.72
  -2   7   2   12.05    1.38
   2   7  -2   17.26    1.71
   2  -7  -2   14.94    1.48
  -2  -7   2   13.00    1.49
   2  -7  -2   11.01    1.43
  -2  -7   2   15.00    1.52
   2   7  -1   -0.24    0.32
  -2   7   1   -0.31    0.32
  -2  -7   1    0.26    0.39
   2  -7  -1    0.70    0.48
   2  -7  -1    0.01    0.31
  -2  -7   1   -0.45    0.29
   2   7   0    0.80    0.47
  -2   7   0    0.73    0.51
  -2  -7   0    0.13    0.28
  -2  -7   0    0.61    0.48
   2  -7   0    0.34    0.43
   2  -7   0    1.72    0.58
  -2   7  -1   -0.11    0.31
   2   7   1   -0.69    0.25
   2  -7   1   -0.03    0.35
  -2  -7  -1   -0.24    0.35
   2  -7   1    0.19    0.33
  -2  -7  -1    0.49    0.46
   2   7   2    3.69    0.87
  -2   7  -2    2.99    0.77
   2   7   2    3.06    0.77
   2  -7   2    1.09    0.61
  -2  -7  -2    2.57    0.70
   2  -7   2    2.91    0.65
  -2   7  -3    0.91    0.54
   2   7   3    0.94    0.54
   2   7   3    1.33    0.53
   2  -7   3    1.34    0.48
  -2  -7  -3    0.46    0.46
   2  -7   3   -0.39    0.32
   2   7   4    1.44    0.65
  -2   7  -4    0.48    0.49
   2   7   4    1.18    0.54
   2  -7   4    0.01    0.42
  -2  -7  -4    1.40    0.60
  -2   7  -5    0.76    0.52
   2   7   5   -0.02    0.43
  -2  -7  -5    0.69    0.50
   2  -7   5   -0.12    0.41
   2   7   6    0.13    0.49
  -2   7  -6   -0.18    0.45
   2  -7   6    1.03    0.63
  -2  -7  -6    0.35    0.44
  -2   7  -7    4.20    1.03
   2   7   7    5.03    1.18
   2  -7   7    2.27    0.88
  -2  -7  -7    2.75    0.90
  -2   7  -8    7.86    1.36
   2   7   8   15.52    1.97
   2  -7   8   11.69    1.72
  -2  -7  -8   14.54    1.83
   2   7   9    1.19    0.75
  -2   7  -9    0.67    0.64
  -2  -7  -9    1.90    0.81
   2  -7   9    0.50    0.64
   2   7  10    0.11    0.59
  -2   7 -10    0.18    0.60
   2  -7  10   -0.42    0.51
  -2  -7 -10   -0.24    0.44
   2   8  -9    8.37    1.48
  -2   8   9   10.20    1.77
   2  -8  -9    9.57    1.66
  -2  -8   9   10.31    1.62
  -2   8   8    0.49    0.66
   2   8  -8    0.27    0.58
   2  -8  -8    0.41    0.60
  -2  -8   8    1.26    0.73
  -2   8   7    5.19    1.20
   2   8  -7    4.30    1.11
  -2  -8   7    3.89    1.05
   2  -8  -7    6.71    1.29
  -2   8   6   28.87    2.20
   2   8  -6   34.69    2.34
  -2  -8   6   30.01    2.18
   2  -8  -6   35.03    2.32
   2   8  -5    0.92    0.59
  -2   8   5    0.57    0.54
  -2  -8   5    0.05    0.46
  -2  -8   5   -0.39    0.43
   2  -8  -5    0.24    0.39
   2   8  -4    3.28    0.90
  -2   8   4    4.40    0.89
  -2   8   4    3.68    0.95
  -2  -8   4    3.72    0.87
   2  -8  -4    4.04    0.95
  -2  -8   4    2.99    0.89
   2   8  -3   15.92    1.81
  -2   8   3   16.58    1.67
  -2  -8   3   15.56    1.79
   2  -8  -3   17.68    1.80
   2  -8  -3   15.21    1.86
  -2  -8   3   14.52    1.59
  -2   8   2    8.25    1.24
  -2  -8   2    7.60    1.19
   2  -8  -2    6.89    1.25
   2  -8  -2    8.41    1.23
  -2  -8   2    6.01    1.14
  -2   8   1   18.98    1.86
   2   8  -1   18.09    1.83
   2  -8  -1   19.79    2.03
  -2  -8   1   19.76    1.99
   2  -8  -1   23.55    1.65
  -2  -8   1   17.81    1.79
  -2   8   0    3.85    0.95
   2   8   0    3.55    0.90
   2  -8   0    4.09    1.00
   2  -8   0    5.03    0.93
  -2  -8   0    3.60    0.93
  -2  -8   0    5.75    1.08
   2   8   1    0.64    0.53
  -2   8  -1    2.11    0.78
  -2  -8  -1    0.84    0.58
   2  -8   1    1.74    0.58
   2  -8   1   -0.06    0.43
  -2  -8  -1    0.50    0.42
  -2   8  -2    6.71    1.22
   2   8   2    6.12    1.06
   2   8   2    8.62    1.42
   2  -8   2    7.05    1.28
  -2  -8  -2    5.93    1.08
   2   8   3   19.62    2.09
   2   8   3   19.09    1.79
  -2   8  -3   20.04    2.10
  -2  -8  -3   23.48    2.18
   2  -8   3   18.55    2.00
   2   8   4    4.63    1.05
  -2   8  -4    2.20    0.83
   2  -8   4    5.25    1.17
  -2  -8  -4    5.45    1.14
  -2   8  -5    0.22    0.50
   2   8   5   -0.10    0.45
  -2  -8  -5    0.03    0.43
   2  -8   5   -0.01    0.49
   2   8   6    1.07    0.69
  -2   8  -6    1.32    0.72
  -2  -8  -6    0.99    0.64
   2  -8   6    0.94    0.72
   2   8   7    0.58    0.63
  -2   8  -7    0.90    0.69
  -2  -8  -7    1.87    0.79
   2  -8   7    0.62    0.63
  -2   8  -8    0.37    0.66
  -2  -8  -8    0.66    0.71
   2  -8   8    0.98    0.71
   2   9  -6    1.95    0.86
  -2   9   6    3.39    1.04
   2  -9  -6    1.56    0.73
  -2  -9   6    2.84    1.02
   2   9  -5    1.83    0.87
  -2   9   5    3.66    1.03
   2  -9  -5    2.58    0.85
  -2  -9   5    2.82    0.96
  -2   9   4    0.91    0.64
   2   9  -4    0.13    0.52
  -2  -9   4    0.75    0.62
   2  -9  -4    0.76    0.60
  -2  -9   4    1.10    0.74
   2   9  -3   -0.05    0.49
  -2   9   3    0.39    0.56
  -2  -9   3    0.43    0.54
   2  -9  -3    0.44    0.55
  -2  -9   3    0.51    0.59
   2   9  -2    2.28    0.86
  -2   9   2    3.49    0.95
   2  -9  -2    2.41    0.93
  -2  -9   2    2.94    0.96
  -2  -9   2    2.21    0.74
   2  -9  -2    2.21    0.76
  -2   9   1   -0.07    0.51
   2   9  -1    0.27    0.56
  -2  -9   1    0.11    0.48
   2  -9  -1    0.21    0.52
   2  -9  -1    0.85    0.55
  -2  -9   1    0.79    0.67
   2   9   0    0.68    0.62
  -2   9   0    0.62    0.61
  -2  -9   0    0.02    0.43
  -2  -9   0    0.01    0.50
   2  -9   0    0.76    0.53
   2  -9   0    0.73    0.58
   2   9   1    3.27    0.93
  -2   9  -1    2.47    0.86
  -2  -9  -1    2.45    0.76
   2  -9   1    2.48    0.90
   2   9   2    1.98    0.81
  -2   9  -2    3.62    1.02
   2   9   2    1.85    0.79
   2  -9   2    2.75    0.99
  -2  -9  -2    2.06    0.78
  -2   9  -3    4.89    1.14
   2   9   3    4.62    1.12
   2   9   3    4.85    1.05
   2  -9   3    4.49    1.13
  -2  -9  -3    4.89    1.10
   2   9   4    0.03    0.46
  -2   9  -4   -0.21    0.55
   2  -9   4   -0.10    0.56
  -2  -9  -4    0.04    0.47
   2   9   5    4.72    1.23
  -2   9  -5    3.66    1.06
   2  -9   5    4.36    1.21
  -2  -9  -5    4.61    1.11
  -3   0  15   -0.69    0.49
  -3   0  15    0.38    0.79
  -3   0  14   25.73    2.46
  -3   0  14   25.25    2.31
  -3   0  13    0.16    0.45
  -3   0  13    0.03    0.52
  -3   0  12   18.04    1.87
  -3   0  12   20.51    1.92
  -3   0  11    0.32    0.40
  -3   0  11   -0.34    0.45
  -3   0  10    6.00    1.04
  -3   0  10    4.89    0.87
  -3   0   9   -0.01    0.31
  -3   0   9    0.09    0.41
  -3   0   8    0.18    0.23
  -3   0   8    0.26    0.39
   3   0  -8    0.30    0.21
  -3   0   7   -0.17    0.18
  -3   0   7    0.01    0.27
   3   0  -7   -0.17    0.15
   3   0  -6    9.19    0.53
  -3   0   6    9.46    0.93
  -3   0   6    9.17    0.87
   3   0  -5    0.23    0.16
  -3   0   5    0.15    0.21
  -3   0   5    0.07    0.21
  -3   0   4    7.26    0.70
   3   0  -4    6.71    0.46
  -3   0   4    8.30    0.53
  -3   0   3    0.40    0.17
  -3   0   3   -0.09    0.18
   3   0  -3   -0.12    0.15
   3   0  -2  231.67    3.99
  -3   0   2  220.85    4.06
  -3   0   2  227.01    3.60
   3   0  -1   -0.01    0.08
  -3   0   1   -0.09    0.14
   3   0  -1    0.33    0.18
   3   0   0  146.39    2.54
  -3   0   0  135.95    2.51
   3   0   0  139.94    2.73
   3   0   1   -0.35    0.18
  -3   0  -1   -0.11    0.13
   3   0   1   -0.15    0.16
  -3   0  -2   80.32    1.61
   3   0   2   82.54    1.88
   3   0   3    0.12    0.18
   3   0   3   -0.16    0.21
  -3   0  -3   -0.03    0.13
   3   0   4   40.29    1.27
   3   0   4   44.29    1.68
  -3   0  -4   44.68    1.24
   3   0   5   -0.09    0.16
   3   0   5    0.01    0.28
  -3   0  -5    0.01    0.17
  -3   0  -6    2.37    0.43
   3   0   6    2.59    0.42
   3   0   6    3.07    0.69
   3   0   7    0.22    0.40
   3   0   7    0.02    0.23
  -3   0  -7    0.13    0.25
   3   0   8    0.04    0.45
  -3   0  -8    0.16    0.32
  -3   0  -8    0.42    0.26
  -3   0  -9   -0.49    0.25
   3   0   9   -0.17    0.44
   3   0  10    1.03    0.67
   3   0  10    1.58    0.55
   3   0  11    0.04    0.52
   3   0  12   34.78    2.52
   3   0  13   -0.13    0.63
   3   0  14   27.92    2.94
  -3   1  15    1.18    0.81
  -3   1  15    0.66    0.65
  -3  -1  15    0.18    0.63
  -3  -1  15    0.80    0.79
  -3   1  14    0.03    0.62
  -3   1  14    0.59    0.58
  -3  -1  14    0.00    0.57
  -3  -1  14    0.21    0.61
  -3   1  13   43.49    2.53
  -3   1  13   38.25    2.46
  -3  -1  13   44.05    2.51
  -3  -1  13   45.29    2.64
  -3   1  12   40.98    2.37
  -3   1  12   38.53    2.29
  -3  -1  12   43.96    2.37
  -3  -1  12   44.89    2.48
  -3   1  11    1.21    0.56
  -3   1  11    0.76    0.57
  -3  -1  11    1.94    0.73
  -3  -1  11    1.33    0.59
  -3   1  10    3.23    0.83
  -3  -1  10    3.63    0.78
  -3  -1  10    3.80    0.85
  -3   1   9   12.13    1.33
   3   1  -9   10.07    0.83
  -3   1   9    9.82    1.20
  -3  -1   9    8.98    1.11
  -3  -1   9    9.42    1.16
   3   1  -8   32.96    1.25
  -3   1   8   34.27    1.69
  -3  -1   8   36.36    1.72
  -3  -1   8   34.09    1.68
   3   1  -7   48.18    1.51
  -3   1   7   46.19    1.83
   3  -1  -7   46.92    1.00
  -3  -1   7   45.75    1.80
  -3  -1   7   46.95    1.88
   3  -1  -7   47.72    1.92
  -3   1   6   14.36    0.93
   3   1  -6   15.13    0.80
   3  -1  -6   14.68    1.00
   3  -1  -6   14.86    0.53
  -3  -1   6   13.51    0.90
   3   1  -5    0.06    0.19
  -3   1   5    0.13    0.22
  -3  -1   5    0.11    0.22
  -3  -1   5   -0.15    0.16
   3  -1  -5   -0.01    0.12
   3  -1  -5    0.12    0.23
  -3   1   4  114.75    2.56
   3   1  -4  113.75    2.51
   3  -1  -4  115.25    2.21
   3  -1  -4  109.14    2.69
  -3  -1   4  116.25    2.44
  -3  -1   4  117.80    2.79
   3   1  -3    0.96    0.27
  -3   1   3    0.84    0.22
  -3  -1   3    0.55    0.19
  -3  -1   3    0.64    0.28
   3  -1  -3    0.83    0.22
   3  -1  -3    1.28    0.31
  -3  -1   2   24.68    0.99
   3  -1  -2   25.25    0.81
   3  -1  -2   24.94    0.84
  -3  -1   2   25.29    0.66
   3   1  -1   38.84    1.18
  -3  -1   1   35.12    1.15
   3  -1  -1   35.98    1.00
   3  -1  -1   36.42    1.01
   3   1   0    0.17    0.20
   3   1   0    0.00    0.14
  -3   1   0    0.04    0.11
  -3  -1   0    0.07    0.19
   3  -1   0   -0.19    0.15
   3  -1   0    0.00    0.16
   3   1   1   27.98    0.97
   3   1   1   28.36    0.97
  -3   1  -1   27.63    0.53
   3  -1   1   28.89    1.03
  -3  -1  -1   27.01    0.94
   3   1   2   10.94    0.61
   3   1   2    8.90    0.61
   3  -1   2   10.04    0.69
  -3  -1  -2   10.11    0.59
   3  -1   2    9.94    0.62
   3   1   3   71.06    1.73
   3   1   3   71.66    2.06
   3  -1   3   74.18    1.33
   3  -1   3   72.06    1.90
   3  -1   3   74.07    2.15
  -3  -1  -3   72.31    1.84
   3   1   4    4.29    0.44
   3   1   4    4.83    0.69
   3  -1   4    7.27    0.86
  -3  -1  -4    5.14    0.57
   3  -1   4    4.43    0.34
   3  -1   4    3.67    0.50
   3   1   5    2.69    0.38
   3   1   5    2.19    0.55
   3  -1   5    3.17    0.49
   3  -1   5    2.72    0.36
   3  -1   5    3.11    0.64
  -3  -1  -5    3.57    0.52
   3   1   6   58.50    2.32
   3   1   6   56.53    1.52
   3  -1   6   58.98    1.84
  -3  -1  -6   58.13    1.89
   3  -1   6   60.69    1.63
   3  -1   6   55.83    2.30
   3   1   7    1.94    0.66
  -3   1  -7    1.56    0.39
   3   1   7    1.40    0.31
   3  -1   7    1.38    0.58
  -3  -1  -7    1.30    0.40
   3  -1   7    2.43    0.45
   3   1   8   29.51    1.89
  -3   1  -8   34.07    1.41
   3  -1   8   31.85    1.37
  -3  -1  -8   32.36    1.55
   3  -1   8   32.83    1.98
   3   1   9    2.00    0.77
  -3  -1  -9    3.31    0.68
   3  -1   9    1.40    0.74
   3   1  10    0.66    0.59
   3  -1  10    1.35    0.73
  -3  -1 -10    1.11    0.49
   3   1  11    5.65    1.21
  -3  -1 -11    8.31    1.13
   3  -1  11    5.05    1.17
   3   1  12   -0.16    0.56
   3  -1  12    0.40    0.66
   3   1  13   13.02    1.95
   3  -1  13    9.35    1.65
   3   1  14    8.09    1.68
   3  -1  14    6.97    1.56
  -3   2  15    3.05    1.11
  -3   2  15    2.32    0.83
  -3  -2  15    1.63    0.95
  -3   2  14    1.42    0.79
  -3   2  14    0.99    0.66
  -3  -2  14    0.23    0.61
  -3  -2  14   -0.14    0.57
  -3   2  13    3.38    0.90
  -3   2  13    4.66    1.15
  -3  -2  13    3.39    0.94
  -3  -2  13    3.63    1.05
  -3   2  12    0.22    0.27
  -3   2  12    0.15    0.52
  -3  -2  12    0.05    0.52
  -3  -2  12   -0.37    0.44
  -3   2  11    5.55    1.08
  -3  -2  11    5.12    0.98
  -3  -2  11    4.20    0.95
  -3   2  10   13.45    1.50
  -3  -2  10   18.59    1.69
   3  -2 -10   16.01    1.64
  -3  -2  10   15.27    1.57
  -3   2   9   24.62    1.58
   3   2  -9   24.35    1.25
  -3  -2   9   22.03    1.51
   3  -2  -9   26.13    1.63
  -3  -2   9   23.29    1.50
  -3   2   8    5.87    0.90
   3   2  -8    8.21    0.86
   3  -2  -8    5.05    0.87
  -3  -2   8    8.25    1.00
  -3  -2   8    7.21    0.96
   3   2  -7   53.81    1.80
  -3   2   7   48.73    1.99
   3  -2  -7   50.31    2.07
  -3  -2   7   52.29    1.97
  -3  -2   7   53.73    2.08
  -3   2   6    2.69    0.56
   3   2  -6    2.26    0.46
   3  -2  -6    1.49    0.45
  -3  -2   6    1.15    0.42
  -3  -2   6    1.64    0.44
   3   2  -5   77.25    2.17
  -3   2   5   75.11    2.23
  -3  -2   5   75.53    2.10
   3  -2  -5   76.25    2.33
   3  -2  -5   76.06    1.64
  -3  -2   5   76.46    2.32
   3   2  -4    9.54    0.70
  -3   2   4    9.36    0.70
  -3  -2   4   11.09    0.67
   3  -2  -4   10.88    0.78
   3  -2  -4   11.23    0.56
   3   2  -3    0.34    0.22
  -3  -2   3    0.38    0.21
   3  -2  -3   -0.06    0.11
   3  -2  -3    0.76    0.28
  -3  -2   3    0.26    0.25
   3  -2  -3    0.17    0.17
   3   2  -2   98.74    2.43
  -3  -2   2  100.95    2.46
   3  -2  -2  102.10    2.37
   3  -2  -2  100.65    2.24
  -3  -2   2   97.24    2.14
   3  -2  -2  103.93    2.35
   3   2  -1   95.99    2.34
  -3  -2   1   95.80    2.34
   3  -2  -1   98.77    2.12
  -3  -2   1   98.40    2.12
   3  -2  -1   99.37    2.32
   3   2   0    9.66    0.58
   3   2   0   10.03    0.66
   3  -2   0    9.47    0.48
  -3  -2   0    9.52    0.66
   3  -2   0    8.64    0.63
   3   2   1   10.37    0.67
   3   2   1   10.89    0.66
   3  -2   1   11.20    0.71
   3  -2   1   11.92    0.75
   3  -2   1   10.90    0.42
  -3  -2  -1   10.37    0.69
   3   2   2   20.01    0.99
   3   2   2   23.56    0.94
   3  -2   2   21.97    0.52
   3  -2   2   20.89    1.00
   3  -2   2   20.56    1.06
  -3  -2  -2   23.29    1.04
   3   2   3    0.97    0.33
   3   2   3    0.72    0.26
   3  -2   3    0.80    0.34
   3  -2   3    0.55    0.11
   3  -2   3    0.22    0.25
  -3  -2  -3    0.58    0.28
   3   2   4   12.86    0.69
   3   2   4   12.21    0.94
   3  -2   4   12.29    0.86
  -3  -2  -4   13.68    0.89
   3  -2   4   12.64    0.47
   3  -2   4   13.33    1.01
   3   2   5    4.62    0.73
   3   2   5    6.37    0.56
   3  -2   5    5.10    0.43
   3  -2   5    4.57    0.78
  -3  -2  -5    6.31    0.77
  -3   2  -6   -0.16    0.20
   3   2   6    0.24    0.20
   3   2   6    0.12    0.33
  -3  -2  -6   -0.06    0.23
   3  -2   6   -0.15    0.20
   3  -2   6   -0.26    0.32
  -3   2  -7   21.23    1.21
   3   2   7   19.14    1.43
   3  -2   7   20.81    1.51
  -3  -2  -7   18.95    1.23
   3  -2   7   18.38    0.93
  -3   2  -8    0.38    0.36
   3   2   8   -0.11    0.45
  -3  -2  -8    0.45    0.38
   3  -2   8   -0.46    0.34
   3   2   9   14.68    1.68
  -3   2  -9   16.59    1.16
   3  -2   9   16.04    1.72
  -3  -2  -9   16.91    1.28
   3   2  10    0.85    0.61
   3  -2  10    1.52    0.76
  -3  -2 -10    2.47    0.67
   3   2  11    0.26    0.55
  -3  -2 -11    1.32    0.61
   3  -2  11    0.41    0.61
   3   2  12    0.42    0.68
  -3  -2 -12    0.41    0.48
   3  -2  12    0.50    0.66
   3   2  13    2.19    0.99
   3  -2  13    2.32    1.00
  -3   3  14    1.25    0.63
  -3   3  14    4.48    1.20
  -3  -3  14    4.89    1.16
  -3   3  13   22.22    2.26
  -3  -3  13   26.84    2.05
  -3   3  12    0.56    0.62
  -3  -3  12    0.58    0.56
  -3  -3  12    1.17    0.66
   3  -3 -12    1.26    0.68
  -3   3  11    1.84    0.70
  -3  -3  11    3.68    0.91
   3  -3 -11    2.07    0.76
  -3   3  10   17.42    1.74
   3   3 -10   15.48    1.16
  -3  -3  10   14.83    1.55
  -3  -3  10   14.70    1.51
   3  -3 -10   16.89    1.72
   3   3  -9    2.45    0.61
  -3   3   9    1.76    0.61
   3  -3  -9    2.51    0.70
  -3  -3   9    3.71    0.80
  -3  -3   9    0.98    0.50
   3   3  -8   38.77    1.73
  -3   3   8   39.78    2.00
   3  -3  -8   38.29    1.97
  -3  -3   8   39.84    1.89
  -3  -3   8   40.53    1.92
   3   3  -7   24.76    1.35
  -3   3   7   24.60    1.47
   3  -3  -7   23.75    1.46
  -3  -3   7   25.89    1.46
  -3  -3   7   26.09    1.43
  -3   3   6    6.13    0.51
   3   3  -6    5.81    0.77
  -3   3   6    5.62    0.83
   3  -3  -6    6.82    0.89
  -3  -3   6    6.69    0.82
  -3  -3   6    5.43    0.82
   3   3  -5    0.52    0.33
  -3   3   5    0.80    0.24
  -3   3   5    1.34    0.43
   3  -3  -5    0.77    0.36
  -3  -3   5    0.99    0.37
  -3  -3   5    0.96    0.42
  -3   3   4    6.77    0.80
   3   3  -4    8.08    0.87
  -3   3   4    7.45    0.55
  -3  -3   4    7.27    0.77
   3  -3  -4    8.37    0.89
  -3  -3   4    9.03    0.92
   3   3  -3    2.17    0.47
  -3  -3   3    2.92    0.48
   3  -3  -3    1.54    0.37
   3  -3  -3    1.55    0.40
   3   3  -2    0.39    0.28
  -3  -3   2    0.71    0.32
  -3  -3   2    0.72    0.28
   3  -3  -2    0.62    0.27
   3   3  -1    2.48    0.48
  -3  -3   1    1.91    0.43
  -3  -3   1    2.17    0.40
   3  -3  -1    2.01    0.36
   3  -3  -1    1.25    0.35
   3  -3  -1    2.57    0.47
   3   3   0    2.11    0.46
   3  -3   0    2.75    0.38
  -3  -3   0    3.03    0.49
  -3  -3   0    3.23    0.53
   3  -3   0    2.96    0.52
   3   3   1   47.13    1.65
   3   3   1   46.39    1.58
   3  -3   1   47.48    1.74
  -3  -3  -1   46.31    1.69
   3  -3   1   47.54    1.27
   3   3   2   35.15    1.32
  -3   3  -2   34.91    1.47
   3  -3   2   36.68    1.00
  -3  -3  -2   34.15    1.46
   3  -3   2   37.43    1.57
  -3   3  -3   16.66    1.04
   3   3   3   16.85    1.06
   3   3   3   18.68    0.94
  -3  -3  -3   15.69    1.02
   3  -3   3   17.84    1.14
   3  -3   3   17.02    0.62
   3   3   4   17.10    0.89
   3   3   4   16.22    1.13
   3  -3   4   18.24    0.65
   3  -3   4   18.40    1.22
  -3  -3  -4   16.62    1.08
   3   3   5    0.89    0.45
  -3   3  -5    0.61    0.35
   3   3   5    1.28    0.33
   3  -3   5    1.01    0.49
   3  -3   5    0.41    0.20
  -3  -3  -5    0.87    0.37
   3   3   6   27.77    1.66
   3   3   6   29.95    1.10
  -3   3  -6   28.81    1.50
  -3  -3  -6   24.61    1.47
   3  -3   6   28.48    1.70
   3  -3   6   27.62    0.97
  -3   3  -7    4.52    0.78
   3   3   7    3.60    0.82
   3  -3   7    4.20    0.89
  -3  -3  -7    4.30    0.79
  -3   3  -8   47.82    2.05
   3   3   8   44.66    2.36
   3  -3   8   47.25    2.43
  -3  -3  -8   45.90    2.16
   3   3   9    1.48    0.68
  -3   3  -9    3.47    0.74
  -3  -3  -9    2.53    0.72
   3  -3   9    1.99    0.72
   3   3  10    3.69    0.99
   3  -3  10    5.11    1.10
  -3  -3 -10    2.77    0.73
   3   3  11    1.85    0.83
  -3  -3 -11    2.44    0.75
   3  -3  11    1.52    0.75
   3   3  12    6.71    1.43
  -3  -3 -12    5.12    1.05
   3  -3  12    2.72    0.97
   3   3  13    7.31    1.58
  -3  -3 -13   10.62    1.53
   3  -3  13    6.44    1.40
  -3   4  14    4.70    1.28
   3  -4 -14    3.53    1.10
  -3   4  13   -0.23    0.52
   3  -4 -13   -0.48    0.45
  -3  -4  13    0.94    0.64
  -3   4  12   11.31    1.59
  -3  -4  12   12.55    1.60
   3  -4 -12   15.92    1.86
  -3   4  11    2.04    0.79
   3   4 -11    2.80    0.72
  -3  -4  11    2.25    0.79
   3  -4 -11    2.06    0.76
  -3  -4  11    3.89    0.95
   3   4 -10    5.73    0.96
  -3   4  10    5.73    1.06
  -3  -4  10    9.35    1.28
   3  -4 -10    8.21    1.26
  -3  -4  10    8.10    1.20
  -3   4   9   -0.18    0.35
   3   4  -9    0.32    0.39
  -3  -4   9    0.87    0.51
  -3  -4   9    1.28    0.57
   3  -4  -9    0.35    0.44
   3   4  -8    5.83    0.92
  -3   4   8    6.80    1.06
  -3  -4   8    4.89    0.89
   3  -4  -8    5.84    1.00
  -3  -4   8    7.72    1.05
  -3   4   7    0.08    0.32
   3   4  -7    0.33    0.39
  -3  -4   7    0.99    0.53
   3  -4  -7    0.34    0.38
  -3  -4   7    0.94    0.44
  -3   4   6    8.52    0.63
  -3   4   6    8.64    1.08
   3   4  -6    8.11    0.99
   3  -4  -6    7.45    1.01
  -3  -4   6   10.11    1.10
  -3  -4   6    9.28    1.07
  -3   4   5   21.81    1.37
   3   4  -5   23.61    1.40
  -3   4   5   21.74    1.03
  -3  -4   5   23.89    1.31
  -3  -4   5   21.64    1.31
   3  -4  -5   20.69    1.31
   3   4  -4    4.36    0.73
  -3   4   4    4.49    0.59
   3  -4  -4    4.74    0.72
  -3  -4   4    5.98    0.83
  -3  -4   4    6.96    0.86
   3   4  -3    1.09    0.43
  -3   4   3    0.75    0.32
   3  -4  -3    1.06    0.37
  -3  -4   3    0.99    0.37
  -3  -4   3    0.86    0.36
   3  -4  -3    2.12    0.55
  -3   4   2  154.53    3.61
   3   4  -2  157.63    3.86
   3  -4  -2  148.88    3.54
  -3  -4   2  151.65    3.75
  -3  -4   2  154.59    3.68
   3  -4  -2  152.51    3.86
   3   4  -1  118.86    3.21
  -3   4   1  124.13    3.16
   3  -4  -1  116.01    2.88
   3  -4  -1  118.75    3.28
  -3  -4   1  120.64    3.10
  -3  -4   1  122.65    3.22
   3   4   0   21.42    1.19
  -3   4   0   20.59    1.18
  -3  -4   0   20.59    1.18
   3  -4   0   23.61    1.32
   3  -4   0   21.85    1.01
  -3  -4   0   20.21    1.20
  -3   4  -1   10.63    1.07
   3   4   1   10.12    0.98
   3  -4   1    9.50    0.65
   3  -4   1   11.53    1.14
  -3  -4  -1    8.28    0.92
  -3   4  -2   34.57    1.64
   3   4   2   32.75    1.45
   3  -4   2   36.94    1.21
  -3  -4  -2   36.58    1.67
   3  -4   2   37.27    1.73
  -3   4  -3    1.08    0.43
   3   4   3    1.06    0.38
   3   4   3    1.77    0.54
   3  -4   3    1.01    0.27
  -3  -4  -3    0.60    0.39
   3  -4   3    0.73    0.43
   3   4   4   27.22    1.25
   3   4   4   26.06    1.52
  -3   4  -4   23.34    1.42
  -3  -4  -4   25.14    1.46
   3  -4   4   22.19    0.90
   3  -4   4   24.74    1.53
   3   4   5    1.52    0.42
   3   4   5    1.17    0.51
   3  -4   5    1.17    0.56
  -3  -4  -5    1.36    0.50
   3   4   6    3.00    0.76
  -3   4  -6    3.45    0.73
  -3  -4  -6    2.83    0.67
   3  -4   6    4.46    0.90
   3   4   7    7.27    1.13
  -3   4  -7    9.48    1.19
   3  -4   7    8.55    1.23
  -3  -4  -7    8.09    1.10
   3   4   8    0.45    0.51
  -3   4  -8    0.01    0.37
   3  -4   8    0.83    0.53
  -3  -4  -8    0.29    0.43
   3   4   9    0.84    0.65
  -3   4  -9    0.86    0.53
   3  -4   9    0.23    0.50
  -3  -4  -9    0.62    0.50
   3   4  10    1.92    0.84
  -3   4 -10    3.64    0.85
  -3  -4 -10    3.15    0.88
   3  -4  10    4.50    1.07
   3   4  11    6.20    1.34
   3  -4  11    5.83    1.23
  -3  -4 -11    7.10    1.23
   3   4  12   10.74    1.74
  -3  -4 -12   13.76    1.73
   3  -4  12   12.67    1.85
  -3   5  13    8.02    1.49
   3  -5 -13    9.65    1.64
  -3   5  12    1.82    0.86
  -3  -5  12    2.06    0.79
   3  -5 -12    2.11    0.86
  -3   5  11   17.75    1.97
   3   5 -11   16.22    1.69
   3  -5 -11   19.30    2.08
  -3  -5  11   16.50    1.82
  -3   5  10    3.90    0.99
   3   5 -10    3.72    0.87
   3  -5 -10    3.85    0.96
  -3  -5  10    3.85    0.87
  -3  -5  10    3.19    0.83
  -3   5   9    2.16    0.72
   3   5  -9    4.56    0.91
  -3  -5   9    5.42    1.01
   3  -5  -9    4.92    1.01
  -3  -5   9    4.67    0.94
   3   5  -8    9.78    1.26
  -3   5   8   10.05    1.36
  -3  -5   8   10.91    1.34
   3  -5  -8   10.44    1.36
  -3  -5   8   10.16    1.25
   3   5  -7    9.42    1.24
  -3   5   7    9.89    1.31
  -3  -5   7    9.79    1.17
  -3  -5   7   11.64    1.33
   3  -5  -7    9.81    1.25
   3   5  -6   -0.02    0.40
  -3   5   6    0.54    0.43
  -3  -5   6   -0.44    0.33
   3  -5  -6    0.11    0.35
  -3  -5   6    0.78    0.47
  -3   5   5    0.97    0.51
   3   5  -5    0.59    0.45
  -3   5   5    1.12    0.41
  -3  -5   5    0.69    0.43
  -3  -5   5    0.93    0.45
   3  -5  -5    0.87    0.45
   3   5  -4   -0.21    0.29
  -3   5   4    0.33    0.33
  -3  -5   4    0.44    0.35
  -3  -5   4   -0.11    0.32
   3  -5  -4    0.00    0.33
   3  -5  -4    0.00    0.17
   3   5  -3   16.46    1.24
  -3   5   3   15.98    1.08
  -3  -5   3   16.33    1.19
   3  -5  -3   17.47    1.57
  -3  -5   3   16.46    1.17
   3  -5  -3   17.71    1.17
  -3   5   2    0.63    0.37
   3   5  -2    0.00    0.30
   3  -5  -2    0.31    0.29
  -3  -5   2    0.00    0.15
  -3  -5   2    0.56    0.41
   3  -5  -2    1.21    0.48
   3   5  -1   25.36    1.48
  -3   5   1   25.75    1.44
  -3  -5   1   29.51    1.57
  -3  -5   1   29.31    1.54
   3  -5  -1   28.06    1.60
   3  -5  -1   29.20    1.39
  -3   5   0    8.91    1.02
   3   5   0    6.55    0.91
   3  -5   0    6.45    0.94
  -3  -5   0    6.44    0.89
   3  -5   0    7.52    0.81
  -3  -5   0    7.18    0.93
   3   5   1    1.57    0.48
  -3   5  -1    0.85    0.42
  -3  -5  -1    0.60    0.38
   3  -5   1    1.92    0.57
   3  -5   1    0.92    0.34
   3   5   2   -0.09    0.28
   3   5   2    0.24    0.21
  -3   5  -2    0.13    0.30
   3  -5   2   -0.02    0.21
   3  -5   2    0.21    0.34
  -3  -5  -2    0.51    0.37
   3   5   3   23.36    1.51
   3   5   3   22.78    1.29
  -3   5  -3   20.80    1.43
   3  -5   3   21.09    1.03
   3  -5   3   22.41    1.53
  -3  -5  -3   21.19    1.43
  -3   5  -4    0.33    0.37
   3   5   4    0.40    0.33
   3   5   4   -0.20    0.34
  -3  -5  -4    0.04    0.33
   3  -5   4    0.45    0.47
   3  -5   4    0.02    0.23
   3   5   5   15.44    1.59
  -3   5  -5   18.25    1.71
   3   5   5   14.94    1.04
   3  -5   5   13.08    1.48
  -3  -5  -5   15.92    1.61
   3   5   6   11.72    1.47
  -3  -5  -6   11.76    1.39
   3  -5   6    9.83    1.34
  -3   5  -7    0.44    0.44
   3   5   7   -0.32    0.39
   3  -5   7    0.02    0.45
  -3  -5  -7    0.04    0.39
  -3   5  -8    1.98    0.70
   3   5   8    2.43    0.78
   3  -5   8    2.48    0.80
  -3  -5  -8    1.80    0.68
  -3   5  -9    3.65    0.94
   3   5   9    1.27    0.69
  -3  -5  -9    2.36    0.78
   3  -5   9    3.70    0.99
  -3   5 -10    0.39    0.52
   3   5  10    0.71    0.69
   3  -5  10   -0.03    0.47
  -3  -5 -10   -0.30    0.38
   3   5  11    5.17    1.25
   3  -5  11    6.78    1.32
  -3  -5 -11    7.15    1.32
   3   5  12    0.10    0.64
   3  -5  12    0.17    0.54
  -3  -5 -12    0.82    0.67
  -3   6  12   -0.30    0.52
   3  -6 -12    0.33    0.64
   3   6 -11   -0.19    0.55
  -3   6  11    0.68    0.66
   3  -6 -11    0.73    0.62
  -3  -6  11    0.09    0.57
  -3   6  10    7.46    1.36
   3   6 -10    6.54    1.15
  -3  -6  10    5.74    1.11
   3  -6 -10    3.78    0.97
   3   6  -9    0.03    0.43
  -3   6   9   -0.38    0.40
  -3  -6   9    0.41    0.49
   3  -6  -9   -0.45    0.34
  -3  -6   9    0.14    0.46
   3   6  -8   -0.09    0.36
  -3   6   8    0.02    0.43
   3  -6  -8    0.39    0.47
  -3  -6   8   -0.10    0.40
  -3  -6   8    0.16    0.47
  -3   6   7   16.95    1.78
   3   6  -7   16.85    1.73
  -3  -6   7   17.58    1.66
   3  -6  -7   16.76    1.76
  -3  -6   7   16.99    1.67
   3   6  -6    5.72    1.00
  -3   6   6    5.79    1.05
   3  -6  -6    5.83    0.98
  -3  -6   6    6.35    1.03
  -3  -6   6    6.15    1.02
  -3   6   5   16.83    1.15
   3   6  -5   17.16    1.68
  -3   6   5   16.44    1.70
   3  -6  -5   16.73    1.58
  -3  -6   5   17.81    1.35
  -3  -6   5   19.79    1.46
  -3   6   4    0.18    0.34
   3   6  -4    0.26    0.38
  -3  -6   4   -0.17    0.33
   3  -6  -4    0.04    0.32
  -3  -6   4   -0.22    0.29
   3  -6  -4    1.16    0.55
   3   6  -3    0.05    0.35
  -3   6   3   -0.17    0.26
  -3  -6   3   -0.43    0.31
  -3  -6   3    0.01    0.34
   3  -6  -3   -0.06    0.34
   3  -6  -3   -0.20    0.28
   3   6  -2   41.39    2.10
  -3   6   2   45.92    2.05
  -3  -6   2   43.13    2.08
   3  -6  -2   44.70    1.98
   3  -6  -2   45.80    2.25
  -3  -6   2   42.32    2.05
   3   6  -1   84.89    3.03
  -3   6   1   82.90    2.93
   3  -6  -1   78.22    2.64
   3  -6  -1   79.01    3.04
  -3  -6   1   83.33    2.96
  -3  -6   1   81.51    2.92
   3   6   0    3.54    0.77
  -3   6   0    3.48    0.76
  -3  -6   0    2.87    0.74
   3  -6   0    4.64    0.91
  -3  -6   0    4.27    0.82
   3  -6   0    5.22    0.78
   3   6   1    3.46    0.74
  -3   6  -1    3.22    0.76
   3  -6   1    3.19    0.61
  -3  -6  -1    4.08    0.82
   3  -6   1    3.42    0.78
   3   6   2   12.20    1.43
   3   6   2   13.39    1.30
  -3   6  -2   15.78    1.59
  -3  -6  -2   14.01    1.46
   3  -6   2   12.88    1.45
   3  -6   2   14.63    0.98
  -3   6  -3    2.93    0.78
   3   6   3    1.66    0.54
   3   6   3    1.84    0.64
   3  -6   3    2.02    0.65
  -3  -6  -3    2.48    0.72
   3  -6   3    2.02    0.47
   3   6   4    5.91    1.07
  -3   6  -4    7.20    1.17
   3   6   4    4.18    0.79
   3  -6   4    4.70    0.96
  -3  -6  -4    3.34    0.79
  -3   6  -5    3.44    0.83
   3   6   5    6.35    1.13
  -3  -6  -5    4.63    0.93
   3  -6   5    4.80    1.01
  -3   6  -6   -0.38    0.36
   3   6   6    0.47    0.54
   3  -6   6    0.21    0.44
  -3  -6  -6    0.63    0.50
  -3   6  -7    2.97    0.82
   3   6   7    6.52    1.21
  -3  -6  -7    4.54    1.00
   3  -6   7    4.95    1.10
  -3   6  -8    0.63    0.54
   3   6   8   -0.09    0.46
  -3  -6  -8    0.19    0.44
   3  -6   8    0.18    0.49
   3   6   9    2.54    0.90
  -3   6  -9    2.81    0.91
   3  -6   9    3.40    0.99
  -3  -6  -9    2.16    0.82
  -3   6 -10    3.58    1.04
   3   6  10    2.04    0.92
  -3  -6 -10    3.89    1.05
   3  -6  10    3.00    1.00
  -3   6 -11    1.77    0.84
   3   6  11    1.52    0.93
   3  -6  11    1.91    0.86
  -3  -6 -11    2.94    1.02
   3   7 -10   -0.07    0.54
  -3   7  10    0.20    0.58
   3  -7 -10    0.48    0.60
  -3  -7  10    0.50    0.58
   3   7  -9    2.06    0.79
  -3   7   9    0.45    0.61
  -3  -7   9    2.58    0.84
   3  -7  -9    0.70    0.59
  -3   7   8   15.25    1.85
   3   7  -8   13.07    1.71
  -3  -7   8   14.47    1.70
  -3  -7   8   16.30    1.70
   3  -7  -8   12.26    1.65
   3   7  -7    1.78    0.74
  -3   7   7    1.81    0.73
   3  -7  -7    1.39    0.65
  -3  -7   7    3.18    0.80
  -3  -7   7    0.69    0.54
  -3   7   6    7.34    1.28
   3   7  -6   10.37    1.52
  -3  -7   6    9.87    1.31
  -3  -7   6    8.52    1.27
   3  -7  -6    8.48    1.27
   3   7  -5    0.22    0.45
  -3   7   5    0.11    0.41
  -3  -7   5   -0.16    0.36
   3  -7  -5    0.05    0.28
  -3  -7   5    0.25    0.42
   3   7  -4   10.87    1.45
  -3   7   4   12.37    1.35
  -3  -7   4   11.00    1.37
   3  -7  -4    9.40    1.24
  -3  -7   4   10.53    1.32
  -3   7   3    2.04    0.62
   3   7  -3    1.21    0.61
  -3  -7   3    0.97    0.53
   3  -7  -3    0.66    0.51
   3  -7  -3    1.26    0.54
  -3  -7   3    1.15    0.56
  -3   7   2   14.09    1.50
   3   7  -2   10.33    1.35
   3  -7  -2   10.19    1.21
  -3  -7   2   12.65    1.43
   3  -7  -2   14.48    1.66
  -3  -7   2   11.07    1.37
   3   7  -1    0.31    0.46
  -3   7   1    0.68    0.48
  -3  -7   1    1.04    0.57
   3  -7  -1   -0.30    0.26
  -3  -7   1   -0.10    0.20
   3  -7  -1    0.57    0.53
   3   7   0   11.05    1.34
  -3   7   0   10.58    1.39
   3  -7   0   12.77    1.28
  -3  -7   0   13.93    1.57
   3  -7   0   10.31    1.39
  -3  -7   0   11.64    1.37
   3   7   1   -0.03    0.36
  -3   7  -1    0.51    0.44
  -3  -7  -1    0.18    0.37
   3  -7   1   -0.20    0.30
   3  -7   1   -0.39    0.25
   3   7   2    5.18    0.94
   3   7   2    6.38    1.15
  -3   7  -2    6.59    1.14
  -3  -7  -2    6.30    1.06
   3  -7   2    6.33    1.13
   3   7   3    1.65    0.63
   3   7   3    1.27    0.60
  -3   7  -3    2.03    0.71
   3  -7   3    0.36    0.49
  -3  -7  -3    1.65    0.66
   3   7   4   14.06    1.42
   3   7   4   15.78    1.80
  -3   7  -4   13.53    1.64
   3  -7   4   15.37    1.78
  -3  -7  -4   12.55    1.55
  -3   7  -5    0.93    0.61
   3   7   5    0.59    0.55
  -3  -7  -5    1.21    0.63
   3  -7   5    1.20    0.67
   3   7   6    6.70    1.28
  -3   7  -6    4.60    1.11
  -3  -7  -6    6.28    1.20
   3  -7   6    6.77    1.26
  -3   7  -7    0.91    0.66
   3   7   7   -0.20    0.49
  -3  -7  -7    0.10    0.49
   3  -7   7    0.03    0.43
   3   7   8   27.39    2.65
   3  -7   8   24.32    2.41
  -3  -7  -8   32.24    2.33
  -3   7  -9    1.19    0.80
   3   7   9    1.53    0.82
  -3  -7  -9    0.91    0.69
   3  -7   9    1.36    0.75
  -3   8   9    1.17    0.83
   3   8  -9    2.00    0.82
   3  -8  -9    2.61    0.95
  -3  -8   9    2.28    0.88
   3   8  -8    2.37    0.94
  -3   8   8    2.28    0.90
  -3  -8   8    1.60    0.80
   3  -8  -8    0.80    0.68
  -3   8   7    2.86    0.92
   3   8  -7    2.60    0.90
  -3  -8   7    1.71    0.75
   3  -8  -7    2.47    0.82
   3   8  -6    0.61    0.60
  -3   8   6    1.05    0.63
  -3  -8   6    0.33    0.46
  -3  -8   6    0.42    0.59
   3  -8  -6    0.63    0.48
  -3   8   5   10.25    1.55
   3   8  -5   12.44    1.72
   3  -8  -5   11.08    1.51
  -3  -8   5   11.28    1.56
  -3  -8   5   13.33    1.59
  -3   8   4   -0.36    0.35
   3   8  -4   -0.14    0.38
  -3  -8   4    0.06    0.43
   3  -8  -4   -0.27    0.34
  -3  -8   4    0.13    0.48
   3   8  -3   -0.55    0.33
  -3   8   3    0.46    0.50
  -3  -8   3    0.03    0.40
  -3  -8   3   -0.04    0.49
   3  -8  -3    0.14    0.43
   3  -8  -3   -0.66    0.34
  -3   8   2   42.29    2.37
   3   8  -2   43.44    2.51
   3  -8  -2   43.79    2.59
  -3  -8   2   45.42    2.50
   3  -8  -2   45.26    2.31
  -3  -8   2   41.57    2.34
  -3   8   1   11.12    1.47
  -3  -8   1    6.90    1.17
   3  -8  -1   12.04    1.40
  -3  -8   1    9.81    1.42
   3  -8  -1   11.19    1.60
  -3   8   0   -0.44    0.34
   3   8   0   -0.24    0.40
  -3  -8   0   -0.24    0.35
  -3  -8   0   -0.25    0.39
   3  -8   0   -0.02    0.35
   3  -8   0    0.30    0.52
  -3   8  -1    4.32    0.96
   3   8   1    5.12    0.99
   3  -8   1    5.73    1.16
  -3  -8  -1    4.79    1.02
  -3   8  -2    0.45    0.51
   3   8   2    0.36    0.53
   3   8   2    0.97    0.58
   3  -8   2    1.91    0.74
  -3  -8  -2    0.71    0.55
   3   8   3    0.07    0.46
  -3   8  -3   -0.14    0.44
   3   8   3    0.08    0.46
   3  -8   3    0.86    0.61
  -3  -8  -3   -0.11    0.42
  -3   8  -4    3.49    0.99
   3   8   4    4.41    1.06
  -3  -8  -4    2.64    0.86
   3  -8   4    2.28    0.87
   3   8   5   -0.20    0.44
  -3   8  -5    0.41    0.58
   3  -8   5   -0.11    0.51
  -3  -8  -5    0.61    0.51
   3   8   6    0.87    0.64
  -3   8  -6    0.02    0.49
  -3  -8  -6    0.16    0.52
   3  -8   6    0.23    0.55
  -3   8  -7    4.12    1.19
   3   8   7    2.56    0.94
  -3  -8  -7    4.10    1.13
   3  -8   7    6.54    1.40
   3   9  -6    0.35    0.66
  -3   9   6    2.43    0.98
   3  -9  -6    2.36    0.82
  -3  -9   6    1.88    0.87
   3   9  -5    0.40    0.64
  -3   9   5    0.86    0.68
  -3  -9   5    0.70    0.68
  -3  -9   5    1.34    0.68
   3  -9  -5    1.52    0.73
   3   9  -4    1.61    0.85
  -3   9   4    0.61    0.59
  -3  -9   4    2.70    0.93
   3  -9  -4    1.69    0.75
  -3  -9   4    2.49    0.80
  -3   9   3    0.75    0.61
   3   9  -3    1.54    0.77
  -3  -9   3    1.66    0.73
   3  -9  -3    0.27    0.49
   3  -9  -3    1.30    0.76
  -3  -9   3    1.82    0.81
  -3   9   2    0.97    0.65
   3   9  -2    1.22    0.69
   3  -9  -2    0.49    0.61
  -3  -9   2    1.10    0.71
  -3  -9   2    0.29    0.49
   3  -9  -2    1.24    0.64
  -3   9   1    5.95    1.19
   3   9  -1    7.84    1.37
   3  -9  -1    6.60    1.36
   3  -9  -1    6.64    1.16
  -3  -9   1    6.18    1.19
  -3  -9   1    5.89    1.23
   3   9   0    0.35    0.56
  -3   9   0    0.65    0.59
   3  -9   0   -0.19    0.51
  -3  -9   0    0.27    0.40
  -3   9  -1    4.57    1.12
   3   9   1    2.13    0.73
   3   9   1    3.00    0.92
   3  -9   1    3.49    1.01
  -3  -9  -1    5.28    1.12
   3   9   2   -0.41    0.49
  -3   9  -2    0.47    0.60
   3   9   2   -0.05    0.47
   3  -9   2    0.94    0.72
  -3  -9  -2    0.69    0.57
  -3   9  -3    4.14    1.11
   3   9   3    6.22    1.24
   3  -9   3    7.22    1.44
  -3  -9  -3   10.38    1.60
   3   9   4    0.82    0.67
  -3   9  -4    0.37    0.64
  -3  -9  -4    0.30    0.56
   3  -9   4   -0.35    0.44
  -3   9  -5    5.40    1.25
   3   9   5    7.90    1.55
  -3  -9  -5    8.68    1.57
   3  -9   5    8.90    1.58
  -4   0  15    0.54    0.58
  -4   0  14    2.24    0.89
  -4   0  14    2.57    0.97
  -4   0  13   -0.13    0.51
  -4   0  13   -0.30    0.43
  -4   0  12   24.13    1.79
  -4   0  12   19.55    1.88
  -4   0  11   -0.57    0.37
  -4   0  11   -0.02    0.36
  -4   0  10    6.02    1.00
  -4   0   9   -0.38    0.34
  -4   0   9   -0.11    0.30
  -4   0   8   25.55    1.39
   4   0  -8   24.04    0.96
  -4   0   8   24.80    1.48
  -4   0   7    0.35    0.31
  -4   0   7    0.10    0.29
   4   0  -7    0.11    0.19
  -4   0   6   15.15    1.01
  -4   0   6   15.91    0.90
   4   0  -6   15.27    0.75
   4   0  -5   -0.35    0.16
  -4   0   5    0.03    0.23
  -4   0   5   -0.04    0.18
  -4   0   4  241.31    4.77
  -4   0   4  246.00    4.26
   4   0  -4  240.67    4.40
  -4   0   3    0.12    0.12
   4   0  -3   -0.23    0.15
  -4   0   3    0.07    0.20
  -4   0   2  484.16    7.99
  -4   0   1   -0.02    0.19
   4   0  -1   -0.04    0.19
   4   0  -1   -0.11    0.11
   4   0   0  163.24    2.94
  -4   0   0  157.73    2.93
   4   0   0  155.71    3.19
   4   0   1   -0.21    0.18
   4   0   1    0.15    0.19
  -4   0  -1    0.03    0.13
   4   0   2  116.66    2.58
   4   0   2  114.57    2.69
  -4   0  -2  113.57    2.19
  -4   0  -3   -0.03    0.13
   4   0   3    0.20    0.21
   4   0   3    0.13    0.15
   4   0   4    1.22    0.43
  -4   0  -4    1.48    0.28
   4   0   4    0.60    0.27
   4   0   5    0.25    0.35
  -4   0  -5   -0.11    0.17
   4   0   5   -0.22    0.16
   4   0   6    2.79    0.69
   4   0   6    1.35    0.36
  -4   0  -6    1.77    0.38
   4   0   7   -0.17    0.39
   4   0   7    0.06    0.23
  -4   0  -7   -0.15    0.21
   4   0   8   29.55    1.92
  -4   0  -8   32.70    1.42
   4   0   9   -0.60    0.39
   4   0  10    7.85    1.31
   4   0  11   -0.23    0.46
   4   0  12   -0.20    0.60
   4   0  13   -0.07    0.71
  -4   1  15    1.32    0.83
  -4   1  15    0.26    0.59
  -4  -1  15    1.65    0.83
  -4   1  14   19.52    2.10
  -4   1  14   21.88    2.28
  -4  -1  14   20.90    2.14
  -4  -1  14   19.44    2.12
  -4   1  13    5.89    1.14
  -4   1  13    5.33    1.17
  -4  -1  13    6.10    1.13
  -4  -1  13    6.94    1.27
  -4   1  12    9.19    1.33
  -4  -1  12    7.30    1.22
  -4  -1  12    8.59    1.31
  -4   1  11    6.11    1.07
  -4   1  11    6.69    1.13
  -4  -1  11    7.75    1.17
  -4  -1  11    7.19    1.11
  -4   1  10    4.95    0.94
  -4   1  10    3.61    0.82
  -4  -1  10    2.90    0.74
  -4  -1  10    6.49    1.05
  -4   1   9   27.75    1.60
  -4   1   9   24.29    1.57
   4   1  -9   23.84    1.13
  -4  -1   9   24.50    1.54
  -4  -1   9   26.36    1.55
   4   1  -8   99.86    2.53
  -4   1   8  104.25    3.06
  -4   1   8  103.58    3.24
  -4  -1   8  100.48    2.96
  -4   1   7   21.36    1.18
   4   1  -7   20.18    0.99
  -4   1   7   21.36    1.32
   4  -1  -7   21.91    0.77
  -4  -1   7   21.54    1.18
  -4  -1   7   21.15    1.28
  -4   1   6   17.26    1.11
  -4   1   6   17.20    0.96
   4   1  -6   18.95    0.93
  -4  -1   6   17.70    0.94
  -4  -1   6   17.86    1.14
   4  -1  -6   17.67    0.71
  -4   1   5   36.16    1.31
   4   1  -5   37.50    1.32
  -4  -1   5   35.87    1.51
  -4  -1   5   36.45    1.21
   4  -1  -5   35.76    1.09
  -4   1   4    6.33    0.57
   4   1  -4    5.19    0.57
  -4  -1   4    5.60    0.42
   4  -1  -4    5.32    0.50
  -4  -1   4    5.57    0.69
  -4   1   3   36.80    1.30
  -4   1   3   37.72    1.09
   4   1  -3   37.58    1.29
   4  -1  -3   36.92    1.16
  -4  -1   3   37.65    0.88
  -4  -1   3   37.65    1.39
   4   1  -2    4.46    0.51
  -4   1   2    3.84    0.45
  -4  -1   2    4.59    0.55
   4  -1  -2    4.69    0.41
  -4  -1   2    3.86    0.22
   4  -1  -2    3.75    0.45
   4   1  -1   27.20    1.07
   4   1  -1   29.63    0.73
  -4   1   1   26.68    0.89
   4  -1  -1   26.65    1.02
  -4  -1   1   27.37    1.07
   4  -1  -1   28.60    0.90
  -4   1   0    4.49    0.36
   4   1   0    5.21    0.57
   4   1   0    4.07    0.38
  -4  -1   0    3.90    0.45
   4  -1   0    4.51    0.47
   4  -1   0    4.05    0.50
   4   1   1    3.53    0.46
   4   1   1    3.96    0.46
  -4   1  -1    3.72    0.24
   4  -1   1    4.12    0.51
   4  -1   1    3.77    0.50
  -4  -1  -1    3.00    0.39
   4   1   2   42.44    1.35
   4   1   2   40.12    1.38
   4  -1   2   40.09    1.39
  -4  -1  -2   39.76    1.26
   4   1   3    1.17    0.36
   4   1   3    2.09    0.37
   4  -1   3    1.59    0.38
  -4  -1  -3    1.61    0.33
   4  -1   3    1.40    0.41
   4   1   4    9.06    0.61
   4   1   4    9.49    0.99
   4  -1   4    7.99    0.91
   4  -1   4    9.61    0.72
  -4  -1  -4    9.06    0.65
   4   1   5    5.35    0.58
   4   1   5    4.12    0.72
  -4  -1  -5    5.47    0.64
   4  -1   5    5.74    0.67
   4  -1   5    4.90    0.81
   4   1   6   12.40    1.34
   4   1   6   13.79    0.77
  -4  -1  -6   11.79    0.84
   4  -1   6   12.79    1.34
   4  -1   6   12.90    0.68
   4  -1   6   10.93    0.81
   4   1   7   31.18    1.87
   4   1   7   32.91    1.23
   4  -1   7   33.62    1.46
   4  -1   7   31.54    1.89
   4  -1   7   34.10    1.25
  -4  -1  -7   32.38    1.47
   4   1   8   28.97    1.91
  -4   1  -8   31.15    1.42
  -4  -1  -8   30.71    1.50
   4  -1   8   33.43    2.05
   4   1   9    1.93    0.73
  -4  -1  -9    2.27    0.57
   4  -1   9    2.24    0.80
   4   1  10    0.66    0.65
  -4  -1 -10    1.63    0.58
   4  -1  10    1.98    0.82
   4   1  11    6.17    1.28
   4  -1  11    8.90    1.51
   4   1  12    1.05    0.79
   4  -1  12    1.60    0.87
   4   1  13    7.11    1.48
   4  -1  13    7.38    1.50
  -4   2  15    0.34    0.77
  -4   2  15    1.82    0.83
  -4   2  14    0.17    0.36
  -4   2  14   -0.26    0.60
  -4  -2  14    0.27    0.64
  -4   2  13    5.68    1.15
  -4   2  13    9.36    1.48
  -4  -2  13    7.78    1.32
  -4  -2  13    6.48    1.21
  -4   2  12   -0.62    0.40
  -4   2  12    1.30    0.64
  -4  -2  12    0.75    0.60
  -4  -2  12    0.76    0.60
  -4   2  11    4.09    0.91
  -4   2  11    5.34    1.04
  -4  -2  11    5.13    0.98
  -4  -2  11    5.87    1.05
   4   2 -10    0.82    0.39
  -4   2  10    1.64    0.61
  -4  -2  10    0.75    0.50
  -4  -2  10    1.36    0.59
   4   2  -9    4.68    0.73
  -4   2   9    4.30    0.82
   4  -2  -9    3.66    0.81
  -4  -2   9    3.83    0.83
  -4  -2   9    4.44    0.81
   4   2  -8    9.15    0.92
  -4   2   8    9.60    1.07
   4  -2  -8    9.98    1.19
  -4  -2   8    8.73    1.01
  -4  -2   8    7.64    1.01
  -4   2   7  104.38    3.04
   4   2  -7  107.13    2.83
   4  -2  -7  106.47    2.08
  -4  -2   7  105.72    2.86
   4  -2  -7  105.61    3.19
  -4  -2   7  101.74    3.11
   4   2  -6   21.71    1.13
  -4   2   6   17.51    1.08
   4  -2  -6   20.47    0.77
   4  -2  -6   21.41    1.26
  -4  -2   6   18.83    1.01
  -4   2   5    4.57    0.61
   4   2  -5    6.79    0.74
  -4  -2   5    5.22    0.73
   4  -2  -5    5.76    0.75
   4  -2  -5    6.62    0.56
  -4  -2   5    6.16    0.62
   4   2  -4    3.33    0.54
  -4   2   4    3.24    0.48
  -4  -2   4    2.81    0.55
   4  -2  -4    3.53    0.56
   4  -2  -4    2.99    0.42
  -4  -2   4    3.23    0.41
   4   2  -3    6.78    0.72
   4  -2  -3    6.59    0.61
   4  -2  -3    6.88    0.69
  -4  -2   3    7.37    0.80
  -4  -2   3    6.36    0.46
   4  -2  -3    6.33    0.63
   4   2  -2    2.54    0.47
   4  -2  -2    2.69    0.40
  -4  -2   2    2.79    0.49
   4  -2  -2    2.39    0.41
   4  -2  -2    2.01    0.37
  -4  -2   2    2.26    0.31
   4   2  -1    1.54    0.38
   4  -2  -1    1.10    0.30
  -4  -2   1    1.36    0.35
   4  -2  -1    1.58    0.29
   4   2   0    0.78    0.30
   4   2   0    0.77    0.24
   4  -2   0    0.49    0.27
  -4  -2   0    0.65    0.29
   4  -2   0    0.56    0.26
   4  -2   0    0.48    0.17
   4   2   1   30.67    1.20
   4   2   1   32.31    1.20
   4  -2   1   33.07    0.76
  -4  -2  -1   31.83    1.26
   4  -2   1   31.88    1.29
   4   2   2    2.05    0.41
   4   2   2    2.49    0.47
   4  -2   2    2.15    0.47
   4  -2   2    1.72    0.41
  -4  -2  -2    1.85    0.41
   4   2   3   14.22    0.81
   4   2   3   13.18    0.93
  -4  -2  -3   11.53    0.82
   4  -2   3   16.30    1.05
   4  -2   3   12.71    0.87
   4   2   4    1.03    0.39
   4   2   4    0.68    0.28
  -4  -2  -4    0.63    0.31
   4  -2   4    0.30    0.34
   4  -2   4    0.40    0.27
   4   2   5   38.71    1.81
   4   2   5   39.70    1.36
   4  -2   5   42.24    1.69
  -4  -2  -5   39.46    1.61
   4  -2   5   36.64    1.83
   4  -2   5   40.42    0.91
   4   2   6    1.21    0.32
   4   2   6    1.92    0.61
  -4  -2  -6    2.08    0.50
   4  -2   6    2.68    0.73
  -4   2  -7    4.93    0.76
   4   2   7    4.20    0.91
   4  -2   7    4.85    0.96
  -4  -2  -7    3.82    0.67
   4   2   8    0.30    0.49
  -4   2  -8    0.35    0.34
  -4  -2  -8    0.27    0.37
   4  -2   8    0.09    0.50
   4   2   9    2.55    0.85
  -4   2  -9    3.94    0.75
   4  -2   9    2.33    0.83
  -4  -2  -9    3.09    0.71
   4   2  10    3.88    1.02
   4  -2  10    4.14    1.01
  -4  -2 -10    3.14    0.74
   4   2  11    0.15    0.60
   4  -2  11    0.68    0.68
  -4  -2 -11    0.37    0.48
   4   2  12    4.23    1.15
   4  -2  12    2.24    0.94
   4   2  13   23.20    2.60
   4  -2  13   24.18    2.61
  -4   3  14    0.72    0.63
  -4   3  14    0.33    0.71
  -4   3  13    7.49    1.31
  -4   3  13    9.79    1.50
  -4  -3  13    8.93    1.39
  -4   3  12   12.36    1.61
  -4  -3  12   10.72    1.43
  -4  -3  12   11.24    1.48
  -4   3  11   -0.10    0.45
  -4  -3  11   -0.06    0.42
  -4  -3  11    0.45    0.49
   4  -3 -11   -0.23    0.43
  -4   3  10    0.48    0.47
   4   3 -10    0.88    0.47
  -4  -3  10    1.72    0.64
  -4  -3  10    0.32    0.47
   4  -3 -10    0.96    0.56
  -4   3   9   12.70    1.37
   4   3  -9   12.40    1.22
  -4  -3   9   13.31    1.34
  -4  -3   9   11.55    1.34
   4  -3  -9    9.90    1.26
  -4   3   8  111.96    3.51
   4   3  -8  112.18    3.26
  -4  -3   8  119.99    3.38
   4  -3  -8  115.69    3.68
  -4  -3   8  121.40    3.62
  -4   3   7   18.61    1.27
   4   3  -7   19.93    1.25
  -4  -3   7   16.24    1.24
  -4  -3   7   19.92    1.20
   4  -3  -7   18.44    1.31
   4   3  -6   13.29    1.20
  -4   3   6   13.52    1.01
   4  -3  -6   14.99    1.11
  -4  -3   6   11.60    1.18
  -4  -3   6   14.56    0.97
  -4   3   5    6.36    0.82
   4   3  -5    6.97    0.85
   4  -3  -5    7.62    0.68
   4  -3  -5    5.13    0.75
  -4  -3   5    5.33    0.66
   4   3  -4   21.05    1.19
  -4  -3   4   19.85    0.99
   4  -3  -4   18.80    0.92
  -4  -3   4   20.21    1.22
   4   3  -3   29.47    1.40
  -4  -3   3   29.05    1.16
  -4  -3   3   29.73    1.41
   4  -3  -3   29.28    1.30
   4  -3  -3   31.47    1.23
   4  -3  -3   31.44    1.36
   4   3  -2    0.03    0.24
   4  -3  -2   -0.07    0.19
  -4  -3   2    0.19    0.24
   4  -3  -2    0.21    0.24
   4  -3  -2    0.56    0.27
  -4  -3   2   -0.07    0.16
   4   3  -1    3.15    0.57
   4  -3  -1    2.28    0.39
   4  -3  -1    3.63    0.56
  -4  -3   1    2.14    0.46
  -4  -3   1    2.44    0.44
   4   3   0   23.71    1.20
   4   3   0   24.90    1.10
   4  -3   0   25.64    1.23
  -4  -3   0   26.25    1.27
   4  -3   0   24.29    0.92
   4   3   1    0.03    0.21
   4   3   1    0.23    0.23
   4  -3   1    0.21    0.28
  -4  -3  -1   -0.23    0.17
   4  -3   1    0.09    0.25
   4  -3   1    0.25    0.16
   4   3   2   47.32    1.66
   4   3   2   46.51    1.72
   4  -3   2   42.15    1.72
   4  -3   2   46.65    1.08
  -4  -3  -2   44.43    1.73
   4  -3   2   43.76    1.79
   4   3   3    2.97    0.58
   4   3   3    3.85    0.56
   4  -3   3    4.17    0.25
   4  -3   3    3.92    0.66
   4  -3   3    3.37    0.65
  -4  -3  -3    4.19    0.65
   4   3   4   42.79    1.54
   4   3   4   39.04    1.80
   4  -3   4   40.58    1.89
  -4  -3  -4   41.20    1.75
   4   3   5    6.83    0.98
  -4   3  -5    6.34    0.86
   4   3   5    6.93    0.73
  -4  -3  -5    6.48    0.86
   4  -3   5    6.77    1.01
   4   3   6   22.20    1.52
  -4   3  -6   23.81    1.39
   4   3   6   19.75    0.99
   4  -3   6   19.87    1.49
  -4  -3  -6   22.34    1.38
   4   3   7    7.49    1.16
  -4   3  -7    8.16    1.05
  -4  -3  -7   10.41    1.18
   4  -3   7    7.58    1.17
  -4   3  -8   33.05    1.76
   4   3   8   30.09    1.97
  -4  -3  -8   31.21    1.77
   4  -3   8   31.61    2.03
  -4   3  -9    0.28    0.41
   4   3   9   -0.40    0.40
  -4  -3  -9    0.88    0.48
   4  -3   9    0.49    0.51
   4   3  10    0.50    0.62
   4  -3  10    0.58    0.62
  -4  -3 -10    0.09    0.41
   4   3  11    1.09    0.76
  -4  -3 -11    1.88    0.69
   4  -3  11    0.51    0.64
   4   3  12    1.70    0.97
   4  -3  12    0.80    0.69
  -4  -3 -12    1.25    0.63
   4   3  13    1.91    1.01
   4  -3  13    3.13    1.12
  -4   4  14    1.87    0.98
  -4   4  13    0.00    0.60
   4  -4 -13    0.48    0.65
  -4   4  12    2.88    0.90
  -4  -4  12    2.71    0.87
   4  -4 -12    3.62    1.01
  -4  -4  12    4.23    0.98
   4   4 -11    5.05    0.94
  -4   4  11    4.57    1.04
  -4  -4  11    3.49    0.88
   4  -4 -11    3.18    0.87
  -4  -4  11    4.95    1.03
  -4   4  10   -0.04    0.41
   4   4 -10    0.09    0.40
   4  -4 -10    0.45    0.46
  -4  -4  10   -0.03    0.45
  -4  -4  10   -0.06    0.39
  -4   4   9    0.21    0.46
   4   4  -9    0.14    0.39
  -4  -4   9    0.65    0.52
   4  -4  -9    1.17    0.58
  -4  -4   9    0.78    0.49
  -4   4   8   38.06    2.05
   4   4  -8   39.60    1.95
   4  -4  -8   36.96    2.04
  -4  -4   8   41.87    1.95
  -4  -4   8   40.26    2.09
  -4   4   7    0.21    0.34
   4   4  -7    0.16    0.36
  -4  -4   7    0.52    0.42
  -4  -4   7    0.60    0.43
   4  -4  -7    0.56    0.45
  -4   4   6    2.71    0.47
  -4   4   6    2.32    0.59
   4   4  -6    2.23    0.58
  -4  -4   6    2.77    0.69
  -4  -4   6    3.00    0.62
   4  -4  -6    2.70    0.66
  -4   4   5   16.36    1.45
   4   4  -5   13.41    1.29
  -4   4   5   13.94    0.87
   4  -4  -5   11.70    1.20
  -4  -4   5   14.10    1.34
  -4  -4   5   13.17    0.95
  -4   4   4   16.54    0.97
   4   4  -4   19.28    1.26
   4  -4  -4   17.51    1.14
   4  -4  -4   17.43    1.17
  -4  -4   4   18.34    1.08
   4   4  -3    7.55    0.94
  -4   4   3    6.82    0.79
   4  -4  -3    6.51    0.81
  -4  -4   3    6.20    0.75
  -4  -4   3    6.28    0.85
  -4   4   2   98.75    2.76
   4   4  -2   99.58    2.95
  -4  -4   2   96.77    2.90
  -4  -4   2   98.02    2.70
   4  -4  -2  101.36    2.70
   4   4  -1    1.04    0.41
  -4   4   1    0.91    0.37
   4  -4  -1    0.61    0.29
  -4  -4   1    0.92    0.40
  -4  -4   1    0.87    0.34
   4  -4  -1    1.33    0.44
   4   4   0   26.27    1.37
  -4   4   0   25.17    1.34
   4  -4   0   26.16    1.40
   4  -4   0   26.96    1.10
  -4  -4   0   25.87    1.29
  -4  -4   0   24.81    1.35
   4   4   1    9.53    0.98
  -4   4  -1    7.11    0.89
   4   4   1    8.84    0.95
   4  -4   1   10.44    1.10
   4  -4   1    9.53    0.62
  -4  -4  -1    9.22    1.02
  -4   4  -2   10.86    1.14
   4   4   2   10.55    1.05
   4   4   2   11.21    1.04
   4  -4   2   10.55    0.61
   4  -4   2   13.45    1.32
  -4  -4  -2   11.06    1.11
   4   4   3    4.26    0.65
   4   4   3    4.29    0.72
  -4   4  -3    5.08    0.80
   4  -4   3    3.28    0.70
   4  -4   3    5.16    0.46
  -4  -4  -3    4.28    0.75
  -4   4  -4    0.56    0.40
   4   4   4    0.52    0.41
   4   4   4    0.24    0.31
  -4  -4  -4    0.71    0.40
   4  -4   4    0.10    0.37
   4   4   5    0.13    0.33
  -4   4  -5    0.16    0.22
   4   4   5    0.67    0.44
   4  -4   5   -0.09    0.38
  -4  -4  -5    0.40    0.37
  -4   4  -6    2.33    0.65
   4   4   6    1.76    0.67
  -4  -4  -6    1.61    0.58
   4  -4   6    2.68    0.77
  -4   4  -7   11.88    1.37
   4   4   7   10.30    1.37
  -4  -4  -7   12.86    1.42
   4  -4   7   12.87    1.55
  -4   4  -8   11.32    1.36
   4   4   8    8.80    1.37
  -4  -4  -8    9.66    1.32
   4  -4   8    8.91    1.34
  -4   4  -9    3.35    0.82
   4   4   9    2.32    0.79
  -4  -4  -9    1.24    0.62
   4  -4   9    2.80    0.86
   4   4  10   12.17    1.74
  -4   4 -10   12.09    1.49
   4  -4  10   14.86    1.87
  -4  -4 -10   13.72    1.63
   4   4  11   -0.21    0.57
  -4  -4 -11    0.75    0.54
   4  -4  11   -0.19    0.53
   4   4  12    5.45    1.37
  -4  -4 -12    6.40    1.23
   4  -4  12    5.67    1.32
  -4   5  13    0.99    0.74
   4  -5 -13    2.50    0.97
  -4   5  12    2.59    0.93
   4  -5 -12    3.68    1.05
  -4   5  11   15.34    1.85
   4   5 -11   11.10    1.44
  -4  -5  11   17.16    1.80
   4  -5 -11   15.68    1.86
  -4  -5  11   16.67    1.82
  -4   5  10    0.82    0.59
   4   5 -10    0.04    0.43
  -4  -5  10    1.60    0.66
   4  -5 -10    0.50    0.48
  -4  -5  10    0.22    0.45
   4   5  -9    7.25    1.13
  -4   5   9    9.72    1.39
   4  -5  -9    8.61    1.31
  -4  -5   9   10.17    1.28
  -4  -5   9    8.03    1.19
  -4   5   8   24.19    1.74
   4   5  -8   25.33    1.70
  -4  -5   8   24.93    1.64
   4  -5  -8   22.50    1.67
  -4  -5   8   26.92    1.74
   4   5  -7   -0.22    0.28
  -4   5   7    0.67    0.43
  -4  -5   7    0.42    0.42
   4  -5  -7    0.17    0.36
  -4  -5   7    0.30    0.44
  -4   5   6    1.42    0.43
  -4   5   6    1.27    0.54
   4   5  -6    1.49    0.61
   4  -5  -6    0.63    0.44
  -4  -5   6    1.46    0.53
  -4  -5   6    2.52    0.69
  -4   5   5   11.97    1.35
  -4   5   5   12.97    0.95
   4   5  -5   12.11    1.37
  -4  -5   5   13.02    1.25
  -4  -5   5   12.20    1.33
  -4   5   4   -0.01    0.26
   4   5  -4   -0.06    0.32
   4  -5  -4   -0.06    0.30
  -4  -5   4    0.36    0.39
   4  -5  -4    0.03    0.29
  -4  -5   4    0.26    0.32
  -4   5   3   12.34    1.16
   4   5  -3   10.08    1.18
  -4  -5   3   11.83    1.16
   4  -5  -3   11.61    1.13
  -4  -5   3    8.89    1.10
   4  -5  -3   12.44    1.31
  -4   5   2    3.73    0.72
   4   5  -2    3.39    0.74
   4  -5  -2    1.68    0.56
  -4  -5   2    2.06    0.57
   4  -5  -2    3.66    0.64
  -4  -5   2    4.07    0.77
   4   5  -1   20.54    1.35
  -4   5   1   18.19    1.25
  -4  -5   1   18.99    1.30
   4  -5  -1   20.80    1.15
   4  -5  -1   19.80    1.36
  -4  -5   1   16.09    1.17
   4   5   0    0.08    0.36
  -4   5   0    0.38    0.36
   4  -5   0    0.57    0.40
  -4  -5   0    0.34    0.34
  -4  -5   0    0.63    0.41
   4  -5   0    0.33    0.26
  -4   5  -1   16.70    1.26
   4   5   1   16.30    1.23
   4   5   1   17.74    1.24
   4  -5   1   17.70    1.31
   4  -5   1   17.27    0.95
  -4  -5  -1   17.80    1.29
  -4   5  -2    4.67    0.83
   4   5   2    4.84    0.82
   4   5   2    4.54    0.76
  -4  -5  -2    5.44    0.92
   4  -5   2    4.44    0.87
   4  -5   2    3.15    0.50
   4   5   3   -0.17    0.29
   4   5   3    0.14    0.30
  -4   5  -3    0.14    0.33
  -4  -5  -3   -0.19    0.32
   4  -5   3    0.10    0.35
   4   5   4   -0.04    0.35
  -4   5  -4   -0.21    0.28
   4   5   4    0.05    0.33
  -4  -5  -4    0.41    0.42
   4  -5   4   -0.62    0.27
   4   5   5    1.99    0.65
  -4   5  -5    1.83    0.65
   4   5   5    1.99    0.55
  -4  -5  -5    1.21    0.55
   4  -5   5    3.86    0.85
   4   5   6    3.57    0.87
  -4  -5  -6    3.22    0.80
   4  -5   6    3.97    0.92
   4   5   7   12.27    1.56
  -4   5  -7   13.35    1.56
  -4  -5  -7   17.35    1.79
   4  -5   7   15.78    1.78
  -4   5  -8    5.86    1.11
   4   5   8    8.32    1.37
  -4  -5  -8    4.96    1.03
   4  -5   8    5.72    1.15
   4   5   9    0.45    0.60
  -4   5  -9    1.07    0.62
  -4  -5  -9    0.02    0.49
   4  -5   9    0.27    0.51
   4   5  10    0.89    0.69
  -4   5 -10    0.72    0.59
   4  -5  10    0.74    0.68
  -4  -5 -10    0.77    0.59
   4   5  11    9.86    1.68
   4  -5  11    7.74    1.50
  -4  -5 -11   12.00    1.72
  -4   6  12    1.61    0.84
   4  -6 -12    1.19    0.78
  -4   6  11    2.17    0.89
   4   6 -11    2.14    0.83
   4  -6 -11    1.37    0.74
   4   6 -10    0.98    0.65
  -4   6  10    1.53    0.73
  -4  -6  10    2.77    0.86
   4  -6 -10    1.65    0.73
  -4  -6  10    2.91    0.86
  -4   6   9   -0.26    0.37
   4   6  -9   -0.53    0.40
  -4  -6   9   -0.07    0.44
   4  -6  -9    0.07    0.49
  -4  -6   9    0.10    0.47
  -4   6   8    0.07    0.43
   4   6  -8   -0.23    0.31
  -4  -6   8    0.04    0.43
  -4  -6   8    0.58    0.51
   4  -6  -8   -0.28    0.33
  -4   6   7   12.91    1.58
   4   6  -7   13.55    1.57
  -4  -6   7   14.41    1.53
  -4  -6   7   18.35    1.75
   4  -6  -7   11.25    1.40
  -4   6   6   10.32    1.39
   4   6  -6   10.85    1.43
  -4  -6   6    9.40    1.21
   4  -6  -6    9.67    1.26
  -4  -6   6   12.78    1.44
   4   6  -5    7.15    1.12
  -4   6   5    7.77    1.18
  -4   6   5    6.53    0.91
  -4  -6   5    7.49    1.11
  -4  -6   5    6.19    1.01
   4  -6  -5    4.07    0.83
   4   6  -4    1.82    0.64
  -4   6   4    2.08    0.59
  -4  -6   4    2.07    0.63
  -4  -6   4    2.75    0.72
   4  -6  -4    2.28    0.61
   4  -6  -4    1.55    0.61
  -4   6   3   17.97    1.31
   4   6  -3   19.56    1.79
   4  -6  -3   18.48    1.75
   4  -6  -3   18.70    1.32
  -4  -6   3   17.43    1.32
   4   6  -2   12.94    1.40
  -4   6   2   11.97    1.29
   4  -6  -2   13.85    1.31
   4  -6  -2   12.66    1.43
  -4  -6   2   13.13    1.39
  -4  -6   2   12.45    1.32
   4   6  -1   -0.40    0.33
  -4   6   1    0.17    0.39
   4  -6  -1    0.41    0.34
   4  -6  -1    0.80    0.48
  -4  -6   1    0.29    0.38
  -4  -6   1    0.85    0.49
  -4   6   0    4.14    0.81
   4   6   0    5.50    0.93
  -4  -6   0    5.27    0.91
   4  -6   0    4.69    0.92
  -4  -6   0    5.88    0.98
   4  -6   0    5.43    0.78
   4   6   1    2.70    0.70
   4   6   1    3.49    0.77
  -4   6  -1    3.78    0.83
   4  -6   1    1.96    0.65
   4  -6   1    2.47    0.52
  -4  -6  -1    3.47    0.79
  -4   6  -2    4.40    0.89
   4   6   2    4.81    0.89
   4  -6   2    4.04    0.86
  -4  -6  -2    5.76    1.00
  -4   6  -3    2.72    0.74
   4   6   3    5.46    0.91
  -4  -6  -3    3.59    0.80
   4  -6   3    4.62    0.94
  -4   6  -4    1.60    0.66
   4   6   4    1.65    0.64
   4  -6   4    1.77    0.68
  -4  -6  -4    1.78    0.63
   4   6   5    8.58    1.33
  -4   6  -5    7.54    1.24
   4  -6   5    7.90    1.26
  -4  -6  -5    8.31    1.28
  -4   6  -6    5.49    1.11
   4   6   6    7.30    1.26
   4  -6   6    5.31    1.11
  -4  -6  -6    5.41    1.05
   4   6   7    8.70    1.42
  -4   6  -7    2.74    0.80
  -4  -6  -7    6.50    1.19
   4  -6   7    8.37    1.37
   4   6   8   -0.33    0.46
  -4   6  -8    0.42    0.55
  -4  -6  -8   -0.56    0.37
   4  -6   8    0.24    0.56
  -4   6  -9    0.92    0.65
   4   6   9   -0.32    0.47
   4  -6   9   -0.40    0.47
  -4  -6  -9    0.41    0.53
   4   6  10    5.93    1.35
  -4   6 -10    7.49    1.39
  -4  -6 -10    8.15    1.46
   4  -6  10    8.27    1.53
  -4   7  10    1.76    0.85
   4   7 -10    1.96    0.81
   4  -7 -10    1.62    0.77
   4   7  -9   -0.24    0.39
  -4   7   9   -0.06    0.47
  -4  -7   9    0.96    0.62
  -4  -7   9    0.19    0.52
   4  -7  -9    0.37    0.49
   4   7  -8   26.71    2.00
  -4   7   8   18.76    2.06
   4  -7  -8   25.75    2.32
  -4  -7   8   24.63    1.86
  -4  -7   8   24.95    1.83
   4   7  -7    2.16    0.80
  -4   7   7    3.69    0.93
  -4  -7   7    2.97    0.88
  -4  -7   7    2.29    0.72
   4  -7  -7    4.13    0.99
   4   7  -6    5.98    1.15
  -4   7   6    4.84    1.05
  -4  -7   6    7.10    1.16
  -4  -7   6    6.62    1.10
   4   7  -5    2.73    0.79
  -4   7   5    3.66    0.90
  -4   7   5    3.30    0.74
  -4  -7   5    3.01    0.82
  -4  -7   5    2.10    0.71
   4  -7  -5    2.07    0.65
  -4   7   4    3.68    0.80
   4   7  -4    2.25    0.76
   4  -7  -4    3.50    0.93
  -4  -7   4    2.24    0.70
   4  -7  -4    2.98    0.78
  -4  -7   4    2.00    0.66
   4   7  -3    0.34    0.47
  -4   7   3    0.07    0.38
   4  -7  -3    0.32    0.39
  -4  -7   3    0.83    0.51
   4  -7  -3    0.05    0.42
  -4  -7   3    0.24    0.44
  -4   7   2    1.90    0.67
   4   7  -2    2.72    0.77
  -4  -7   2    1.51    0.59
   4  -7  -2    1.59    0.68
   4  -7  -2    2.82    0.66
  -4  -7   2    0.21    0.27
  -4   7   1    0.05    0.34
   4   7  -1    0.05    0.39
   4  -7  -1   -0.08    0.32
  -4  -7   1    0.15    0.37
   4  -7  -1    0.21    0.42
  -4  -7   1    0.17    0.45
   4   7   0   10.76    1.35
  -4   7   0    8.90    1.26
   4  -7   0   10.96    1.19
  -4  -7   0   13.61    1.53
  -4  -7   0   12.01    1.45
   4  -7   0   10.87    1.45
   4   7   1    0.49    0.47
  -4   7  -1    0.01    0.41
   4   7   1   -0.47    0.31
   4  -7   1   -0.07    0.42
  -4  -7  -1    0.15    0.40
   4   7   2    9.65    1.35
  -4   7  -2    9.31    1.34
   4   7   2    9.22    1.24
  -4  -7  -2    8.56    1.28
   4  -7   2   10.51    1.47
   4   7   3    0.14    0.39
  -4   7  -3   -0.01    0.38
   4   7   3    0.05    0.28
   4  -7   3   -0.48    0.33
  -4  -7  -3   -0.20    0.36
  -4   7  -4   20.36    2.06
   4   7   4   24.72    1.61
   4   7   4   19.40    1.99
  -4  -7  -4   24.32    1.84
   4  -7   4   18.45    1.96
  -4   7  -5    3.48    0.97
   4   7   5    3.25    0.91
   4  -7   5    2.60    0.85
  -4  -7  -5    3.19    0.87
  -4   7  -6   16.87    2.02
   4   7   6    9.12    1.46
  -4  -7  -6   11.93    1.61
   4  -7   6   10.87    1.60
   4   7   7   -0.09    0.45
  -4   7  -7    0.17    0.54
   4  -7   7    0.44    0.55
  -4  -7  -7    0.69    0.64
  -4  -7  -8   14.67    1.90
   4  -7   8   13.34    1.82
  -4   7  -9    5.86    1.36
   4   7   9    6.17    1.37
  -4  -7  -9    4.87    1.25
   4  -7   9    3.12    1.04
  -4   8   8    5.41    1.30
   4   8  -8    4.60    1.10
  -4  -8   8    5.33    1.20
   4  -8  -8    4.08    1.08
   4   8  -7    2.93    0.99
  -4   8   7    2.15    0.83
  -4  -8   7    4.12    1.02
   4  -8  -7    1.73    0.74
  -4  -8   7    2.21    0.80
  -4   8   6    5.01    1.15
   4   8  -6    2.82    0.92
   4  -8  -6    6.40    1.20
  -4  -8   6    5.19    1.09
  -4  -8   6    3.64    0.98
  -4   8   5    4.53    1.03
   4   8  -5    2.55    0.84
  -4  -8   5    2.83    0.84
  -4  -8   5    3.84    0.93
   4  -8  -5    3.97    0.91
  -4   8   4   -0.01    0.44
   4   8  -4    0.48    0.55
  -4  -8   4    1.12    0.63
   4  -8  -4    0.99    0.50
  -4  -8   4    1.24    0.67
   4   8  -3    0.50    0.53
  -4   8   3    0.36    0.45
   4  -8  -3    0.61    0.53
  -4  -8   3    0.58    0.56
  -4  -8   3    1.27    0.65
   4  -8  -3    0.59    0.58
   4   8  -2   23.34    2.15
  -4   8   2   28.03    1.91
   4  -8  -2   24.65    1.71
  -4  -8   2   24.03    2.14
   4  -8  -2   26.02    2.42
  -4  -8   2   23.13    2.14
  -4   8   1   -0.23    0.38
   4   8  -1   -0.31    0.42
  -4  -8   1   -0.32    0.42
   4  -8  -1   -0.22    0.36
   4  -8  -1   -0.55    0.36
  -4  -8   1    0.52    0.48
  -4   8   0   10.25    1.46
   4   8   0   10.44    1.42
  -4  -8   0    9.90    1.42
   4  -8   0    9.14    1.43
   4   8   1   10.39    1.50
  -4   8  -1    9.10    1.42
   4   8   1    8.62    1.29
  -4  -8  -1    9.01    1.38
   4  -8   1    6.83    1.27
   4   8   2    1.88    0.69
  -4   8  -2    0.98    0.67
   4   8   2    1.00    0.60
   4  -8   2    1.98    0.79
  -4  -8  -2    2.91    0.90
  -4   8  -3    7.93    1.38
   4   8   3    7.00    1.17
  -4  -8  -3    7.02    1.25
   4  -8   3    7.26    1.35
   4   8   4   -0.41    0.48
  -4   8  -4    0.39    0.57
   4  -8   4    0.53    0.62
  -4  -8  -4   -0.16    0.33
  -4   8  -5    0.91    0.64
   4   8   5   -0.01    0.52
   4  -8   5   -0.10    0.49
  -4  -8  -5    0.39    0.56
  -4   8  -6   -0.17    0.54
   4   8   6    1.33    0.80
   4  -8   6    1.23    0.74
  -4  -8  -6    1.51    0.75
  -4   8  -7    4.34    1.16
   4   8   7    4.76    1.18
  -4  -8  -7    5.12    1.23
   4  -8   7    3.04    1.03
   4   9  -6    0.09    0.60
  -4   9   6    0.23    0.57
  -4  -9   6    1.03    0.72
  -4  -9   6    0.76    0.68
   4  -9  -6    0.61    0.66
  -4   9   5    1.41    0.76
   4   9  -5    2.10    0.87
  -4  -9   5    2.50    0.90
   4  -9  -5    3.48    0.98
  -4  -9   5    4.21    1.04
   4   9  -4    0.18    0.59
   4  -9  -4    0.84    0.61
  -4  -9   4    1.45    0.73
  -4  -9   4    0.77    0.65
   4   9  -3    1.89    0.84
  -4   9   3    4.10    0.98
   4  -9  -3    2.62    0.83
   4  -9  -3    1.27    0.72
  -4  -9   3    3.91    1.03
  -4  -9   3    2.83    0.88
  -4   9   2    0.05    0.53
   4   9  -2   -0.42    0.51
   4  -9  -2   -0.25    0.46
  -4  -9   2    0.29    0.54
   4  -9  -2   -0.02    0.50
  -4  -9   2    0.29    0.58
   4   9  -1    1.70    0.77
  -4   9   1    1.87    0.80
   4  -9  -1    2.85    0.97
  -4  -9   1   -0.24    0.32
  -4  -9   1    1.34    0.74
   4   9   0    0.60    0.55
  -4   9   0    0.10    0.49
   4   9   0   -0.56    0.47
  -4  -9   0   -0.14    0.47
   4  -9   0    0.28    0.56
   4   9   1    3.50    1.00
  -4   9  -1    1.13    0.69
   4   9   1    1.94    0.80
  -4  -9  -1    2.82    0.91
   4  -9   1    2.33    0.87
   4   9   2    1.54    0.69
   4   9   2    1.84    0.78
  -4   9  -2    1.05    0.71
  -4  -9  -2    2.33    0.82
   4  -9   2    1.10    0.69
   4   9   3   -0.26    0.43
  -4   9  -3    0.22    0.58
   4  -9   3   -0.46    0.48
  -4  -9  -3    0.23    0.53
   4   9   4    1.62    0.80
  -4   9  -4    1.57    0.84
   4  -9   4    0.82    0.71
  -4  -9  -4    2.14    0.83
  -5   0  15    0.44    0.62
  -5   0  14    6.29    1.26
  -5   0  13    0.07    0.44
  -5   0  13   -0.38    0.48
  -5   0  12    2.86    0.82
  -5   0  11    0.64    0.42
  -5   0  11    0.37    0.46
  -5   0  10    0.18    0.40
  -5   0  10   -0.13    0.41
  -5   0   9    0.18    0.42
  -5   0   9    0.09    0.35
  -5   0   8  204.06    5.00
   5   0  -8  201.00    3.98
  -5   0   8  198.94    4.50
  -5   0   7    0.27    0.31
  -5   0   7    0.42    0.31
   5   0  -7    0.12    0.23
  -5   0   6   25.37    1.08
   5   0  -6   27.55    1.10
  -5   0   6   25.97    1.37
  -5   0   5    0.14    0.19
   5   0  -5   -0.08    0.20
  -5   0   5   -0.20    0.19
   5   0  -4    1.13    0.31
  -5   0   4    0.79    0.20
  -5   0   4    0.88    0.34
  -5   0   3    0.12    0.20
  -5   0   3    0.02    0.09
   5   0  -3    0.05    0.18
   5   0  -2  215.89    3.39
  -5   0   2  216.25    4.20
  -5   0   1    0.11    0.19
   5   0  -1    0.10    0.14
   5   0  -1   -0.27    0.18
   5   0   0    1.99    0.32
   5   0   0    2.18    0.41
  -5   0   0    1.91    0.33
   5   0   1   -0.01    0.20
   5   0   1   -0.32    0.13
  -5   0  -1   -0.02    0.14
   5   0   2    9.57    0.84
   5   0   2    9.18    0.68
  -5   0  -2    8.77    0.49
  -5   0  -3   -0.03    0.13
   5   0   3    0.39    0.32
   5   0   3    0.11    0.22
  -5   0  -4   62.80    1.59
   5   0   4   62.09    1.90
   5   0   5    0.04    0.35
  -5   0  -5   -0.02    0.17
   5   0   5   -0.10    0.21
  -5   0  -6   25.46    1.07
   5   0   6   25.66    1.62
   5   0   6   24.90    1.23
   5   0   7   -0.21    0.22
   5   0   7   -0.12    0.43
  -5   0  -7    0.13    0.23
   5   0   8    3.14    0.87
   5   0   9   -0.24    0.42
   5   0  10   23.75    2.26
   5   0  11   -0.26    0.59
   5   0  12   -0.63    0.51
   5   0  13    0.23    0.76
  -5   1  15    2.06    0.87
  -5  -1  15    0.05    0.58
  -5  -1  14   13.67    1.77
  -5   1  13    0.20    0.44
  -5   1  13    1.24    0.69
  -5  -1  13    0.38    0.61
  -5   1  12    7.40    1.22
  -5   1  12    7.76    1.21
  -5  -1  12    8.23    1.29
  -5  -1  12    9.05    1.31
  -5   1  11   -0.28    0.43
  -5   1  11    0.41    0.45
  -5  -1  11   -0.23    0.38
  -5  -1  11    0.48    0.50
  -5   1  10    0.86    0.54
  -5   1  10    2.08    0.67
  -5  -1  10    1.06    0.54
  -5  -1  10    0.11    0.27
   5   1  -9   56.57    1.84
  -5   1   9   58.21    2.27
  -5   1   9   53.44    2.40
  -5  -1   9   57.57    2.20
  -5  -1   9   49.95    2.31
  -5   1   8   43.89    2.04
   5   1  -8   48.54    1.65
  -5   1   8   45.39    1.86
  -5  -1   8   44.53    1.77
  -5  -1   8   45.12    2.07
   5  -1  -8   46.77    1.33
   5   1  -7   17.12    0.95
  -5   1   7   19.97    1.29
  -5   1   7   19.23    1.09
  -5  -1   7   12.25    1.23
  -5  -1   7   17.64    1.01
   5  -1  -7   17.49    0.79
  -5   1   6   13.71    1.01
  -5   1   6   13.51    0.85
   5   1  -6   13.03    0.83
  -5  -1   6   13.16    0.76
   5  -1  -6   13.89    0.72
  -5  -1   6   14.78    1.07
  -5   1   5    6.11    0.75
  -5   1   5    7.99    0.58
   5   1  -5    7.97    0.77
  -5  -1   5    7.20    0.85
  -5  -1   5    7.89    0.54
   5  -1  -5    7.78    0.56
  -5   1   4    2.60    0.36
  -5   1   4    1.55    0.40
   5   1  -4    1.83    0.39
  -5  -1   4    1.78    0.24
   5  -1  -4    1.73    0.34
  -5  -1   4    1.60    0.42
  -5   1   3   20.49    0.98
  -5  -1   3   21.28    1.09
   5  -1  -3   19.54    0.91
  -5   1   2    7.12    0.64
   5   1  -2    8.08    0.75
   5  -1  -2    8.74    0.50
   5  -1  -2    6.93    0.66
  -5  -1   2    9.74    0.85
   5   1  -1    0.12    0.13
   5   1  -1   -0.21    0.17
  -5   1   1    0.01    0.14
   5  -1  -1   -0.02    0.20
   5  -1  -1   -0.11    0.14
  -5  -1   1    0.02    0.20
   5   1   0    5.50    0.43
   5   1   0    4.89    0.60
  -5   1   0    5.32    0.45
   5  -1   0    5.19    0.61
   5  -1   0    5.50    0.55
  -5  -1   0    5.26    0.56
   5   1   1   25.69    1.14
  -5   1  -1   25.94    0.71
   5   1   1   26.88    1.04
  -5  -1  -1   24.79    1.02
   5  -1   1   24.16    1.11
   5  -1   1   25.37    1.10
  -5   1  -2    9.06    0.32
   5   1   2    9.71    0.71
   5   1   2    7.88    0.76
   5  -1   2    8.75    0.86
   5  -1   2    9.13    0.85
  -5  -1  -2    8.97    0.63
   5   1   3   23.65    1.22
   5   1   3   24.63    1.12
  -5   1  -3   24.43    0.56
   5  -1   3   22.78    1.14
  -5  -1  -3   26.13    1.07
  -5   1  -4    3.53    0.28
   5   1   4    4.25    0.57
   5   1   4    1.42    0.43
  -5  -1  -4    3.57    0.51
   5  -1   4    3.63    0.68
   5  -1   4    3.86    0.61
   5   1   5   29.39    1.63
   5   1   5   28.07    1.22
   5  -1   5   29.18    1.62
  -5  -1  -5   28.23    1.23
   5  -1   5   30.33    1.37
   5   1   6    0.15    0.23
   5   1   6    0.12    0.42
   5  -1   6   -0.08    0.17
   5  -1   6    0.23    0.28
  -5  -1  -6    0.11    0.23
   5  -1   6    0.42    0.47
   5   1   7   65.24    2.80
   5   1   7   68.37    2.05
  -5  -1  -7   68.40    2.21
   5  -1   7   68.37    2.27
   5  -1   7   69.41    2.90
   5   1   8    5.08    1.06
  -5  -1  -8    5.77    0.81
   5  -1   8    5.09    1.05
   5  -1   8    4.95    0.78
   5   1   9    0.31    0.51
  -5  -1  -9   -0.16    0.30
   5  -1   9   -0.31    0.41
   5   1  10   23.78    2.36
   5  -1  10   21.65    2.24
   5   1  11    9.20    1.57
   5  -1  11    9.85    1.58
   5   1  12   -0.23    0.53
   5  -1  12    0.79    0.71
   5   1  13    0.30    0.74
   5  -1  13    2.21    0.98
  -5   2  15   14.81    1.99
  -5  -2  15   15.33    1.93
  -5   2  14    1.33    0.79
  -5   2  14    1.32    0.71
  -5  -2  14    0.89    0.74
  -5   2  13    6.53    1.29
  -5   2  13    8.07    1.36
  -5  -2  13    6.13    1.21
  -5   2  12    0.91    0.55
  -5   2  12    0.62    0.57
  -5  -2  12   -0.53    0.41
  -5  -2  12    0.25    0.47
  -5   2  11   18.24    1.74
  -5   2  11   16.01    1.74
  -5  -2  11   17.22    1.77
  -5  -2  11   20.88    1.52
  -5   2  10    0.24    0.36
  -5   2  10   -0.03    0.38
   5   2 -10   -0.18    0.30
  -5  -2  10   -0.02    0.36
  -5  -2  10    0.30    0.47
   5   2  -9   19.58    1.19
  -5   2   9   18.49    1.31
  -5  -2   9   20.53    1.79
  -5  -2   9   20.20    1.33
   5   2  -8    1.56    0.48
  -5   2   8    3.00    0.63
  -5  -2   8    1.75    0.50
  -5   2   7   14.91    1.03
   5   2  -7   16.03    1.03
  -5  -2   7   14.29    1.38
  -5  -2   7   11.36    0.87
   5  -2  -7   14.52    0.72
   5  -2  -7   14.10    1.34
  -5   2   6    4.15    0.63
   5   2  -6    4.63    0.66
  -5  -2   6    3.33    0.67
   5  -2  -6    4.10    0.49
  -5  -2   6    4.33    0.56
   5  -2  -6    4.56    0.75
   5   2  -5    1.79    0.46
  -5   2   5    2.10    0.42
  -5  -2   5    1.18    0.45
  -5  -2   5    1.50    0.33
   5  -2  -5    1.89    0.48
   5  -2  -5    2.03    0.38
  -5   2   4    8.45    0.65
  -5  -2   4    9.66    0.99
  -5  -2   4    9.38    0.54
   5  -2  -4    8.96    0.64
   5   2  -3  242.74    4.88
  -5  -2   3  237.65    4.15
  -5  -2   3  236.85    4.98
   5  -2  -3  234.74    4.67
   5  -2  -3  234.66    4.58
   5  -2  -3  235.55    4.56
   5   2  -2    0.12    0.23
   5  -2  -2    0.38    0.25
  -5  -2   2   -0.06    0.14
  -5  -2   2    0.11    0.24
   5  -2  -2    0.19    0.20
   5  -2  -2    0.17    0.21
   5   2  -1   22.60    1.12
   5   2  -1   21.68    0.81
  -5  -2   1   23.33    1.12
   5  -2  -1   21.80    0.87
   5  -2  -1   23.68    1.10
   5  -2  -1   20.18    0.97
  -5   2   0    0.09    0.13
   5   2   0    0.01    0.17
   5   2   0    0.20    0.26
   5  -2   0    0.09    0.22
   5  -2   0    0.06    0.22
  -5  -2   0    0.08    0.22
  -5   2  -1  121.40    2.14
   5   2   1  123.12    2.98
   5   2   1  127.42    2.88
   5  -2   1  122.44    3.00
  -5  -2  -1  120.66    2.95
   5  -2   1  121.72    3.05
   5   2   2    3.11    0.52
   5   2   2    3.70    0.56
   5  -2   2    2.37    0.52
   5  -2   2    1.56    0.42
  -5  -2  -2    2.52    0.49
   5   2   3    2.23    0.46
   5   2   3    2.50    0.53
   5  -2   3    2.45    0.51
  -5  -2  -3    2.64    0.51
   5  -2   3    2.53    0.55
   5   2   4    3.71    0.67
   5   2   4    4.67    0.62
   5  -2   4    4.22    0.67
   5  -2   4    4.66    0.81
  -5  -2  -4    4.71    0.65
   5   2   5   14.89    0.90
   5   2   5   14.21    1.34
  -5  -2  -5   15.94    1.03
   5  -2   5   16.37    1.10
   5  -2   5   18.20    1.34
   5   2   6    6.52    1.02
   5   2   6    5.55    0.66
  -5  -2  -6    5.75    0.80
   5  -2   6    7.22    1.13
   5  -2   6    6.12    0.84
   5   2   7    0.84    0.58
   5  -2   7    1.53    0.66
  -5  -2  -7    0.25    0.33
  -5   2  -8    1.26    0.50
   5   2   8    0.48    0.53
  -5  -2  -8    1.50    0.51
   5  -2   8    1.26    0.66
   5   2   9   25.07    1.95
  -5   2  -9   27.45    1.58
   5  -2   9   27.78    2.04
  -5  -2  -9   27.59    1.63
   5   2  10    1.62    0.83
  -5  -2 -10    1.73    0.59
   5  -2  10   -0.18    0.54
   5   2  11   10.83    1.68
   5  -2  11    8.42    1.51
   5   2  12   -0.03    0.63
   5  -2  12   -0.34    0.59
   5   2  13   31.24    3.13
   5  -2  13   30.72    3.03
  -5   3  14   18.38    2.13
  -5   3  14   17.85    2.08
  -5  -3  14   21.30    2.22
  -5   3  13    3.69    1.04
  -5   3  13    2.59    0.84
  -5  -3  13    2.10    0.78
  -5   3  12    8.79    1.37
  -5   3  12    7.83    1.32
  -5  -3  12    8.67    1.33
  -5   3  11    4.17    0.95
  -5  -3  11    5.27    1.02
  -5  -3  11    4.05    0.88
   5   3 -10    2.18    0.63
  -5   3  10    3.53    0.84
  -5  -3  10    2.16    0.63
   5  -3 -10    1.54    0.68
  -5  -3  10    3.13    0.80
   5   3  -9   41.71    1.90
  -5   3   9   41.55    2.08
  -5  -3   9   40.70    2.15
  -5  -3   9   44.95    1.96
   5  -3  -9   45.31    2.29
   5   3  -8    8.75    1.05
  -5   3   8    8.31    1.04
   5  -3  -8    8.72    1.15
  -5  -3   8    9.32    1.01
  -5  -3   8    7.41    1.08
  -5   3   7    3.71    0.69
   5   3  -7    2.82    0.62
   5  -3  -7    2.29    0.62
   5  -3  -7    3.22    0.46
  -5  -3   7    2.74    0.57
  -5   3   6    0.42    0.33
   5   3  -6    0.18    0.33
   5  -3  -6    0.50    0.27
  -5  -3   6    0.91    0.46
  -5  -3   6    0.49    0.31
   5  -3  -6    0.49    0.37
   5   3  -5    0.06    0.19
  -5   3   5    0.69    0.32
   5  -3  -5    0.49    0.31
  -5  -3   5    0.16    0.24
  -5  -3   5    0.32    0.37
   5  -3  -5    0.21    0.23
   5   3  -4   24.47    1.34
   5  -3  -4   23.51    1.21
   5  -3  -4   23.44    1.11
   5  -3  -4   22.83    1.23
  -5  -3   4   21.77    0.99
  -5  -3   4   23.93    1.36
   5   3  -3    2.20    0.52
   5  -3  -3    1.60    0.41
  -5  -3   3    1.55    0.34
   5  -3  -3    1.86    0.44
   5  -3  -3    1.80    0.41
  -5  -3   3    1.87    0.50
   5   3  -2   14.04    0.98
   5  -3  -2   11.55    0.83
  -5  -3   2   12.59    1.12
  -5  -3   2   10.64    0.70
   5  -3  -2   12.91    0.80
   5  -3  -2   11.92    0.83
   5   3  -1    0.00    0.25
   5  -3  -1    0.16    0.23
  -5  -3   1    0.15    0.28
   5  -3  -1   -0.12    0.14
   5  -3  -1    0.09    0.20
   5   3   0   36.95    1.37
   5   3   0   38.48    1.58
  -5  -3   0   36.77    1.57
   5  -3   0   38.01    1.16
   5  -3   0   35.65    1.52
   5  -3   0   35.53    1.54
   5   3   1    5.60    0.68
   5   3   1    5.21    0.69
  -5  -3  -1    5.59    0.75
   5  -3   1    5.47    0.75
   5  -3   1    5.30    0.39
   5   3   2   53.02    1.92
   5   3   2   51.32    1.82
   5  -3   2   48.12    1.96
   5  -3   2   51.13    1.96
   5  -3   2   51.30    1.03
  -5  -3  -2   50.02    1.90
   5   3   3   14.72    0.96
   5   3   3   14.24    1.05
  -5  -3  -3   13.40    1.21
   5  -3   3   14.89    1.13
   5  -3   3   15.07    1.10
   5   3   4   13.40    0.91
   5   3   4   12.29    1.23
   5  -3   4    9.48    1.06
  -5  -3  -4   12.57    1.16
   5  -3   4   11.59    1.26
   5   3   5    8.96    1.12
   5   3   5   13.67    0.92
  -5  -3  -5   12.64    1.21
   5  -3   5   11.71    1.33
   5  -3   5   11.96    1.25
  -5   3  -6    2.04    0.59
   5   3   6    2.16    0.67
   5   3   6    1.81    0.47
  -5  -3  -6    1.14    0.46
   5  -3   6    2.00    0.67
  -5   3  -7   12.65    1.31
   5   3   7   13.11    1.54
   5  -3   7   12.67    1.51
  -5  -3  -7   12.65    1.31
  -5   3  -8   15.32    1.50
   5   3   8   17.59    1.85
   5  -3   8   16.13    1.78
  -5  -3  -8   15.85    1.51
  -5   3  -9    3.47    0.78
   5   3   9    3.30    0.96
   5  -3   9    3.71    0.96
  -5  -3  -9    2.04    0.64
   5   3  10   12.73    1.78
   5  -3  10   11.27    1.66
  -5  -3 -10   15.29    1.62
   5   3  11    2.44    1.01
   5  -3  11    4.34    1.16
  -5  -3 -11    4.60    0.97
   5   3  12    7.62    1.59
   5  -3  12    7.44    1.53
  -5   4  14    5.36    1.30
  -5   4  14    5.32    1.22
  -5   4  13   -0.76    0.44
  -5  -4  13   -0.20    0.57
  -5   4  12    0.19    0.50
  -5  -4  12    0.34    0.54
   5  -4 -12   -0.24    0.42
  -5   4  11    3.46    0.94
   5   4 -11    4.33    0.91
  -5  -4  11    5.62    1.13
   5  -4 -11    7.58    1.32
  -5   4  10    0.59    0.53
   5   4 -10    0.42    0.46
  -5  -4  10    1.20    0.61
   5  -4 -10    1.06    0.59
  -5  -4  10    0.81    0.52
   5   4  -9   12.22    1.38
  -5   4   9    7.54    1.13
  -5  -4   9    9.85    1.17
   5  -4  -9    9.90    1.33
  -5  -4   9    6.56    1.10
  -5   4   8   47.18    2.24
   5   4  -8   50.66    2.24
   5  -4  -8   43.14    2.24
  -5  -4   8   43.37    2.25
  -5  -4   8   49.09    2.05
   5   4  -7    2.32    0.62
  -5   4   7    2.89    0.69
  -5  -4   7    2.10    0.67
  -5  -4   7    1.99    0.57
   5  -4  -7    3.39    0.75
  -5   4   6   23.42    1.12
  -5   4   6   23.81    1.43
  -5  -4   6   22.74    1.27
   5  -4  -6   22.34    1.44
  -5   4   5    0.74    0.42
   5   4  -5    2.04    0.58
  -5  -4   5    2.07    0.50
  -5  -4   5    1.20    0.51
   5  -4  -5    0.86    0.40
   5   4  -4    1.09    0.49
   5  -4  -4    0.54    0.36
   5  -4  -4    1.35    0.45
  -5  -4   4    0.86    0.36
  -5  -4   4    0.35    0.37
   5   4  -3    1.32    0.49
  -5  -4   3    1.17    0.46
   5  -4  -3    0.83    0.38
   5  -4  -3    1.07    0.43
   5  -4  -3    1.50    0.45
  -5  -4   3    1.73    0.44
   5   4  -2   52.20    2.11
   5  -4  -2   50.92    1.81
   5  -4  -2   47.30    1.95
  -5  -4   2   50.33    1.78
   5  -4  -2   56.32    2.02
  -5  -4   2   50.25    2.05
   5   4  -1    3.85    0.71
   5  -4  -1    2.23    0.54
  -5  -4   1    3.90    0.60
  -5  -4   1    4.04    0.71
   5  -4  -1    3.85    0.55
   5   4   0   -0.13    0.22
   5   4   0   -0.01    0.28
   5  -4   0    0.09    0.19
  -5  -4   0   -0.13    0.24
   5  -4   0    0.09    0.29
   5  -4   0   -0.04    0.19
   5   4   1    6.01    0.81
   5   4   1    6.43    0.84
   5  -4   1    7.51    0.97
  -5  -4  -1    6.45    0.88
   5  -4   1    6.03    0.56
   5  -4   1    5.32    0.84
   5   4   2    2.11    0.56
   5   4   2    1.35    0.47
  -5  -4  -2    1.35    0.48
   5  -4   2    1.65    0.57
   5  -4   2    1.26    0.28
  -5   4  -3   16.25    1.47
   5   4   3   15.92    1.07
   5   4   3   17.46    1.27
  -5  -4  -3   17.84    1.27
   5  -4   3   19.14    1.36
  -5   4  -4   14.86    1.44
   5   4   4   14.04    1.43
   5   4   4   17.58    1.14
   5  -4   4   17.65    1.62
  -5  -4  -4   13.38    1.32
   5   4   5    8.44    1.17
   5   4   5   14.30    1.01
  -5  -4  -5   14.28    1.41
   5  -4   5   11.73    1.39
   5   4   6   15.04    1.59
  -5   4  -6   14.31    1.50
  -5  -4  -6   17.36    1.61
   5  -4   6   12.54    1.51
  -5   4  -7    0.14    0.39
   5   4   7   -0.53    0.31
   5  -4   7    0.19    0.48
  -5  -4  -7    0.31    0.40
   5   4   8    0.71    0.64
  -5   4  -8    1.97    0.65
   5  -4   8    0.71    0.59
  -5  -4  -8    1.43    0.60
   5   4   9    0.13    0.51
  -5   4  -9   -0.14    0.42
  -5  -4  -9    0.42    0.51
   5  -4   9    0.23    0.52
  -5   4 -10    2.73    0.83
   5   4  10    3.74    1.11
   5  -4  10    1.83    0.79
  -5  -4 -10    2.17    0.72
   5   4  11    2.53    1.00
   5  -4  11    2.12    0.87
  -5  -4 -11    2.14    0.79
   5   4  12    0.59    0.82
   5  -4  12    1.85    0.91
  -5  -4 -12    0.85    0.65
  -5   5  13    0.79    0.67
   5  -5 -13    0.24    0.63
  -5   5  12    0.07    0.57
  -5  -5  12    1.93    0.81
   5  -5 -12    1.15    0.75
  -5   5  11   10.43    1.51
   5   5 -11    9.91    1.40
   5  -5 -11    9.36    1.48
  -5  -5  11    7.45    1.28
  -5   5  10    3.98    0.97
   5   5 -10    9.07    1.33
   5  -5 -10    4.12    0.97
  -5  -5  10    7.25    1.24
   5   5  -9   22.87    1.67
  -5   5   9   15.70    1.69
  -5  -5   9   22.52    2.03
  -5  -5   9   19.65    1.48
   5  -5  -9   19.98    1.98
   5   5  -8    7.61    1.14
  -5   5   8    8.44    1.22
   5  -5  -8    7.51    1.16
  -5  -5   8   10.15    1.22
  -5  -5   8    8.43    1.23
  -5   5   7   11.86    1.37
  -5  -5   7   13.36    1.34
   5  -5  -7   10.57    1.31
  -5  -5   7   14.19    1.55
   5   5  -6    0.26    0.39
  -5   5   6    0.46    0.33
  -5   5   6    0.46    0.39
   5  -5  -6    0.10    0.28
  -5  -5   6    0.07    0.35
  -5  -5   6    0.17    0.41
  -5   5   5   13.54    1.40
  -5   5   5   12.63    1.17
   5   5  -5   12.81    1.40
  -5  -5   5   11.92    1.19
   5  -5  -5   12.25    1.28
   5   5  -4    1.79    0.61
  -5   5   4    1.45    0.47
  -5  -5   4    1.37    0.48
   5  -5  -4    0.14    0.32
   5  -5  -4    1.45    0.54
  -5  -5   4    1.32    0.54
   5   5  -3   11.37    1.29
  -5   5   3   14.27    1.07
   5  -5  -3   14.84    1.09
  -5  -5   3   15.35    1.46
  -5  -5   3   14.74    1.08
  -5   5   2    1.11    0.46
   5   5  -2    1.09    0.49
   5  -5  -2   -0.03    0.21
  -5  -5   2    0.76    0.42
   5  -5  -2    0.46    0.33
  -5  -5   2    1.28    0.55
   5   5  -1    0.23    0.43
  -5   5   1    0.67    0.40
  -5  -5   1    0.64    0.40
   5  -5  -1    0.14    0.28
   5  -5  -1    0.70    0.42
  -5  -5   1    0.59    0.42
  -5   5   0    0.46    0.38
   5   5   0    0.62    0.38
   5   5   0    0.98    0.46
   5  -5   0    0.02    0.34
  -5  -5   0    1.17    0.48
   5  -5   0    0.43    0.29
   5   5   1    6.36    0.93
  -5   5  -1    5.92    0.92
   5   5   1    4.15    0.78
   5  -5   1    4.30    0.57
   5  -5   1    4.28    0.83
  -5  -5  -1    5.52    0.91
   5   5   2    1.64    0.57
  -5   5  -2    2.13    0.61
   5   5   2    1.48    0.54
   5  -5   2    1.59    0.59
  -5  -5  -2    1.53    0.57
  -5   5  -3    7.04    1.06
   5   5   3    6.94    0.96
   5   5   3    6.02    0.97
   5  -5   3    6.67    1.09
  -5  -5  -3    7.16    1.08
   5   5   4    0.03    0.36
  -5   5  -4    0.06    0.36
   5   5   4   -0.11    0.30
   5  -5   4    0.29    0.45
  -5  -5  -4   -0.04    0.34
   5   5   5   12.31    1.50
  -5   5  -5   19.62    1.87
   5   5   5   15.87    1.19
   5  -5   5   13.35    1.56
  -5  -5  -5   15.80    1.62
   5   5   6    1.22    0.64
  -5   5  -6   -0.26    0.23
   5  -5   6    0.48    0.52
  -5  -5  -6    1.59    0.61
  -5   5  -7   89.38    3.51
  -5  -5  -7   92.11    3.54
  -5   5  -8    3.59    0.88
   5   5   8    4.57    1.10
  -5  -5  -8    4.53    0.99
   5  -5   8    3.26    0.96
  -5   5  -9    3.01    0.90
   5   5   9    3.29    1.00
   5  -5   9    2.22    0.85
  -5  -5  -9    1.87    0.72
   5   5  10    3.76    1.08
  -5   5 -10    4.68    1.09
  -5  -5 -10    3.39    0.95
   5  -5  10    1.42    0.77
   5   5  11    3.87    1.21
  -5  -5 -11    4.26    1.07
   5  -5  11    3.34    1.08
  -5   6  12    5.18    1.26
   5  -6 -12    5.36    1.26
  -5   6  11    6.62    1.29
   5   6 -11    5.53    1.17
  -5  -6  11    7.13    1.29
   5  -6 -11    6.89    1.36
  -5   6  10    4.55    1.10
   5   6 -10    4.60    1.03
  -5  -6  10    6.00    1.15
   5  -6 -10    4.38    1.07
  -5   6   9    0.75    0.55
   5   6  -9   -0.43    0.45
  -5  -6   9   -0.27    0.47
   5  -6  -9    0.15    0.48
  -5   6   8    0.16    0.44
   5   6  -8   -0.01    0.27
  -5  -6   8    0.63    0.54
  -5  -6   8    0.20    0.46
   5  -6  -8    0.54    0.48
  -5   6   7   -0.17    0.32
   5   6  -7    0.39    0.48
  -5  -6   7    0.15    0.48
   5  -6  -7    0.68    0.50
  -5  -6   7    1.22    0.55
   5   6  -6    7.07    1.18
  -5   6   6    6.68    1.15
  -5  -6   6    6.59    1.06
  -5  -6   6    6.92    1.03
   5  -6  -6    6.18    1.04
  -5   6   5   -0.33    0.26
   5   6  -5    0.32    0.42
  -5  -6   5    0.03    0.37
   5  -6  -5   -0.07    0.33
  -5  -6   5    1.00    0.51
   5   6  -4    5.56    1.02
  -5   6   4    5.79    0.88
   5  -6  -4    5.81    0.93
   5  -6  -4    6.15    1.06
  -5  -6   4    6.11    0.95
   5   6  -3   31.06    1.94
  -5   6   3   33.93    1.80
   5  -6  -3   31.08    1.68
  -5  -6   3   33.64    1.94
   5  -6  -3   33.01    1.94
  -5  -6   3   33.39    1.77
   5   6  -2    2.36    0.70
  -5   6   2    3.18    0.72
  -5  -6   2    2.94    0.75
   5  -6  -2    1.96    0.54
  -5  -6   2    3.17    0.72
   5  -6  -2    3.35    0.79
   5   6  -1   13.38    1.49
  -5   6   1   12.68    1.39
  -5  -6   1   14.89    1.46
  -5  -6   1   12.45    1.41
   5  -6  -1   12.94    1.18
   5  -6  -1   12.23    1.44
  -5   6   0    0.10    0.41
   5   6   0    1.05    0.52
   5   6   0    0.70    0.44
  -5  -6   0    0.98    0.54
   5  -6   0    0.80    0.49
   5  -6   0    1.07    0.40
   5   6   1   19.40    1.44
   5   6   1   19.46    1.46
  -5   6  -1   19.42    1.81
   5  -6   1   16.37    1.68
  -5  -6  -1   20.63    1.54
   5   6   2    2.31    0.64
   5   6   2    3.16    0.79
  -5   6  -2    1.95    0.66
   5  -6   2    2.71    0.75
  -5  -6  -2    1.92    0.64
   5   6   3    3.63    0.88
  -5   6  -3    2.46    0.75
   5   6   3    2.19    0.65
   5  -6   3    1.59    0.66
  -5  -6  -3    3.13    0.84
  -5   6  -4    1.05    0.56
   5   6   4    1.55    0.56
   5   6   4    1.29    0.58
  -5  -6  -4    1.51    0.59
   5  -6   4    0.98    0.57
   5   6   5   -0.06    0.39
  -5   6  -5    1.25    0.60
   5  -6   5    1.24    0.62
  -5  -6  -5    0.70    0.57
  -5   6  -6   26.46    1.94
   5   6   6   21.69    2.10
   5  -6   6   15.84    1.85
  -5  -6  -6   23.76    2.16
   5   6   7    0.16    0.48
  -5   6  -7    0.01    0.36
   5  -6   7    0.08    0.47
  -5  -6  -7   -0.43    0.36
  -5   6  -8    5.28    1.14
   5   6   8    4.77    1.17
  -5  -6  -8    6.65    1.22
   5  -6   8    5.22    1.22
  -5   6  -9    4.69    1.14
   5   6   9    3.13    1.05
  -5  -6  -9    1.87    0.78
   5  -6   9    1.89    0.84
  -5   6 -10    0.56    0.70
   5   6  10    0.89    0.75
  -5  -6 -10   -0.03    0.59
   5  -6  10    0.61    0.71
  -5   7  10    9.01    1.59
   5   7 -10    9.58    1.51
   5  -7 -10    9.46    1.52
  -5   7   9    6.07    1.23
  -5  -7   9    5.63    1.14
   5  -7  -9    6.13    1.25
   5   7  -8    5.63    1.16
  -5   7   8    5.74    1.18
  -5  -7   8    6.87    1.24
   5  -7  -8    7.90    1.29
  -5   7   7    0.11    0.42
   5   7  -7    0.32    0.55
   5  -7  -7   -0.06    0.25
  -5  -7   7    0.62    0.52
  -5  -7   7    0.40    0.52
   5   7  -6    0.67    0.57
  -5   7   6   -0.35    0.36
  -5  -7   6   -0.18    0.43
  -5  -7   6    0.08    0.44
   5  -7  -6   -0.09    0.39
   5   7  -5   -0.42    0.36
  -5   7   5    0.42    0.40
  -5   7   5   -0.18    0.32
  -5  -7   5    0.07    0.43
   5  -7  -5    0.62    0.50
  -5  -7   5    0.34    0.46
   5   7  -4    5.96    1.14
  -5   7   4    4.79    0.92
   5  -7  -4    5.68    0.98
  -5  -7   4    4.44    0.94
  -5  -7   4    5.08    0.96
   5  -7  -4    4.30    0.98
  -5   7   3    0.44    0.41
   5   7  -3   -0.30    0.40
  -5  -7   3    0.26    0.45
   5  -7  -3   -0.22    0.33
   5  -7  -3   -0.37    0.35
  -5  -7   3    0.01    0.38
  -5   7   2    4.80    0.98
   5   7  -2    4.94    0.99
   5  -7  -2    4.00    0.81
  -5  -7   2    3.91    0.90
  -5  -7   2    4.49    0.97
   5  -7  -2    5.21    1.05
   5   7  -1   -0.06    0.41
  -5   7   1    0.21    0.45
  -5  -7   1    0.13    0.39
  -5  -7   1    0.44    0.47
   5  -7  -1    0.32    0.45
   5  -7  -1   -0.32    0.30
   5   7   0   15.66    1.62
  -5   7   0   13.35    1.57
   5   7   0   13.06    1.51
   5  -7   0   13.60    1.62
  -5  -7   0   14.70    1.61
  -5   7  -1    0.16    0.40
   5   7   1   -0.02    0.35
   5   7   1    0.10    0.43
  -5  -7  -1    0.01    0.33
   5  -7   1    0.26    0.46
   5   7   2   17.60    1.70
   5   7   2   17.74    1.81
  -5   7  -2   18.22    1.87
   5  -7   2   19.96    2.00
  -5  -7  -2   19.72    1.97
   5   7   3   -0.11    0.42
  -5   7  -3    1.19    0.63
   5   7   3    1.43    0.66
  -5  -7  -3    0.19    0.42
   5  -7   3    1.08    0.60
   5   7   4    0.07    0.40
   5   7   4    1.54    0.62
  -5   7  -4    1.33    0.67
  -5  -7  -4    1.20    0.64
   5  -7   4    0.66    0.60
   5   7   5    2.24    0.80
  -5   7  -5    2.75    0.90
   5  -7   5    2.35    0.85
  -5  -7  -5    3.31    0.92
  -5   7  -6    3.64    1.05
   5   7   6    3.53    0.96
   5  -7   6    1.99    0.80
  -5  -7  -6    4.48    1.07
  -5   7  -7    4.19    1.05
   5   7   7    4.47    1.16
  -5  -7  -7    4.34    1.07
   5  -7   7    3.03    0.97
  -5   7  -8    0.73    0.59
   5   7   8    2.17    0.90
  -5  -7  -8    4.63    1.17
   5  -7   8    4.91    1.20
   5   8  -8    1.14    0.73
  -5   8   8    2.24    0.85
   5  -8  -8    1.52    0.76
  -5  -8   8    2.03    0.83
  -5   8   7   -0.14    0.50
   5   8  -7    1.30    0.78
   5  -8  -7    1.28    0.67
  -5  -8   7    0.33    0.59
  -5   8   6    7.11    1.34
   5   8  -6    6.12    1.27
  -5  -8   6    5.65    1.09
  -5  -8   6    5.88    1.16
   5  -8  -6    5.37    1.10
  -5   8   5    1.87    0.74
   5   8  -5    2.88    0.90
  -5  -8   5    3.76    0.92
   5  -8  -5    3.35    0.87
  -5  -8   5    5.05    1.04
  -5   8   4    0.00    0.42
   5   8  -4   -0.02    0.48
   5  -8  -4    0.54    0.57
  -5  -8   4    0.64    0.54
   5  -8  -4    0.04    0.42
  -5  -8   4    0.10    0.52
   5   8  -3    6.71    1.27
  -5   8   3    5.15    1.04
  -5  -8   3    6.63    1.17
   5  -8  -3    4.92    1.11
   5  -8  -3    6.64    1.13
  -5   8   2    2.40    0.80
   5   8  -2    3.69    0.93
   5  -8  -2    4.65    1.08
  -5  -8   2    2.85    0.82
  -5  -8   2    3.45    0.90
   5  -8  -2    3.41    0.81
   5   8  -1    1.68    0.74
  -5   8   1    2.55    0.83
   5  -8  -1    2.23    0.85
  -5  -8   1    2.08    0.76
   5   8   0    0.90    0.62
   5   8   0    0.78    0.62
  -5   8   0    0.22    0.56
   5  -8   0    2.35    0.84
  -5  -8   0    0.42    0.52
   5   8   1    9.20    1.39
  -5   8  -1    6.38    1.21
   5   8   1    9.68    1.47
  -5  -8  -1   10.31    1.51
   5  -8   1    8.79    1.45
  -5   8  -2   -0.31    0.42
   5   8   2   -0.43    0.42
   5   8   2   -0.36    0.42
  -5  -8  -2    0.25    0.50
   5  -8   2    0.44    0.53
  -5   8  -3   12.58    1.73
   5   8   3   10.38    1.53
   5   8   3   11.71    1.49
  -5  -8  -3   11.39    1.61
   5  -8   3   10.66    1.62
  -5   8  -4    0.15    0.54
   5   8   4    0.20    0.36
  -5  -8  -4   -0.21    0.41
   5  -8   4    0.03    0.45
   5   8   5    0.24    0.56
  -5   8  -5    0.57    0.66
   5  -8   5   -0.20    0.53
  -5  -8  -5    0.29    0.53
   5   8   6    8.16    1.52
  -5   8  -6    6.37    1.39
   5  -8   6    6.20    1.37
  -5  -8  -6    8.89    1.53
   5   9  -5    6.41    1.39
  -5   9   5    5.20    1.22
  -5  -9   5    4.93    1.13
   5  -9  -5    5.06    1.13
  -5  -9   5    4.31    1.11
   5   9  -4   -0.02    0.59
  -5  -9   4   -0.05    0.56
  -5  -9   4   -0.14    0.46
   5  -9  -4    0.13    0.52
  -5   9   3    5.89    1.19
   5   9  -3    4.82    1.21
  -5  -9   3    4.13    1.10
  -5  -9   3    5.72    1.20
   5  -9  -3    4.21    1.19
  -5   9   2    0.49    0.59
   5   9  -2    1.61    0.80
   5  -9  -2    1.49    0.75
  -5  -9   2    0.07    0.40
  -5  -9   2    0.93    0.69
   5   9  -1   -0.04    0.52
  -5   9   1    0.21    0.55
  -5  -9   1   -0.43    0.45
   5  -9  -1   -0.36    0.45
   5   9   0    0.36    0.54
   5   9   0    0.03    0.55
  -5   9   0   -0.27    0.47
  -5  -9   0   -0.20    0.48
   5  -9   0   -0.07    0.49
  -5   9  -1    2.62    0.93
   5   9   1    2.32    0.90
   5   9   1    2.70    0.86
   5  -9   1    3.22    1.05
  -5  -9  -1    3.01    0.92
   5   9   2   -0.04    0.51
   5   9   2    0.36    0.55
  -5   9  -2    0.45    0.62
   5  -9   2    0.64    0.65
  -5  -9  -2    0.16    0.49
   5   9   3    2.26    0.92
  -5   9  -3    1.91    0.89
  -5  -9  -3    3.32    1.01
   5  -9   3    1.47    0.80
  -6   0  15   -0.35    0.52
  -6   0  14    1.18    0.62
  -6   0  13    0.51    0.46
  -6   0  12   12.19    1.55
  -6   0  11    0.15    0.43
  -6   0  11    0.19    0.43
  -6   0  10    0.47    0.46
  -6   0  10    0.77    0.50
  -6   0   9    0.29    0.41
  -6   0   9    0.22    0.39
   6   0  -9    0.07    0.27
  -6   0   8   22.38    1.48
   6   0  -8   23.31    1.12
  -6   0   8   21.75    1.20
  -6   0   7    0.02    0.26
  -6   0   7   -0.05    0.29
   6   0  -7   -0.15    0.23
  -6   0   6   34.12    1.19
  -6   0   6   34.48    1.65
   6   0  -6   34.20    1.36
   6   0  -5    0.01    0.21
  -6   0   5   -0.19    0.15
  -6   0   5    0.00    0.21
   6   0  -4  104.22    2.63
  -6   0   4  104.40    1.89
  -6   0   4  101.97    2.79
   6   0  -3   -0.39    0.18
  -6   0   3   -0.16    0.21
   6   0  -2    8.22    0.32
  -6   0   2    9.54    0.83
   6   0  -2    9.02    0.84
   6   0  -1   -0.18    0.14
  -6   0   1   -0.05    0.19
   6   0  -1   -0.13    0.22
   6   0   0  301.07    5.88
  -6   0   0  310.94    5.46
   6   0   0  322.01    5.49
   6   0   1    0.23    0.25
   6   0   1   -0.07    0.21
  -6   0  -1    0.09    0.17
   6   0   2   35.13    1.44
   6   0   2   37.91    1.45
  -6   0  -2   37.53    1.13
   6   0   3    0.05    0.29
  -6   0  -3   -0.07    0.16
   6   0   3    0.17    0.24
   6   0   4   20.76    1.31
   6   0   4   20.51    1.11
  -6   0  -4   20.83    0.86
   6   0   5    0.30    0.29
   6   0   5   -0.10    0.18
  -6   0  -5    0.02    0.20
   6   0   6   23.05    1.23
  -6   0  -6   19.95    0.96
   6   0   6   21.36    1.53
   6   0   7    0.66    0.38
   6   0   7   -0.33    0.41
   6   0   8    2.05    0.75
   6   0   9    0.37    0.54
   6   0  10    2.08    0.83
   6   0  11    0.09    0.60
   6   0  12   18.26    2.34
   6   0  13   -0.38    0.67
  -6   1  15    2.89    0.98
  -6  -1  15    8.84    1.56
  -6   1  14    1.30    0.70
  -6  -1  14    1.24    0.75
  -6   1  13    9.50    1.47
  -6  -1  13   10.57    1.58
  -6   1  12    6.20    1.15
  -6   1  12    6.80    1.14
  -6   1  11    1.74    0.65
  -6   1  11    2.00    0.71
  -6  -1  11    3.71    0.88
  -6   1  10   17.06    1.31
  -6   1  10   16.76    1.70
  -6  -1  10   20.05    1.86
  -6  -1  10   16.20    1.22
   6   1  -9   65.02    2.11
  -6   1   9   64.27    2.34
  -6   1   9   65.52    2.72
  -6  -1   9   62.67    2.22
  -6  -1   9   64.53    2.70
   6   1  -8    0.11    0.29
  -6   1   8    0.54    0.40
  -6   1   8   -0.31    0.27
  -6  -1   8    0.35    0.35
   6  -1  -8   -0.08    0.21
  -6  -1   8    0.33    0.41
  -6   1   7    8.05    1.04
   6   1  -7    9.36    0.93
  -6   1   7    9.48    0.89
   6  -1  -7    8.70    0.76
  -6  -1   7    8.39    0.77
  -6  -1   7   10.27    1.16
   6   1  -6    6.35    0.76
  -6   1   6    8.57    0.76
  -6   1   6    8.30    0.96
  -6  -1   6    8.53    0.59
  -6  -1   6    7.93    0.98
   6  -1  -6    8.80    0.78
  -6   1   5    1.52    0.32
  -6   1   5    0.98    0.38
   6   1  -5    0.52    0.32
  -6  -1   5    1.14    0.23
  -6  -1   5    0.83    0.37
   6  -1  -5    1.39    0.35
   6   1  -4   20.21    1.09
  -6   1   4   20.03    1.10
  -6   1   4   22.25    0.81
   6  -1  -4   19.18    0.98
  -6  -1   4   18.49    1.13
   6   1  -3    1.14    0.37
  -6   1   3    1.37    0.37
  -6  -1   3    1.68    0.45
   6  -1  -3    1.87    0.29
   6  -1  -3    1.75    0.41
   6   1  -2    0.44    0.29
  -6   1   2    0.04    0.19
   6  -1  -2    0.04    0.12
   6  -1  -2   -0.01    0.15
  -6  -1   2   -0.15    0.19
  -6   1   1   76.02    1.90
   6   1  -1   73.72    2.19
   6   1  -1   74.11    1.59
  -6  -1   1   76.20    2.13
   6  -1  -1   77.33    1.83
   6  -1  -1   73.53    2.17
  -6   1   0  119.09    2.41
   6   1   0  119.19    2.48
   6   1   0  117.61    2.94
  -6  -1   0  111.48    2.69
   6  -1   0  116.90    2.63
   6  -1   0  112.66    2.89
   6   1   1   10.71    0.73
  -6   1  -1   10.89    0.51
   6   1   1   11.37    0.99
   6  -1   1   10.85    0.81
   6  -1   1   12.51    0.82
  -6  -1  -1   11.47    0.74
   6   1   2   22.58    1.16
  -6   1  -2   22.56    0.64
   6   1   2   19.94    1.06
   6  -1   2   22.92    1.20
   6  -1   2   22.75    1.17
  -6  -1  -2   21.21    0.99
   6   1   3   20.45    1.08
   6   1   3   18.28    1.14
  -6   1  -3   18.25    0.51
  -6  -1  -3   18.79    0.95
   6  -1   3   20.06    1.13
   6  -1   3   15.68    1.11
   6   1   4   12.02    1.20
  -6   1  -4   10.13    0.40
   6   1   4   10.81    0.95
  -6  -1  -4   10.00    0.71
   6  -1   4   10.68    1.02
   6   1   5    9.85    0.93
   6  -1   5    9.51    1.00
   6  -1   5   10.76    1.22
  -6  -1  -5   10.08    0.75
   6   1   6   40.69    2.09
   6   1   6   38.11    1.55
  -6  -1  -6   37.58    1.53
   6  -1   6   40.57    2.10
   6  -1   6   38.12    1.69
   6   1   7   61.32    2.03
   6   1   7   58.11    2.68
  -6  -1  -7   58.32    2.02
   6  -1   7   59.48    2.20
   6  -1   7   50.12    2.52
   6   1   8    0.36    0.55
  -6  -1  -8    0.39    0.33
   6  -1   8    0.88    0.62
   6  -1   8    0.80    0.43
   6   1   9    0.29    0.58
   6  -1   9   -0.27    0.49
   6   1  10   14.53    1.85
   6  -1  10   10.85    1.64
   6   1  11    3.48    1.07
   6  -1  11    1.00    0.79
   6   1  12    8.16    1.59
   6  -1  12    9.16    1.70
   6   1  13    0.71    0.81
   6  -1  13    0.17    0.77
  -6   2  14    1.19    0.68
  -6  -2  14    1.01    0.74
  -6   2  13    2.06    0.79
  -6  -2  13    3.79    0.99
  -6   2  12    0.59    0.55
  -6   2  12    0.07    0.46
  -6  -2  12   -0.66    0.39
  -6   2  11    3.50    0.86
  -6   2  11    5.30    1.06
  -6  -2  11    5.59    1.05
  -6   2  10    6.03    0.96
  -6   2  10    3.76    0.87
   6   2 -10    4.37    0.75
  -6   2   9   16.92    1.25
  -6   2   9   17.03    1.67
   6   2  -9   16.18    1.14
  -6  -2   9   16.32    1.65
  -6  -2   9   17.77    1.18
  -6   2   8    0.11    0.37
  -6   2   8    0.58    0.38
   6   2  -8    0.89    0.45
  -6  -2   8    0.09    0.38
  -6  -2   8    0.01    0.32
   6   2  -7   25.53    1.37
  -6   2   7   30.93    1.69
  -6   2   7   26.75    1.34
   6  -2  -7   26.95    1.11
  -6  -2   7   28.04    1.20
  -6  -2   7   26.61    1.60
  -6   2   6    0.18    0.26
   6   2  -6    0.37    0.35
  -6  -2   6    0.27    0.38
   6  -2  -6    0.13    0.23
  -6  -2   6    0.36    0.25
  -6   2   5    3.74    0.54
   6   2  -5    3.27    0.60
   6  -2  -5    4.16    0.56
  -6  -2   5    4.83    0.78
  -6  -2   5    4.32    0.44
   6   2  -4    0.49    0.26
  -6  -2   4    2.14    0.28
   6  -2  -4    1.52    0.38
  -6  -2   4    1.16    0.44
   6   2  -3  148.03    3.54
  -6   2   3  143.85    3.33
  -6  -2   3  145.85    2.65
   6  -2  -3  141.54    3.11
  -6  -2   3  139.98    3.60
   6  -2  -3  143.91    3.32
  -6   2   2    2.08    0.39
   6   2  -2    1.03    0.38
   6   2  -2    1.72    0.27
   6  -2  -2    2.31    0.42
   6  -2  -2    1.95    0.43
  -6  -2   2    1.40    0.43
  -6   2   1   12.16    0.69
   6   2  -1   13.82    0.97
   6   2  -1   12.35    0.63
  -6  -2   1   12.04    0.87
   6  -2  -1   12.63    0.87
   6  -2  -1   11.20    0.76
  -6   2   0    2.06    0.31
   6   2   0    1.45    0.41
   6   2   0    1.50    0.36
  -6  -2   0    1.99    0.44
   6  -2   0    1.94    0.48
   6  -2   0    1.51    0.39
   6   2   1  187.82    3.89
  -6   2  -1  184.79    3.10
   6   2   1  184.60    4.12
   6  -2   1  183.58    4.08
  -6  -2  -1  179.67    4.00
   6  -2   1  179.90    4.18
   6   2   2   22.21    1.16
   6   2   2   20.57    1.13
   6  -2   2   20.57    1.19
  -6  -2  -2   20.33    1.10
   6  -2   2   19.52    1.17
   6   2   3   34.59    1.57
   6   2   3   31.51    1.43
   6  -2   3   32.67    1.54
  -6  -2  -3   33.94    1.45
   6  -2   3   31.78    1.58
   6   2   4    9.29    0.92
   6   2   4    6.57    0.91
   6  -2   4    8.98    0.98
   6  -2   4   11.13    1.23
  -6  -2  -4    7.63    0.83
   6   2   5   22.36    1.18
   6   2   5   20.65    1.42
   6  -2   5   21.32    1.33
   6  -2   5   20.15    1.45
  -6  -2  -5   22.85    1.25
   6   2   6   -0.08    0.34
   6   2   6    0.20    0.29
   6  -2   6    0.32    0.47
   6  -2   6   -0.13    0.28
  -6  -2  -6    0.10    0.32
   6   2   7    6.91    1.18
  -6  -2  -7    7.58    0.96
   6  -2   7    6.69    0.96
   6  -2   7    6.58    1.15
   6   2   8    6.59    1.19
   6  -2   8    7.99    1.31
  -6  -2  -8    6.87    0.94
   6   2   9   15.00    1.82
  -6   2  -9   18.01    1.34
   6  -2   9   17.69    2.00
  -6  -2  -9   15.38    1.46
   6   2  10    0.56    0.67
   6  -2  10    0.85    0.65
   6   2  11    3.88    1.11
   6  -2  11    3.87    1.14
   6   2  12    0.33    0.73
   6  -2  12    0.54    0.73
  -6   3  14   14.44    1.91
  -6  -3  14   14.14    1.87
  -6   3  13    6.50    1.26
  -6   3  13    8.84    1.44
  -6  -3  13    8.55    1.43
  -6   3  12    1.90    0.71
  -6   3  12    1.06    0.68
  -6  -3  12    1.23    0.73
  -6   3  11    0.40    0.45
  -6   3  11    0.38    0.48
  -6  -3  11   -0.12    0.43
   6   3 -10    9.11    1.17
  -6   3  10    7.85    1.12
  -6  -3  10    7.10    1.15
  -6   3   9   28.43    1.67
   6   3  -9   28.90    1.61
   6  -3  -9   29.46    1.88
  -6  -3   9   26.94    1.46
  -6  -3   9   19.68    1.81
  -6   3   8   -0.10    0.29
   6   3  -8    0.14    0.34
  -6  -3   8   -0.28    0.30
   6  -3  -8   -0.46    0.33
  -6  -3   8   -0.19    0.31
   6   3  -7    1.95    0.58
  -6   3   7    2.68    0.61
  -6  -3   7    2.31    0.66
  -6  -3   7    2.25    0.50
   6  -3  -7    2.52    0.48
   6  -3  -7    3.31    0.74
   6   3  -6   13.90    1.30
  -6   3   6   14.16    1.01
  -6  -3   6   13.43    0.84
   6  -3  -6   13.41    1.30
  -6  -3   6   10.64    1.21
   6  -3  -6   13.67    0.86
   6   3  -5   -0.02    0.19
  -6   3   5    0.46    0.33
  -6  -3   5    0.83    0.28
   6  -3  -5    0.36    0.33
  -6  -3   5    0.91    0.47
   6  -3  -5    0.64    0.31
   6   3  -4   37.23    1.72
  -6  -3   4   36.72    1.26
   6  -3  -4   37.97    1.51
   6  -3  -4   37.11    1.61
   6  -3  -4   35.41    1.52
  -6  -3   4   38.44    1.80
   6   3  -3    0.03    0.29
   6  -3  -3    0.00    0.23
  -6  -3   3   -0.12    0.17
   6  -3  -3    0.10    0.26
   6  -3  -3    0.28    0.26
  -6  -3   3   -0.10    0.26
   6   3  -2    6.59    0.88
   6  -3  -2    8.14    0.89
   6  -3  -2    8.63    0.88
   6  -3  -2    7.05    0.72
  -6  -3   2    6.29    0.83
   6   3  -1   26.66    1.09
   6   3  -1   25.56    1.37
  -6  -3   1   28.80    1.44
   6  -3  -1   25.90    1.32
   6  -3  -1   25.34    1.27
   6  -3  -1   26.79    1.07
   6   3   0    2.28    0.53
   6   3   0    2.65    0.48
   6  -3   0    2.43    0.53
  -6  -3   0    2.58    0.56
   6  -3   0    2.13    0.34
   6  -3   0    3.07    0.60
  -6   3  -1    2.81    0.31
   6   3   1    2.88    0.53
   6   3   1    2.36    0.53
  -6  -3  -1    2.56    0.57
   6  -3   1    1.71    0.49
   6  -3   1    1.90    0.52
   6   3   2    3.31    0.63
   6   3   2    3.45    0.63
  -6  -3  -2    2.59    0.57
   6  -3   2    3.78    0.69
   6  -3   2    2.70    0.61
   6   3   3    0.38    0.35
   6   3   3    0.38    0.34
   6  -3   3    0.93    0.47
   6  -3   3    0.45    0.37
  -6  -3  -3    1.00    0.42
   6   3   4    3.47    0.72
   6   3   4    3.01    0.60
   6  -3   4    4.16    0.76
   6  -3   4    4.54    0.85
  -6  -3  -4    5.09    0.81
   6   3   5   10.52    1.26
   6   3   5    7.37    0.88
   6  -3   5    8.08    1.16
   6  -3   5    9.43    1.16
  -6  -3  -5    9.36    1.07
   6   3   6   39.93    1.67
  -6  -3  -6   42.35    1.96
   6  -3   6   40.90    2.04
   6  -3   6   41.94    2.23
   6   3   7   45.18    2.45
  -6   3  -7   51.41    2.29
   6  -3   7   47.62    2.51
  -6  -3  -7   49.63    2.20
  -6   3  -8    2.14    0.65
   6   3   8    0.82    0.61
  -6  -3  -8    1.34    0.53
   6  -3   8    1.32    0.67
  -6   3  -9    1.15    0.56
   6   3   9    1.01    0.67
   6  -3   9    1.41    0.72
  -6  -3  -9    1.07    0.54
   6   3  10    2.13    0.88
  -6  -3 -10    4.02    0.88
   6  -3  10    2.44    0.90
   6   3  11    1.45    0.85
   6  -3  11   -0.09    0.58
   6   3  12   10.00    1.74
   6  -3  12   16.42    2.23
  -6   4  13    3.76    1.07
  -6   4  13    2.90    0.96
  -6  -4  13    1.95    0.82
  -6   4  12    4.26    1.04
  -6  -4  12    5.35    1.16
  -6   4  11    5.61    1.08
   6   4 -11    4.46    0.93
  -6  -4  11    6.11    1.16
   6  -4 -11    5.47    1.16
  -6   4  10    1.69    0.67
   6   4 -10    1.49    0.61
   6  -4 -10    1.97    0.74
  -6  -4  10    1.64    0.71
   6   4  -9    0.97    0.55
  -6   4   9    0.36    0.44
  -6  -4   9   -0.20    0.42
   6  -4  -9    0.74    0.53
   6   4  -8   14.11    1.46
  -6   4   8   15.53    1.49
  -6  -4   8   13.59    1.26
  -6  -4   8   15.49    1.62
   6  -4  -8   11.92    1.39
   6   4  -7    1.79    0.62
  -6   4   7    1.70    0.56
  -6  -4   7    0.40    0.37
   6  -4  -7    1.89    0.63
  -6  -4   7    1.82    0.51
  -6   4   6    8.54    1.08
   6  -4  -6    7.78    0.86
  -6  -4   6    8.76    0.92
  -6  -4   6    8.33    1.15
   6   4  -5   16.29    1.54
   6  -4  -5   16.87    1.07
  -6  -4   5   15.10    1.47
  -6  -4   5   16.56    1.00
   6  -4  -5   18.66    1.25
   6   4  -4   10.65    1.22
   6  -4  -4    9.35    1.05
   6  -4  -4    8.77    0.99
  -6  -4   4    7.83    1.03
   6  -4  -4    9.70    0.99
  -6  -4   4    9.80    0.92
   6   4  -3   10.01    1.18
   6  -4  -3   10.98    1.02
   6  -4  -3   10.52    1.06
  -6  -4   3   14.30    1.38
   6  -4  -3   10.25    1.08
  -6  -4   3   10.29    0.80
   6   4  -2    0.19    0.35
  -6  -4   2   -0.09    0.28
  -6  -4   2    0.25    0.26
   6  -4  -2    0.46    0.30
   6  -4  -2    0.44    0.33
   6  -4  -2    0.23    0.31
   6   4  -1    4.35    0.64
   6   4  -1    4.37    0.78
   6  -4  -1    4.22    0.57
   6  -4  -1    3.20    0.64
  -6  -4   1    2.37    0.63
   6  -4  -1    4.54    0.75
   6   4   0   35.35    1.49
   6   4   0   30.84    1.63
   6  -4   0   29.01    1.56
   6  -4   0   29.78    1.58
   6  -4   0   31.46    1.18
  -6  -4   0   27.59    1.56
   6   4   1    0.82    0.43
   6   4   1    0.90    0.43
   6  -4   1    1.02    0.27
   6  -4   1    0.04    0.18
  -6  -4  -1    1.29    0.48
   6  -4   1    0.70    0.42
   6   4   2    0.45    0.37
   6   4   2   -0.24    0.27
   6  -4   2   -0.29    0.25
  -6  -4  -2   -0.48    0.23
   6  -4   2    0.03    0.34
   6   4   3    5.10    0.80
   6   4   3    5.56    0.88
   6  -4   3    4.51    0.85
  -6  -4  -3    4.71    0.82
   6  -4   3    4.33    0.84
   6   4   4   30.76    1.80
   6   4   4   31.30    1.57
   6  -4   4   30.24    1.83
  -6  -4  -4   26.71    1.62
   6   4   5    3.77    0.83
  -6   4  -5    1.75    0.55
   6   4   5    4.64    0.77
   6  -4   5    4.99    0.98
  -6  -4  -5    3.32    0.74
  -6   4  -6   19.73    1.80
  -6  -4  -6   18.59    1.70
   6  -4   6   16.69    1.78
   6   4   7   10.89    1.48
  -6   4  -7   13.46    1.54
  -6  -4  -7   13.65    1.48
   6  -4   7   13.31    1.63
  -6   4  -8   -0.19    0.43
   6   4   8    1.47    0.69
   6  -4   8    0.59    0.56
  -6  -4  -8    2.14    0.71
   6   4   9   -0.65    0.43
  -6   4  -9   -0.10    0.40
   6  -4   9    0.32    0.56
  -6  -4  -9   -0.28    0.36
  -6   4 -10    0.48    0.54
   6   4  10    2.12    0.84
  -6  -4 -10    0.83    0.57
   6  -4  10    0.17    0.53
   6   4  11   14.10    2.00
   6  -4  11   12.68    1.91
  -6  -4 -11   15.34    1.80
  -6   5  13    0.48    0.66
   6  -5 -13    0.51    0.63
  -6  -5  13    0.26    0.71
  -6   5  12    3.49    1.02
   6  -5 -12    2.64    0.95
  -6  -5  12    3.02    0.98
   6   5 -11    6.50    1.18
  -6   5  11    4.91    1.07
  -6  -5  11    3.55    0.98
   6  -5 -11    6.04    1.19
   6   5 -10    3.71    0.95
  -6   5  10    6.02    1.12
  -6  -5  10    4.46    1.01
   6  -5 -10    3.88    0.99
  -6   5   9   42.18    2.35
   6   5  -9   42.94    2.30
   6  -5  -9   37.62    2.29
  -6  -5   9   43.78    2.44
  -6   5   8    1.50    0.58
   6   5  -8    1.58    0.66
   6  -5  -8    1.84    0.65
  -6  -5   8    0.68    0.52
  -6   5   7    6.74    1.05
  -6  -5   7    8.51    1.23
  -6  -5   7    6.56    0.93
   6  -5  -7    9.23    1.21
  -6   5   6   -0.13    0.25
   6   5  -6    0.33    0.43
  -6   5   6    0.15    0.35
  -6  -5   6   -0.54    0.26
   6  -5  -6   -0.25    0.30
  -6  -5   6    0.48    0.38
   6   5  -5   -0.07    0.40
  -6   5   5    0.20    0.31
   6  -5  -5   -0.45    0.23
  -6  -5   5    0.38    0.35
  -6  -5   5    0.17    0.45
  -6   5   4    1.35    0.48
   6   5  -4    1.54    0.59
   6  -5  -4    0.98    0.45
   6  -5  -4    1.30    0.53
  -6  -5   4    2.30    0.66
  -6  -5   4    2.02    0.53
   6   5  -3    0.05    0.42
  -6   5   3    0.05    0.34
   6  -5  -3    0.55    0.43
  -6  -5   3    0.50    0.44
  -6  -5   3    0.06    0.32
   6  -5  -3    0.56    0.35
   6   5  -2    0.10    0.37
  -6   5   2    0.07    0.32
   6  -5  -2    0.22    0.34
   6  -5  -2   -0.10    0.25
  -6  -5   2   -0.08    0.27
  -6  -5   2    0.05    0.37
  -6   5   1    9.47    1.12
   6   5  -1   10.08    1.23
   6   5  -1    8.24    0.98
   6  -5  -1    8.49    0.88
  -6  -5   1    7.02    1.02
  -6   5   0    0.62    0.42
   6   5   0    0.33    0.40
   6   5   0    1.72    0.57
   6  -5   0    0.30    0.31
  -6  -5   0    0.59    0.46
   6  -5   0    1.24    0.38
   6   5   1   39.19    1.93
   6   5   1   37.77    1.83
  -6   5  -1   38.44    2.00
   6  -5   1   40.47    2.07
  -6  -5  -1   42.57    2.10
   6   5   2    0.63    0.47
   6   5   2    1.01    0.49
  -6   5  -2    0.00    0.32
  -6  -5  -2    0.08    0.38
   6  -5   2    0.46    0.47
   6   5   3   41.70    1.93
   6   5   3   39.72    2.08
  -6   5  -3   43.77    2.21
  -6  -5  -3   39.57    2.10
   6  -5   3   39.87    2.18
  -6   5  -4   12.39    1.46
   6   5   4   11.84    1.27
   6   5   4   10.72    1.37
  -6  -5  -4    9.97    1.28
   6  -5   4   10.75    1.38
   6   5   5    5.26    1.05
  -6   5  -5    5.98    1.07
   6   5   5    5.57    0.88
   6  -5   5    4.10    0.94
  -6  -5  -5    6.72    1.11
  -6   5  -6    3.74    0.89
   6  -5   6    6.77    1.19
  -6  -5  -6   12.06    1.47
   6   5   7   10.15    1.54
  -6   5  -7   12.77    1.61
   6  -5   7    8.98    1.39
  -6  -5  -7   17.15    1.79
  -6   5  -8    5.04    1.07
   6   5   8    3.99    1.07
   6  -5   8    4.54    1.07
  -6  -5  -8    5.82    1.12
   6   5   9   -0.12    0.50
  -6   5  -9    0.28    0.54
   6  -5   9   -0.31    0.45
  -6  -5  -9    0.08    0.48
   6   5  10   -0.52    0.53
  -6   5 -10    0.49    0.59
  -6  -5 -10    0.66    0.63
   6  -5  10    0.03    0.56
   6   6 -11   -0.10    0.57
  -6   6  11    0.10    0.54
  -6  -6  11    0.97    0.73
   6  -6 -11   -0.16    0.48
   6   6 -10    6.22    1.23
  -6   6  10    5.11    1.12
   6  -6 -10    6.42    1.26
  -6  -6  10    8.26    1.40
   6   6  -9    7.82    1.30
  -6   6   9    6.85    1.23
   6  -6  -9    7.87    1.30
  -6  -6   9    8.32    1.37
   6   6  -8    0.96    0.56
  -6   6   8    4.41    0.99
  -6  -6   8    2.08    0.76
   6  -6  -8    2.31    0.77
  -6   6   7    5.70    1.06
   6   6  -7    3.56    0.91
  -6  -6   7    4.99    0.99
   6   6  -6   -0.18    0.42
  -6   6   6   -0.12    0.34
  -6  -6   6    0.19    0.41
   6  -6  -6    0.24    0.40
  -6  -6   6    0.65    0.47
  -6   6   5    6.61    0.96
   6   6  -5    5.60    1.08
  -6  -6   5    6.33    1.08
  -6  -6   5    7.77    1.06
   6  -6  -5    5.91    0.96
   6   6  -4    0.23    0.44
  -6   6   4    0.03    0.35
  -6  -6   4   -0.17    0.33
  -6  -6   4    0.45    0.45
   6  -6  -4   -0.41    0.33
   6  -6  -4   -0.31    0.28
  -6   6   3   31.99    1.82
   6   6  -3   33.46    2.04
   6  -6  -3   31.02    1.68
  -6  -6   3   28.66    1.64
  -6  -6   3   31.51    1.94
   6   6  -2   -0.38    0.32
  -6   6   2    0.18    0.40
   6  -6  -2    0.22    0.32
   6  -6  -2    0.86    0.43
  -6  -6   2    0.03    0.36
  -6  -6   2    0.05    0.35
   6   6  -1   16.99    1.69
  -6   6   1   13.67    1.48
   6  -6  -1   15.56    1.63
  -6  -6   1   18.01    1.76
   6  -6  -1   16.71    1.13
   6   6   0    2.68    0.73
   6   6   0    4.22    0.83
  -6   6   0    4.63    0.94
   6  -6   0    5.39    1.00
  -6  -6   0    4.86    0.93
   6   6   1   10.67    1.28
   6   6   1    7.63    1.10
  -6   6  -1   10.03    1.32
  -6  -6  -1    9.92    1.30
   6  -6   1    9.14    1.29
   6   6   2   19.73    1.82
  -6   6  -2   17.66    1.79
   6   6   2   15.42    1.52
  -6  -6  -2   14.84    1.62
   6  -6   2   19.27    1.87
   6   6   3    0.16    0.41
   6   6   3   -0.25    0.34
  -6   6  -3    0.01    0.39
  -6  -6  -3    0.24    0.41
   6  -6   3    0.10    0.41
   6   6   4    6.78    1.15
   6   6   4    6.65    1.01
  -6   6  -4    6.14    1.13
  -6  -6  -4    7.27    1.19
   6  -6   4    6.68    1.20
  -6   6  -5    0.04    0.44
   6   6   5    0.20    0.46
   6  -6   5    0.09    0.46
  -6  -6  -5    0.11    0.43
   6   6   6    0.51    0.48
  -6   6  -6    3.35    0.94
  -6  -6  -6    2.28    0.80
   6  -6   6    2.19    0.79
   6   6   7    3.29    0.92
  -6   6  -7    0.22    0.44
  -6  -6  -7    2.78    0.86
   6  -6   7    2.76    0.94
   6   6   8    3.29    1.04
  -6   6  -8    2.47    0.88
   6  -6   8    2.62    0.94
  -6  -6  -8    1.84    0.78
   6   6   9    5.11    1.22
  -6   6  -9    5.06    1.18
  -6  -6  -9    2.74    0.95
   6  -6   9    4.83    1.17
  -6   7  10    4.50    1.18
   6   7 -10    5.48    1.21
   6  -7 -10    4.67    1.20
  -6  -7  10    4.73    1.12
  -6   7   9    5.95    1.24
   6  -7  -9    4.84    1.12
  -6  -7   9    5.48    1.14
  -6   7   8    0.21    0.48
   6   7  -8    0.40    0.64
   6  -7  -8   -0.13    0.39
  -6  -7   8    0.28    0.54
   6   7  -7    0.37    0.58
  -6   7   7    0.33    0.50
  -6  -7   7    1.07    0.67
   6  -7  -7    0.55    0.54
  -6   7   6    4.35    1.00
   6   7  -6    4.35    1.07
  -6  -7   6    5.37    1.11
   6  -7  -6    3.31    0.84
  -6   7   5    0.22    0.40
   6   7  -5    0.08    0.50
  -6  -7   5    0.10    0.44
  -6  -7   5    0.25    0.35
   6  -7  -5    0.32    0.46
  -6   7   4   19.75    1.80
   6   7  -4   15.42    1.80
   6  -7  -4   17.59    1.70
  -6  -7   4   18.12    1.92
   6  -7  -4   14.57    1.74
  -6  -7   4   13.08    1.46
  -6   7   3   -0.43    0.28
   6   7  -3    0.25    0.46
  -6  -7   3   -0.08    0.39
   6  -7  -3   -0.06    0.31
  -6  -7   3    0.55    0.47
   6  -7  -3    0.35    0.48
   6   7  -2   11.38    1.53
  -6   7   2   11.31    1.44
  -6  -7   2   10.17    1.31
   6  -7  -2    9.10    1.36
  -6  -7   2    8.69    1.28
   6  -7  -2    7.27    1.02
   6   7  -1    0.23    0.40
   6   7  -1   -0.16    0.37
  -6   7   1   -0.19    0.35
  -6  -7   1   -0.02    0.40
   6  -7  -1    0.06    0.46
   6   7   0    0.19    0.42
   6   7   0    0.18    0.48
  -6   7   0   -0.27    0.38
   6  -7   0    0.57    0.55
  -6  -7   0   -0.15    0.33
   6   7   1    0.88    0.52
  -6   7  -1    0.77    0.56
   6   7   1    0.70    0.53
   6  -7   1    1.07    0.60
  -6  -7  -1    1.09    0.59
   6   7   2   -0.17    0.39
  -6   7  -2   -0.18    0.39
   6   7   2    0.24    0.46
   6  -7   2   -0.54    0.39
  -6  -7  -2   -0.15    0.40
   6   7   3    1.50    0.65
   6   7   3    1.17    0.64
  -6   7  -3    0.30    0.46
   6  -7   3    0.79    0.62
  -6  -7  -3    1.81    0.74
   6   7   4   -0.08    0.47
  -6   7  -4    0.38    0.53
   6  -7   4    0.18    0.51
  -6  -7  -4    0.04    0.44
   6   7   5   -0.13    0.45
  -6   7  -5    0.05    0.49
   6  -7   5    0.12    0.49
  -6  -7  -5   -0.15    0.43
  -6   7  -6    9.51    1.56
  -6  -7  -6   12.73    1.73
   6  -7   6   11.93    1.76
   6   7   7    3.19    1.04
  -6   7  -7    2.32    0.94
  -6  -7  -7    1.92    0.88
   6  -7   7    2.38    0.89
  -6   7  -8   -0.22    0.45
   6   7   8    2.25    0.98
   6  -7   8    0.91    0.75
  -6  -7  -8    0.93    0.72
  -6   8   8    4.76    1.16
   6   8  -8    6.46    1.40
  -6  -8   8    2.14    0.89
   6  -8  -8    6.32    1.29
   6   8  -7    2.98    0.98
  -6   8   7    1.55    0.75
   6  -8  -7    1.21    0.69
  -6  -8   7    1.21    0.75
   6   8  -6    0.83    0.69
  -6   8   6    0.37    0.50
   6  -8  -6    0.72    0.57
  -6  -8   6    0.54    0.55
   6   8  -5    7.06    1.37
  -6  -8   5   11.67    1.58
   6  -8  -5   13.82    1.66
   6   8  -4    0.83    0.63
  -6   8   4    1.95    0.71
  -6  -8   4    1.97    0.75
   6  -8  -4    1.57    0.65
  -6  -8   4    0.22    0.31
   6  -8  -4    1.37    0.70
   6   8  -3   10.28    1.51
  -6   8   3   11.38    1.51
  -6  -8   3    8.33    1.39
   6  -8  -3    6.64    1.11
   6  -8  -3    8.97    1.46
  -6  -8   3   10.97    1.49
  -6   8   2    0.85    0.56
   6   8  -2   -0.07    0.50
  -6  -8   2    0.64    0.52
   6  -8  -2    0.70    0.58
   6   8  -1   -0.11    0.44
  -6   8   1    0.64    0.53
   6   8  -1    1.48    0.63
  -6  -8   1    0.65    0.58
   6  -8  -1    0.78    0.62
   6   8   0    0.74    0.55
   6   8   0    0.14    0.51
  -6   8   0    0.14    0.49
   6  -8   0    0.38    0.54
  -6  -8   0    0.11    0.47
   6   8   1    1.10    0.60
  -6   8  -1    0.70    0.58
   6   8   1    0.72    0.61
   6  -8   1    1.17    0.64
  -6  -8  -1    0.52    0.54
   6   8   2    5.01    1.09
  -6   8  -2    4.12    1.05
   6   8   2    3.83    0.97
   6  -8   2    3.94    1.06
  -6  -8  -2    3.72    0.97
   6   8   3    0.99    0.68
   6   8   3   -0.05    0.47
  -6   8  -3   -0.32    0.41
  -6  -8  -3    0.05    0.47
   6  -8   3    0.98    0.69
  -6   8  -4    3.53    1.00
   6   8   4    2.56    0.90
   6  -8   4    3.20    0.97
  -6  -8  -4    2.51    0.88
  -6   8  -5    1.01    0.69
   6   8   5    0.17    0.57
   6  -8   5    1.19    0.73
  -6  -8  -5    0.42    0.60
  -6   8  -6    0.58    0.71
   6   8   6   -0.05    0.46
   6  -8   6   -0.11    0.54
  -6  -8  -6   -0.48    0.44
   6   9  -4    0.48    0.65
  -6  -9   4    0.30    0.58
   6  -9  -4    0.22    0.63
  -6   9   3   -0.35    0.49
   6   9  -3   -0.85    0.45
   6  -9  -3    0.05    0.56
  -6  -9   3    0.38    0.48
  -6   9   2    0.91    0.61
   6   9  -2   -0.13    0.54
  -6  -9   2   -0.37    0.43
   6  -9  -2   -0.30    0.51
   6   9  -1    0.27    0.64
  -6   9   1    0.80    0.67
   6   9  -1    0.49    0.63
  -6  -9   1    0.40    0.54
   6  -9  -1    0.51    0.60
  -6   9   0    1.82    0.82
   6   9   0    1.34    0.75
   6   9   0    1.54    0.77
   6  -9   0    1.35    0.78
  -6  -9   0    2.71    0.92
  -6   9  -1    6.37    1.37
   6   9   1    9.12    1.48
   6   9   1   10.76    1.61
   6  -9   1    9.02    1.58
  -6  -9  -1    7.22    1.39
   6   9   2    0.12    0.60
  -6   9  -2    1.34    0.80
   6   9   2    1.79    0.81
   6  -9   2    1.42    0.77
  -6  -9  -2    0.81    0.62
  -7   0  15   -0.36    0.38
  -7   0  14    3.13    1.00
  -7   0  13   -0.09    0.47
  -7   0  11   -0.25    0.37
  -7   0  10    0.11    0.41
  -7   0   9   -0.54    0.28
  -7   0   9    0.11    0.39
   7   0  -9    0.18    0.31
  -7   0   8    2.35    0.52
  -7   0   8    3.48    0.78
   7   0  -8    2.57    0.53
  -7   0   7   -0.27    0.26
  -7   0   7    0.26    0.26
   7   0  -7    0.05    0.28
  -7   0   6    0.72    0.40
  -7   0   6    0.38    0.25
   7   0  -6    0.82    0.37
  -7   0   5   -0.41    0.18
   7   0  -5    0.04    0.25
  -7   0   5    0.08    0.15
  -7   0   4  132.57    3.45
   7   0  -4  143.50    3.39
  -7   0   3    0.16    0.26
   7   0  -3   -0.05    0.12
   7   0  -2    2.80    0.25
  -7   0   2    2.65    0.50
   7   0  -2    2.45    0.51
   7   0  -1   -0.12    0.25
  -7   0   1   -0.37    0.16
   7   0  -1   -0.19    0.15
   7   0   0  216.40    4.07
   7   0   0  210.78    4.55
  -7   0   0  201.51    4.05
   7   0   1   -0.17    0.22
   7   0   1   -0.17    0.21
  -7   0  -1    0.19    0.20
   7   0   2   39.54    1.64
  -7   0  -2   39.63    1.24
   7   0   2   39.89    1.59
   7   0   3   -0.18    0.23
   7   0   3   -0.03    0.34
  -7   0  -3    0.06    0.18
   7   0   4    0.86    0.46
   7   0   4    0.36    0.32
  -7   0  -4    1.06    0.29
   7   0   5    0.11    0.32
   7   0   5   -0.01    0.37
  -7   0  -5   -0.18    0.21
   7   0   6   51.63    2.03
   7   0   7    0.19    0.47
   7   0   7    0.03    0.34
   7   0   8   41.09    2.40
   7   0   9   -0.17    0.47
   7   0  10   14.30    1.87
   7   0  11   -0.20    0.59
   7   0  12   24.21    2.67
  -7   1  15    7.58    1.47
  -7  -1  15    8.83    1.61
  -7   1  14    0.08    0.50
  -7  -1  14    0.12    0.55
  -7   1  13    7.57    1.33
  -7  -1  13    8.00    1.40
  -7   1  12   -0.21    0.45
  -7  -1  12   -0.32    0.38
  -7   1  11    0.32    0.50
  -7  -1  11    0.00    0.41
  -7   1  10   33.77    2.07
  -7   1  10   35.51    1.80
  -7  -1  10   35.20    2.11
  -7   1   9   16.56    1.65
  -7   1   9   17.52    1.18
   7   1  -9   15.07    1.06
  -7  -1   9   15.87    1.64
   7   1  -8    8.49    0.94
  -7   1   8   10.73    1.01
  -7   1   8    5.66    0.95
  -7  -1   8    8.66    0.82
   7  -1  -8    9.59    0.87
  -7  -1   8    7.10    1.06
   7   1  -7    0.20    0.30
  -7   1   7    0.01    0.24
  -7   1   7    0.23    0.35
   7  -1  -7    0.08    0.24
  -7  -1   7    0.16    0.25
  -7  -1   7   -0.20    0.32
  -7   1   6    2.91    0.45
  -7   1   6    2.49    0.60
   7   1  -6    1.51    0.45
   7  -1  -6    1.63    0.43
  -7  -1   6    1.81    0.54
  -7  -1   6    2.12    0.30
  -7   1   5   11.27    1.11
  -7   1   5   12.08    0.66
   7   1  -5   12.41    1.12
  -7  -1   5   11.63    1.15
   7  -1  -5   13.24    0.88
  -7   1   4   40.95    1.64
   7   1  -4   38.50    1.61
  -7   1   4   39.47    1.13
  -7  -1   4   38.85    1.71
   7  -1  -4   42.18    1.58
   7   1  -3    8.56    0.91
  -7   1   3    8.07    0.81
  -7  -1   3    9.06    0.93
   7  -1  -3    7.05    0.78
   7  -1  -3    7.63    0.48
   7   1  -2   12.27    0.90
  -7   1   2   13.67    0.84
  -7  -1   2   11.96    0.89
   7  -1  -2   11.89    0.61
   7  -1  -2   12.44    0.88
  -7   1   1    2.05    0.40
   7   1  -1    1.87    0.48
   7   1  -1    2.11    0.31
   7  -1  -1    2.01    0.36
  -7  -1   1    2.23    0.47
   7  -1  -1    2.96    0.56
   7   1   0  124.38    3.22
   7   1   0  124.65    2.68
  -7   1   0  124.87    2.63
   7  -1   0  126.93    3.25
  -7  -1   0  121.64    2.95
   7  -1   0  124.46    2.85
  -7   1  -1   86.81    1.87
   7   1   1   84.61    2.26
   7   1   1   86.37    2.55
  -7  -1  -1   83.21    2.27
   7  -1   1   83.60    2.55
   7  -1   1   85.35    2.37
  -7   1  -2    7.89    0.42
   7   1   2    8.38    0.93
   7   1   2    7.93    0.85
   7  -1   2    7.48    0.89
  -7  -1  -2    7.63    0.74
   7  -1   2    7.29    0.88
  -7   1  -3    0.73    0.16
   7   1   3    1.68    0.51
   7   1   3    0.65    0.33
   7  -1   3    0.64    0.40
   7  -1   3    0.73    0.36
  -7  -1  -3    0.51    0.28
   7   1   4   32.97    1.70
   7   1   4   29.95    1.44
   7  -1   4   31.54    1.56
   7  -1   4   32.67    1.71
  -7  -1  -4   31.61    1.31
   7   1   5    0.41    0.34
   7   1   5   -0.07    0.40
   7  -1   5   -0.16    0.26
   7  -1   5   -0.20    0.21
  -7  -1  -5    0.15    0.26
   7   1   6   29.71    1.46
   7  -1   6   29.71    1.55
   7  -1   6   28.65    1.82
  -7  -1  -6   27.69    1.31
   7   1   7    2.93    0.78
   7   1   7    3.42    0.65
   7  -1   7    2.58    0.66
   7  -1   7    2.96    0.83
   7   1   8    5.29    1.11
   7  -1   8    4.24    1.00
   7  -1   8    9.34    1.12
   7   1   9   12.59    1.74
   7  -1   9   10.72    1.59
   7   1  10    0.65    0.70
   7  -1  10    0.21    0.66
   7   1  11    9.74    1.66
   7  -1  11    9.37    1.61
   7   1  12    3.41    1.13
   7  -1  12    2.98    1.14
  -7   2  14    0.58    0.64
  -7  -2  14    1.23    0.75
  -7   2  13    0.71    0.60
  -7  -2  13    1.19    0.73
  -7   2  12    1.66    0.68
  -7   2  11    2.31    0.76
  -7   2  11    4.04    0.91
  -7  -2  11    2.59    0.79
   7   2 -10   -0.11    0.34
  -7   2  10   -0.19    0.38
  -7   2  10    0.57    0.48
  -7  -2  10   -0.13    0.40
  -7   2   9   26.51    1.76
   7   2  -9   25.28    1.43
  -7   2   9   25.49    1.50
  -7  -2   9   25.24    1.74
  -7   2   8    0.86    0.48
   7   2  -8    0.42    0.41
  -7   2   8    0.67    0.39
  -7  -2   8   -0.07    0.41
   7  -2  -8    1.15    0.37
   7   2  -7   45.69    1.89
  -7   2   7   44.68    1.73
  -7   2   7   43.66    2.06
  -7  -2   7   42.09    2.08
   7  -2  -7   45.88    1.60
  -7   2   6    2.74    0.50
  -7   2   6    2.03    0.57
   7   2  -6    3.77    0.68
  -7  -2   6    3.54    0.42
   7  -2  -6    3.31    0.56
  -7  -2   6    3.10    0.70
  -7   2   5    2.06    0.41
   7   2  -5    2.73    0.57
  -7   2   5    2.01    0.52
  -7  -2   5    1.91    0.56
  -7  -2   5    2.19    0.28
   7  -2  -5    2.50    0.50
   7   2  -4    2.87    0.59
  -7   2   4    3.09    0.58
   7  -2  -4    3.80    0.61
  -7  -2   4    4.00    0.72
   7  -2  -4    4.65    0.57
  -7   2   3   90.32    2.53
   7   2  -3   92.64    2.77
   7   2  -3   92.58    1.77
   7  -2  -3   90.24    2.29
  -7  -2   3   91.52    2.83
   7  -2  -3   94.11    2.62
  -7   2   2   22.96    1.08
   7   2  -2   23.26    1.30
   7   2  -2   26.10    0.82
  -7  -2   2   23.02    1.29
   7  -2  -2   23.89    1.07
   7   2  -1   23.07    1.28
   7   2  -1   23.25    0.90
  -7   2   1   23.35    0.98
   7  -2  -1   19.35    1.16
  -7  -2   1   25.53    1.30
   7  -2  -1   23.38    1.10
  -7   2   0    3.85    0.44
   7   2   0    3.71    0.51
   7   2   0    3.60    0.63
  -7  -2   0    3.55    0.59
   7  -2   0    3.58    0.63
   7  -2   0    3.70    0.57
   7   2   1    5.53    0.76
  -7   2  -1    4.75    0.36
   7   2   1    4.30    0.60
   7  -2   1    6.09    0.83
   7  -2   1    5.08    0.70
  -7  -2  -1    4.84    0.68
   7   2   2    7.36    0.85
   7   2   2    5.79    0.79
   7  -2   2    7.18    0.87
   7  -2   2    5.62    0.82
  -7  -2  -2    5.66    0.74
   7   2   3    5.86    0.80
   7   2   3    5.86    0.83
   7  -2   3    6.23    0.91
   7  -2   3    5.57    0.84
  -7  -2  -3    5.32    0.72
   7   2   4    4.73    0.83
   7   2   4    2.99    0.61
   7  -2   4    3.30    0.68
  -7  -2  -4    2.97    0.59
   7  -2   4    2.73    0.67
   7   2   5   76.87    2.43
   7   2   5   76.45    2.86
   7  -2   5   76.79    2.69
   7  -2   5   71.86    2.86
  -7  -2  -5   73.59    2.43
   7   2   6    9.15    1.25
   7   2   6   11.34    1.09
  -7  -2  -6   10.36    1.09
   7  -2   6   11.98    1.26
   7  -2   6    8.90    1.28
   7   2   7    1.33    0.64
  -7  -2  -7    2.10    0.55
   7  -2   7    2.41    0.66
   7  -2   7    2.56    0.81
   7   2   8    0.75    0.61
   7  -2   8    0.60    0.59
   7  -2   8    1.10    0.56
  -7  -2  -8    0.29    0.37
   7   2   9   17.31    2.03
  -7   2  -9   18.74    1.68
   7  -2   9   15.52    1.91
   7   2  10    1.68    0.84
   7  -2  10    0.70    0.66
   7   2  11    0.06    0.70
   7  -2  11    0.24    0.67
   7   2  12    3.12    1.15
   7  -2  12    4.33    1.31
  -7   3  14    0.13    0.47
  -7  -3  14    0.77    0.78
  -7   3  13    3.20    0.97
  -7  -3  13    2.29    0.88
  -7   3  12    0.28    0.50
  -7  -3  12   -0.47    0.43
  -7   3  11    0.58    0.54
  -7   3  11    0.54    0.51
  -7  -3  11    0.52    0.57
  -7   3  10   40.81    2.37
   7   3 -10   36.75    1.94
  -7   3  10   45.20    2.17
  -7   3   9    7.17    1.02
  -7   3   9    9.53    1.32
   7   3  -9   12.43    1.35
  -7  -3   9    8.04    1.19
  -7   3   8   11.70    1.21
   7   3  -8   11.35    1.28
  -7  -3   8   12.24    1.43
  -7   3   7    0.73    0.43
   7   3  -7    1.05    0.49
  -7  -3   7    0.68    0.55
   7  -3  -7    1.00    0.38
  -7   3   6   15.85    1.07
   7   3  -6   16.81    1.25
   7  -3  -6   14.55    0.98
  -7  -3   6   16.78    1.62
  -7  -3   6   16.30    0.85
  -7   3   5   19.32    1.14
   7   3  -5   21.74    1.40
   7  -3  -5   22.27    1.20
  -7  -3   5   21.11    0.91
   7  -3  -5   20.51    1.32
  -7  -3   5   22.07    1.49
   7   3  -4    2.46    0.62
   7  -3  -4    2.64    0.56
   7  -3  -4    3.13    0.58
   7  -3  -4    2.63    0.57
  -7  -3   4    3.00    0.68
  -7  -3   4    2.93    0.41
   7   3  -3    3.12    0.68
   7  -3  -3    3.94    0.63
   7  -3  -3    3.88    0.67
  -7  -3   3    2.76    0.65
   7  -3  -3    3.77    0.62
   7   3  -2    9.07    0.61
   7   3  -2   12.83    1.23
   7  -3  -2    6.84    0.86
  -7  -3   2   10.94    1.15
   7  -3  -2   12.21    1.07
   7   3  -1    1.41    0.46
   7   3  -1    1.76    0.38
  -7   3   1    1.29    0.32
  -7  -3   1    1.85    0.52
   7  -3  -1    1.31    0.43
   7  -3  -1    1.14    0.42
   7   3   0    7.01    0.91
   7   3   0    8.80    0.85
  -7   3   0    7.45    0.54
   7  -3   0    8.63    0.95
   7  -3   0    8.46    1.00
  -7  -3   0    9.08    1.01
  -7   3  -1   26.37    0.82
   7   3   1   25.88    1.30
   7   3   1   27.44    1.48
   7  -3   1   24.06    1.41
  -7  -3  -1   26.52    1.43
   7  -3   1   26.83    1.43
   7   3   2    0.70    0.41
   7   3   2    0.47    0.40
   7  -3   2    0.23    0.33
  -7  -3  -2    0.80    0.40
   7  -3   2    0.50    0.40
   7   3   3    0.45    0.38
   7   3   3   -0.15    0.27
   7  -3   3   -0.10    0.29
   7  -3   3   -0.05    0.33
  -7  -3  -3   -0.53    0.21
   7   3   4   43.29    1.84
   7   3   4   44.61    2.03
  -7  -3  -4   39.45    1.85
   7  -3   4   37.53    1.91
   7  -3   4   30.72    1.82
   7   3   5    0.90    0.55
   7   3   5    1.16    0.49
  -7  -3  -5    1.72    0.56
   7  -3   5    2.03    0.61
   7  -3   5    3.03    0.81
   7   3   6   65.47    2.25
   7   3   6   59.87    2.72
  -7  -3  -6   55.19    2.33
   7  -3   6   62.73    2.61
   7  -3   6   59.21    2.77
  -7  -3  -7    6.71    1.00
   7  -3   7    5.01    1.08
  -7   3  -8   16.51    1.66
   7   3   8   14.88    1.81
   7  -3   8   16.56    1.87
  -7  -3  -8   15.85    1.54
   7   3   9   13.83    1.82
  -7   3  -9   13.93    1.57
   7  -3   9   10.70    1.60
  -7  -3  -9   14.23    1.52
   7   3  10    5.71    1.34
   7  -3  10    5.89    1.28
   7   3  11    7.68    1.56
   7  -3  11    6.37    1.38
  -7   4  13    0.29    0.55
  -7  -4  13   -0.55    0.55
  -7   4  12    5.16    1.17
  -7   4  12    7.85    1.35
  -7  -4  12    3.73    1.01
   7   4 -11    0.37    0.55
  -7   4  11   -0.07    0.43
  -7  -4  11   -0.04    0.49
   7   4 -10   -0.22    0.43
  -7   4  10   -0.12    0.41
   7  -4 -10    0.19    0.47
  -7  -4  10   -0.79    0.36
   7   4  -9   10.68    1.31
  -7   4   9    7.40    1.11
   7  -4  -9   10.63    1.43
   7   4  -8    0.43    0.47
  -7   4   8    1.18    0.51
   7  -4  -8    1.47    0.59
  -7  -4   8   -0.17    0.46
   7   4  -7    0.90    0.52
  -7   4   7    1.47    0.52
   7  -4  -7    1.55    0.46
   7  -4  -7    1.25    0.49
  -7  -4   7    1.35    0.62
   7   4  -6    1.60    0.64
  -7   4   6    0.83    0.44
   7  -4  -6    1.42    0.45
  -7  -4   6    1.38    0.62
   7  -4  -6    1.15    0.51
   7   4  -5    1.26    0.54
   7  -4  -5    1.42    0.46
  -7  -4   5    1.53    0.65
   7  -4  -5    1.99    0.56
  -7  -4   5    1.21    0.38
   7   4  -4   68.44    2.67
   7  -4  -4   66.55    2.39
   7  -4  -4   72.53    2.42
   7  -4  -4   67.85    2.43
  -7  -4   4   67.98    2.02
  -7  -4   4   67.16    2.67
   7   4  -3    0.88    0.49
  -7  -4   3    0.52    0.32
  -7  -4   3    1.24    0.53
   7  -4  -3    1.85    0.54
   7  -4  -3    1.22    0.43
   7  -4  -3    1.38    0.49
   7   4  -2   19.36    1.05
   7   4  -2   18.50    1.34
   7  -4  -2   20.31    1.28
   7  -4  -2   19.08    1.28
   7  -4  -2   21.38    1.15
  -7  -4   2   20.59    1.42
   7   4  -1    0.08    0.25
   7   4  -1   -0.04    0.35
  -7  -4   1    0.31    0.39
   7  -4  -1    0.38    0.35
   7  -4  -1    0.17    0.31
   7  -4  -1   -0.01    0.24
   7   4   0   71.79    2.29
   7   4   0   65.19    2.48
   7  -4   0   67.46    2.55
  -7  -4   0   66.60    2.56
   7  -4   0   71.39    1.88
   7  -4   0   68.33    2.53
   7   4   1   -0.10    0.31
   7   4   1    0.38    0.35
   7  -4   1   -0.13    0.33
  -7  -4  -1   -0.26    0.28
   7  -4   1   -0.03    0.28
   7   4   2    0.15    0.41
   7   4   2    0.18    0.35
   7  -4   2    0.14    0.31
  -7  -4  -2   -0.02    0.31
   7  -4   2    0.19    0.35
   7   4   3   10.27    1.15
   7   4   3   12.24    1.33
   7  -4   3   11.56    1.37
  -7  -4  -3   11.07    1.28
   7  -4   3   10.84    1.31
   7   4   4    6.18    0.92
   7   4   4    5.64    0.98
   7  -4   4    6.19    1.03
  -7  -4  -4    4.10    0.82
   7  -4   4    8.15    1.20
   7   4   5    1.13    0.50
   7   4   5    0.79    0.61
  -7  -4  -5    0.96    0.51
   7  -4   5    0.79    0.56
   7   4   6   -0.19    0.40
  -7   4  -6    0.95    0.51
  -7  -4  -6    0.37    0.38
   7  -4   6    0.18    0.46
  -7   4  -7    8.41    1.27
   7  -4   7    5.17    1.09
  -7  -4  -7    8.73    1.23
  -7   4  -8   25.91    1.84
   7   4   8   25.09    2.37
   7  -4   8   26.51    2.45
  -7  -4  -8   27.19    1.84
  -7   4  -9    1.03    0.63
   7   4   9    0.32    0.70
  -7  -4  -9    0.91    0.56
   7  -4   9    0.39    0.57
   7   4  10    5.68    1.35
  -7  -4 -10    6.23    1.13
   7  -4  10    7.33    1.44
   7   4  11   10.72    1.83
   7  -4  11    7.77    1.49
  -7   5  12   -0.35    0.50
  -7  -5  12   -0.20    0.57
   7   5 -11    0.82    0.60
  -7   5  11   -0.39    0.44
   7  -5 -11   -0.10    0.47
  -7  -5  11    0.22    0.61
   7   5 -10    7.71    1.28
  -7   5  10    6.13    1.10
  -7  -5  10    8.82    1.39
   7  -5 -10    8.10    1.32
   7   5  -9    8.32    1.26
  -7   5   9    7.20    1.15
   7  -5  -9    9.59    1.40
  -7  -5   9    6.99    1.24
  -7   5   8    0.32    0.42
   7   5  -8    0.57    0.54
   7  -5  -8    1.02    0.57
  -7  -5   8   -0.07    0.27
   7   5  -7    0.16    0.46
  -7   5   7    0.15    0.38
  -7  -5   7   -0.32    0.36
   7  -5  -7   -0.07    0.34
   7   5  -6    1.38    0.60
  -7   5   6    0.10    0.32
  -7   5   6    1.42    0.54
   7  -5  -6    1.75    0.63
  -7  -5   6    0.37    0.45
   7   5  -5    0.79    0.56
  -7  -5   5    0.56    0.37
   7  -5  -5    0.51    0.43
  -7  -5   5    0.50    0.46
   7  -5  -5    0.82    0.49
   7   5  -4    6.13    1.05
   7  -5  -4    7.89    0.99
   7  -5  -4    9.33    1.19
  -7  -5   4   10.20    1.32
  -7  -5   4    6.97    0.87
   7   5  -3   30.62    1.85
   7  -5  -3   32.23    1.78
  -7  -5   3   32.00    1.54
  -7  -5   3   31.37    1.88
   7  -5  -3   32.67    1.61
   7  -5  -3   31.72    1.74
   7   5  -2    0.38    0.46
   7   5  -2    0.27    0.34
   7  -5  -2    0.15    0.37
   7  -5  -2    0.25    0.31
  -7  -5   2    0.27    0.43
   7  -5  -2    0.17    0.38
   7   5  -1   14.52    1.09
   7   5  -1   12.68    1.41
   7  -5  -1   14.23    1.45
   7  -5  -1   14.85    0.98
   7  -5  -1   17.81    1.63
  -7  -5   1   13.09    1.42
   7   5   0    0.31    0.37
   7   5   0    0.26    0.42
   7  -5   0   -0.07    0.33
  -7  -5   0    0.27    0.41
   7  -5   0    0.21    0.42
   7   5   1   34.01    1.86
   7   5   1   33.15    1.74
  -7  -5  -1   34.41    1.93
   7   5   2    1.11    0.51
   7   5   2    0.87    0.46
   7  -5   2    0.12    0.42
  -7  -5  -2    0.51    0.43
   7   5   3   -0.21    0.36
  -7   5  -3    0.11    0.36
   7   5   3    0.99    0.52
  -7  -5  -3    0.51    0.45
   7  -5   3    0.33    0.43
  -7   5  -4    1.19    0.57
   7   5   4    1.32    0.60
   7   5   4    1.27    0.57
   7  -5   4   -0.04    0.42
  -7  -5  -4    1.42    0.60
   7   5   5    0.58    0.55
  -7   5  -5    0.49    0.48
   7   5   5    0.16    0.43
  -7  -5  -5    0.75    0.49
   7  -5   5    0.29    0.50
   7   5   6   17.65    1.85
  -7   5  -6   15.21    1.77
   7  -5   6   12.93    1.64
  -7  -5  -6   18.11    1.83
  -7   5  -7    1.52    0.68
   7   5   7   -0.26    0.31
  -7  -5  -7    0.90    0.62
   7  -5   7    1.48    0.76
   7   5   8    0.58    0.69
  -7   5  -8    0.14    0.52
  -7  -5  -8    0.04    0.49
   7  -5   8    1.23    0.71
   7   5   9   -0.76    0.50
  -7   5  -9    0.10    0.53
  -7  -5  -9    1.09    0.65
   7  -5   9    0.48    0.62
  -7   5 -10    1.19    0.71
   7   5  10    2.24    1.02
  -7  -5 -10    0.71    0.63
   7  -5  10    1.39    0.81
   7   6 -11   -0.49    0.51
  -7   6  11   -0.05    0.48
   7  -6 -11   -0.70    0.43
  -7  -6  11   -0.28    0.55
  -7   6  10   -0.17    0.43
   7   6 -10   -0.16    0.51
   7  -6 -10   -0.06    0.49
  -7  -6  10    0.50    0.60
  -7   6   9   16.14    1.83
   7   6  -9   12.90    1.69
   7  -6  -9   16.31    1.83
  -7  -6   9   14.99    1.78
   7   6  -8    1.44    0.64
  -7   6   8    0.59    0.51
  -7  -6   8   -0.01    0.48
   7  -6  -8   -0.04    0.30
   7   6  -7   10.18    1.45
  -7   6   7   13.84    1.58
   7  -6  -7   11.33    1.41
   7   6  -6    0.86    0.61
  -7   6   6    1.59    0.66
   7  -6  -6    2.49    0.71
  -7  -6   6    2.44    0.77
  -7   6   5    0.31    0.43
   7   6  -5    0.25    0.49
   7  -6  -5    0.17    0.40
   7  -6  -5    0.09    0.44
  -7  -6   5    0.59    0.50
  -7   6   4    2.65    0.68
   7   6  -4    3.86    0.95
  -7  -6   4    3.34    0.73
   7  -6  -4    3.49    0.75
   7  -6  -4    2.90    0.77
  -7  -6   4    2.48    0.76
  -7   6   3    0.57    0.46
   7   6  -3    2.17    0.71
  -7  -6   3    1.91    0.57
  -7  -6   3    0.93    0.54
   7  -6  -3    1.28    0.50
   7  -6  -3    1.14    0.59
   7   6  -2    5.20    0.98
  -7   6   2    6.52    1.05
   7  -6  -2    5.49    0.84
  -7  -6   2    6.40    1.09
   7  -6  -2    7.24    1.13
   7   6  -1    0.04    0.42
  -7   6   1    0.23    0.35
   7   6  -1    0.22    0.33
   7  -6  -1    0.17    0.33
  -7  -6   1   -0.05    0.39
   7   6   0    9.93    1.31
   7   6   0   13.59    1.40
  -7   6   0   11.78    1.41
  -7  -6   0    9.76    1.34
   7  -6   0    7.72    1.17
   7   6   1    1.57    0.66
   7   6   1    1.94    0.64
  -7   6  -1    2.42    0.71
  -7  -6  -1    1.65    0.65
   7  -6   1    0.68    0.51
   7   6   2    1.02    0.53
  -7   6  -2    1.66    0.66
   7   6   2    0.56    0.48
   7  -6   2    2.26    0.76
  -7  -6  -2    1.79    0.64
   7   6   3   10.89    1.43
  -7   6  -3   10.75    1.48
   7   6   3    9.95    1.26
  -7  -6  -3   12.29    1.56
   7  -6   3   10.02    1.44
  -7   6  -4    7.29    1.24
   7   6   4    4.91    0.94
   7   6   4    5.42    1.10
  -7  -6  -4    4.01    0.93
   7  -6   4    4.21    0.99
  -7   6  -5   13.16    1.73
   7   6   5   11.82    1.58
  -7  -6  -5   10.85    1.52
   7  -6   5    8.40    1.42
  -7   6  -6    0.57    0.54
   7   6   6    1.11    0.64
   7  -6   6    1.18    0.71
  -7  -6  -6    0.80    0.55
  -7   6  -7    0.80    0.55
   7   6   7   -0.09    0.37
  -7  -6  -7    0.88    0.63
   7  -6   7    1.55    0.78
   7   6   8    0.02    0.61
  -7   6  -8   -0.45    0.38
  -7  -6  -8    0.63    0.60
   7  -6   8   -0.17    0.54
   7   6   9    0.13    0.73
  -7   6  -9    0.20    0.65
   7  -6   9   -0.59    0.49
  -7  -6  -9    0.96    0.68
  -7   7  10   17.52    2.08
   7   7 -10   15.31    1.97
   7  -7 -10   19.28    2.18
  -7  -7  10   18.10    2.07
   7   7  -9    1.92    0.83
  -7   7   9    0.82    0.70
  -7  -7   9    1.70    0.75
   7  -7  -9    1.79    0.74
   7   7  -8    7.46    1.40
  -7   7   8    7.26    1.30
  -7  -7   8    8.14    1.39
   7  -7  -8    6.51    1.20
  -7   7   7    3.60    0.92
   7   7  -7    2.53    0.91
  -7  -7   7    3.80    1.04
   7  -7  -7    3.99    0.97
  -7   7   6   12.04    1.58
   7   7  -6   11.60    1.65
   7  -7  -6   12.04    1.47
   7   7  -5    0.90    0.62
  -7   7   5    0.00    0.41
   7  -7  -5   -0.16    0.41
  -7  -7   5    0.22    0.45
   7   7  -4    0.28    0.53
  -7   7   4   -0.50    0.32
   7  -7  -4   -0.17    0.41
   7  -7  -4   -0.16    0.36
  -7  -7   4    0.91    0.63
   7   7  -3    1.15    0.68
  -7   7   3    0.76    0.53
   7  -7  -3    1.69    0.57
  -7  -7   3    1.91    0.71
   7  -7  -3    0.14    0.35
  -7  -7   3    1.63    0.61
   7   7  -2    0.89    0.48
  -7   7   2    0.68    0.52
   7   7  -2   -0.11    0.41
   7  -7  -2    0.52    0.49
  -7  -7   2    0.27    0.48
   7   7  -1    1.02    0.60
   7   7  -1    0.99    0.55
  -7   7   1    0.50    0.50
   7  -7  -1    0.52    0.60
  -7  -7   1   -0.03    0.38
   7   7   0    7.25    1.21
   7   7   0    6.28    1.06
  -7   7   0    6.05    1.11
   7  -7   0    5.84    1.14
  -7  -7   0    5.29    1.07
  -7   7  -1    0.06    0.45
   7   7   1    0.75    0.56
   7   7   1    0.51    0.50
   7  -7   1    0.36    0.53
  -7  -7  -1    0.41    0.56
  -7   7  -2    3.61    0.96
   7   7   2    4.63    1.02
   7   7   2    5.52    1.10
   7  -7   2    5.14    1.09
  -7  -7  -2    2.78    0.86
   7   7   3    0.70    0.55
   7   7   3    0.24    0.48
  -7   7  -3    0.29    0.50
  -7  -7  -3   -0.29    0.39
   7  -7   3    0.31    0.49
  -7   7  -4   18.64    2.06
   7   7   4   20.78    2.16
   7  -7   4   17.07    2.03
  -7  -7  -4   18.90    2.05
   7   7   5    0.41    0.58
  -7   7  -5    1.04    0.59
  -7  -7  -5    0.29    0.59
   7  -7   5    0.85    0.63
   7   7   6   23.75    2.41
  -7   7  -6   22.69    2.39
  -7  -7  -6   24.19    2.45
   7  -7   6   19.59    2.20
  -7   7  -7   10.08    1.73
  -7  -7  -7    9.25    1.55
   7  -7   7    9.88    1.69
  -7   8   8    0.19    0.58
  -7  -8   8    0.33    0.61
   7  -8  -8    0.65    0.69
  -7   8   7    1.81    0.81
   7   8  -7    1.36    0.81
   7  -8  -7    0.96    0.63
  -7  -8   7    1.05    0.71
   7   8  -6   -0.36    0.56
  -7   8   6    0.56    0.59
  -7  -8   6    0.07    0.53
   7  -8  -6    0.59    0.60
   7   8  -5    3.73    1.05
   7  -8  -5    3.99    0.93
  -7  -8   5    2.23    0.79
  -7   8   4    3.20    0.88
   7   8  -4    2.22    0.89
   7  -8  -4    2.37    0.76
   7  -8  -4    3.36    0.99
  -7  -8   4    5.78    1.22
   7   8  -3    7.54    1.36
  -7   8   3    6.37    1.18
  -7  -8   3    5.89    1.19
   7  -8  -3    3.88    1.02
  -7   8   2   12.86    1.68
   7   8  -2   16.41    1.78
   7   8  -2   15.76    1.92
   7  -8  -2   17.17    1.98
  -7  -8   2   14.17    1.79
  -7   8   1   -0.09    0.42
   7   8  -1    0.24    0.57
   7   8  -1    1.20    0.65
   7  -8  -1    0.94    0.64
  -7  -8   1    0.49    0.52
  -7   8   0    8.57    1.42
   7   8   0   10.07    1.44
   7   8   0    7.56    1.33
  -7  -8   0   11.14    1.60
   7  -8   0   10.04    1.59
   7   8   1    0.05    0.46
  -7   8  -1   -0.31    0.37
   7   8   1    0.04    0.52
  -7  -8  -1    0.35    0.51
   7  -8   1   -0.36    0.48
  -7   8  -2   -0.23    0.47
   7   8   2   -0.57    0.43
   7   8   2   -0.33    0.49
  -7  -8  -2   -0.44    0.42
   7  -8   2   -0.42    0.38
   7   8   3    3.85    0.98
   7   8   3    3.56    1.04
  -7   8  -3    3.44    1.03
  -7  -8  -3    2.17    0.83
   7  -8   3    2.98    0.93
  -7   8  -4    0.71    0.66
   7   8   4    0.33    0.58
   7  -8   4    1.29    0.78
  -7  -8  -4    1.23    0.72
  -7   8  -5    3.54    1.07
   7   8   5    2.69    0.96
  -7  -8  -5    3.35    1.01
   7  -8   5    1.45    0.79
   7   9  -3    6.33    1.35
  -7   9   3    8.29    1.43
  -7  -9   3    8.39    1.49
   7  -9  -3   10.54    1.73
  -7   9   2    0.38    0.56
   7   9  -2    0.35    0.61
   7  -9  -2    0.60    0.67
  -7  -9   2    0.31    0.57
   7   9  -1    5.04    1.14
   7   9  -1    4.58    1.12
  -7   9   1    3.84    1.09
   7  -9  -1    3.67    1.06
  -7  -9   1    4.19    1.11
   7   9   0    0.12    0.60
  -7   9   0    0.52    0.67
   7   9   0    0.55    0.67
  -7  -9   0    0.99    0.73
   7   9   1    3.13    1.02
   7   9   1    5.67    1.24
  -7   9  -1    3.47    1.08
   7  -9   1    5.57    1.30
  -7  -9  -1    3.25    0.99
  -8   0  14    5.63    1.26
  -8   0  13    0.62    0.58
  -8   0  12   -0.57    0.36
  -8   0  11   -0.03    0.41
  -8   0  10   21.42    1.98
   8   0  -9    0.10    0.31
  -8   0   9    0.02    0.35
  -8   0   8   23.57    1.62
   8   0  -8   23.64    1.30
  -8   0   7    0.20    0.34
   8   0  -7    0.11    0.31
  -8   0   6   24.97    1.51
   8   0  -6   28.02    1.40
   8   0  -5    0.21    0.31
  -8   0   5   -0.05    0.30
   8   0  -4   45.69    1.81
  -8   0   4   42.20    1.81
  -8   0   3    0.08    0.26
   8   0  -3    0.19    0.27
   8   0  -2  111.78    2.09
  -8   0   2  108.44    2.88
   8   0  -2  114.37    3.13
   8   0  -1   -0.15    0.16
  -8   0   1    0.16    0.23
   8   0  -1    0.18    0.27
   8   0   0   11.39    0.74
   8   0   0   10.92    1.07
  -8   0   0   12.02    0.79
  -8   0  -1   -0.15    0.20
   8   0   1    0.58    0.31
   8   0   1    0.18    0.28
   8   0   2    0.27    0.32
   8   0   2    0.30    0.35
  -8   0  -2    0.20    0.20
   8   0   3   -0.34    0.35
  -8   0  -3   -0.12    0.17
   8   0   3   -0.15    0.24
   8   0   4  161.68    4.30
  -8   0  -4  160.28    3.27
   8   0   4  162.17    4.10
   8   0   5   -0.10    0.32
   8   0   5    0.07    0.42
   8   0   6   21.74    1.63
   8   0   6   24.01    1.44
   8   0   7    0.00    0.32
   8   0   7   -0.16    0.28
   8   0   8   -0.30    0.47
   8   0   9    0.27    0.66
   8   0  10   13.21    1.93
   8   0  11    0.06    0.65
   8   0  12    0.40    0.77
  -8   1  14    3.46    1.05
  -8  -1  14    4.01    1.10
  -8   1  13    1.66    0.73
  -8  -1  13    2.35    0.92
  -8   1  12    0.22    0.45
  -8  -1  12   -0.11    0.47
  -8   1  11   10.47    1.43
  -8  -1  11    9.96    1.43
  -8   1  10   23.24    1.75
  -8  -1  10   20.82    1.97
  -8   1   9    0.94    0.56
   8   1  -9    0.60    0.43
  -8  -1   9    1.62    0.62
   8   1  -8   22.36    1.32
  -8   1   8   23.73    1.63
  -8  -1   8   22.85    1.62
   8  -1  -8   21.76    1.19
  -8   1   7    4.65    0.59
   8   1  -7    4.74    0.76
  -8   1   7    4.95    0.87
   8  -1  -7    4.05    0.65
  -8  -1   7    5.75    0.98
   8   1  -6    0.17    0.32
  -8   1   6    0.28    0.23
  -8   1   6    0.07    0.32
   8  -1  -6   -0.12    0.24
  -8  -1   6    0.11    0.34
   8   1  -5   11.50    1.13
  -8   1   5   11.42    0.61
  -8   1   5    9.56    1.05
  -8  -1   5   10.76    1.16
   8  -1  -5   12.30    0.92
  -8   1   4    0.19    0.15
  -8   1   4    0.23    0.29
   8   1  -4    0.11    0.17
  -8  -1   4    0.74    0.38
   8  -1  -4   -0.05    0.24
  -8   1   3   17.63    1.06
   8   1  -3   17.36    1.13
   8  -1  -3   16.07    0.69
  -8  -1   3   14.25    1.05
   8   1  -2   -0.06    0.26
   8   1  -2    0.07    0.10
  -8   1   2    0.49    0.30
  -8  -1   2    0.17    0.31
   8  -1  -2    0.09    0.26
   8  -1  -2   -0.03    0.16
   8   1  -1    5.42    0.80
  -8   1   1    5.21    0.62
   8   1  -1    5.64    0.50
  -8  -1   1    4.87    0.70
   8  -1  -1    6.34    0.63
   8  -1  -1    5.19    0.76
   8   1   0   11.60    1.13
   8   1   0   11.09    0.71
  -8   1   0   11.29    0.73
  -8  -1   0   11.43    0.85
   8  -1   0   11.31    0.77
   8  -1   0   11.24    1.12
  -8   1  -1    4.12    0.46
   8   1   1    3.42    0.56
   8   1   1    3.17    0.62
  -8  -1  -1    2.83    0.51
   8  -1   1    4.42    0.73
   8  -1   1    3.50    0.60
   8   1   2    0.12    0.33
   8   1   2   -0.15    0.29
  -8   1  -2    0.12    0.17
  -8  -1  -2    0.03    0.23
   8  -1   2    0.18    0.29
   8  -1   2    0.36    0.35
   8   1   3    1.74    0.54
   8   1   3    2.10    0.55
   8  -1   3    0.95    0.49
  -8  -1  -3    1.34    0.38
   8  -1   3    1.17    0.46
   8   1   4    0.98    0.52
   8   1   4   -0.04    0.29
   8  -1   4   -0.31    0.28
   8  -1   4    0.22    0.41
  -8  -1  -4   -0.31    0.21
   8   1   5   89.18    2.88
   8   1   5   98.56    3.34
  -8  -1  -5   95.00    2.59
   8  -1   5   96.08    3.09
   8  -1   5   89.84    3.24
   8   1   6  131.76    3.60
   8   1   6  127.70    4.15
   8  -1   6  132.46    3.78
   8   1   7    1.02    0.49
   8   1   7   -0.12    0.32
   8  -1   7    1.52    0.66
   8  -1   7    1.59    0.57
   8   1   8    3.01    0.94
   8  -1   8    2.96    0.73
   8  -1   8    4.02    1.01
   8   1   9    9.51    1.53
   8  -1   9    6.71    1.31
   8   1  10    5.26    1.23
   8  -1  10    3.87    1.09
   8   1  11    6.52    1.42
   8  -1  11    7.99    1.58
  -8   2  14    0.07    0.60
  -8  -2  14   -0.28    0.43
  -8   2  13    2.33    0.91
  -8  -2  13    2.60    0.84
  -8   2  12    0.07    0.44
  -8  -2  12    1.20    0.65
  -8   2  11    2.84    0.85
  -8  -2  11    2.74    0.84
   8   2 -10   -0.01    0.41
  -8   2  10   -0.09    0.36
  -8  -2  10   -0.19    0.42
  -8   2   9   18.43    1.82
   8   2  -9   16.54    1.25
  -8  -2   9   16.94    1.76
  -8   2   8    0.25    0.34
   8   2  -8   -0.51    0.30
  -8   2   8   -0.06    0.36
   8  -2  -8    0.52    0.33
  -8  -2   8    0.06    0.40
  -8   2   7    5.26    0.92
   8   2  -7    4.71    0.84
  -8   2   7    5.15    0.70
   8  -2  -7    4.78    0.70
  -8  -2   7    4.75    0.91
  -8   2   6    5.97    0.69
   8   2  -6    6.42    0.92
  -8   2   6    5.14    0.86
  -8  -2   6    5.52    0.91
   8  -2  -6    5.74    0.76
  -8   2   5    8.97    0.80
  -8   2   5    7.59    0.95
  -8  -2   5   10.06    1.21
   8  -2  -5    9.65    1.00
   8   2  -4    0.20    0.34
  -8   2   4    0.48    0.33
  -8  -2   4   -0.01    0.34
   8  -2  -4    0.03    0.20
   8  -2  -4    0.28    0.31
   8   2  -3   58.70    1.15
   8   2  -3   61.07    2.26
  -8   2   3   55.24    1.95
   8  -2  -3   59.60    2.14
   8  -2  -3   59.80    1.76
  -8  -2   3   59.97    2.30
  -8   2   2    0.52    0.27
   8   2  -2    0.19    0.18
   8   2  -2    0.53    0.38
  -8  -2   2    0.44    0.35
   8  -2  -2    0.28    0.32
   8  -2  -2    0.27    0.25
   8   2  -1   30.06    1.06
   8   2  -1   27.15    1.49
  -8   2   1   27.50    1.14
  -8  -2   1   30.26    1.49
   8  -2  -1   28.87    1.26
  -8   2   0    3.84    0.47
   8   2   0    4.54    0.58
   8   2   0    4.41    0.75
  -8  -2   0    3.77    0.65
   8  -2   0    4.63    0.68
   8  -2   0    3.95    0.70
  -8   2  -1   18.54    0.72
   8   2   1   18.35    1.05
   8   2   1   17.20    1.21
   8  -2   1   20.86    1.21
  -8  -2  -1   20.82    1.21
   8  -2   1   17.81    1.23
   8   2   2    1.89    0.54
   8   2   2    1.32    0.50
  -8  -2  -2    1.00    0.40
   8  -2   2    1.09    0.45
   8  -2   2    0.92    0.44
   8   2   3    1.58    0.55
   8   2   3    1.88    0.56
   8  -2   3    2.48    0.64
   8  -2   3    1.73    0.57
  -8  -2  -3    1.70    0.48
   8   2   4   19.60    1.42
   8   2   4   19.16    1.28
  -8  -2  -4   18.90    1.18
   8  -2   4   20.75    1.49
   8  -2   4   20.02    1.37
   8   2   5   36.98    2.01
   8   2   5   35.04    1.68
   8  -2   5   39.89    1.93
  -8  -2  -5   33.51    1.60
   8  -2   5   28.65    1.81
   8   2   6    0.83    0.65
   8   2   6    0.85    0.44
   8  -2   6    0.23    0.44
   8  -2   6    0.34    0.46
  -8  -2  -6    0.83    0.42
   8   2   7    2.37    0.82
   8  -2   7    3.13    0.86
  -8  -2  -7    2.86    0.64
   8  -2   7    2.57    0.67
   8   2   8    5.95    1.20
   8  -2   8    9.41    1.26
   8  -2   8    6.43    1.24
   8   2   9   15.69    1.89
   8  -2   9   16.42    1.99
   8   2  10    2.15    0.92
   8  -2  10    2.96    0.99
   8   2  11    7.23    1.54
   8  -2  11    6.31    1.42
  -8   3  14    9.87    1.73
  -8  -3  14    7.50    1.49
  -8   3  13    2.14    0.87
  -8  -3  13    0.99    0.70
  -8   3  12    3.58    0.99
  -8  -3  12   -0.27    0.30
   8   3 -11    6.38    1.05
  -8   3  11    5.22    1.11
  -8  -3  11    6.12    1.14
  -8   3  10   39.63    2.35
   8   3 -10   35.59    1.92
  -8  -3  10   39.43    2.33
   8   3  -9    2.30    0.66
  -8   3   9    1.15    0.61
  -8   3   9    1.15    0.52
  -8  -3   9    1.99    0.72
  -8   3   8    2.19    0.59
   8   3  -8    1.61    0.57
  -8   3   8    2.87    0.74
  -8  -3   8    1.40    0.65
   8   3  -7    2.69    0.68
  -8   3   7    3.84    0.69
  -8   3   7    3.96    0.81
  -8  -3   7    4.16    0.91
   8  -3  -7    4.55    0.70
  -8   3   6    2.82    0.68
  -8   3   6    2.66    0.56
   8   3  -6    3.59    0.74
   8  -3  -6    3.69    0.65
  -8  -3   6    4.62    0.92
  -8   3   5    1.37    0.48
   8   3  -5    3.27    0.71
   8  -3  -5    3.78    0.68
  -8  -3   5    2.95    0.74
   8   3  -4    9.08    1.11
  -8   3   4    8.72    0.97
   8  -3  -4    9.20    0.94
   8  -3  -4    9.38    1.05
  -8  -3   4   10.32    1.23
   8   3  -3    7.77    0.54
  -8   3   3    8.04    0.88
   8   3  -3    7.80    1.01
   8  -3  -3    8.76    1.02
   8  -3  -3    8.36    0.88
  -8  -3   3    8.41    1.08
   8   3  -2   36.66    1.83
  -8   3   2   36.65    1.47
   8   3  -2   39.92    1.31
   8  -3  -2   37.49    1.59
  -8  -3   2   37.45    1.84
  -8   3   1    2.27    0.43
   8   3  -1    2.24    0.64
   8   3  -1    2.44    0.47
   8  -3  -1    3.37    0.62
   8  -3  -1    1.50    0.53
  -8  -3   1    2.21    0.60
   8   3   0   53.70    1.84
  -8   3   0   54.50    1.52
   8   3   0   52.45    2.18
  -8  -3   0   53.90    2.18
   8  -3   0   52.31    2.04
   8  -3   0   54.52    2.22
   8   3   1   17.32    1.09
   8   3   1   16.47    1.21
  -8  -3  -1   16.05    1.42
   8  -3   1   16.28    1.19
   8  -3   1   15.29    1.41
   8   3   2   48.99    1.98
   8   3   2   46.31    2.05
   8  -3   2   52.05    2.19
  -8  -3  -2   48.63    2.06
   8  -3   2   49.07    2.17
   8   3   3    3.39    0.71
   8   3   3    2.98    0.68
   8  -3   3    2.94    0.73
  -8  -3  -3    2.32    0.58
   8  -3   3    2.74    0.69
   8   3   4    0.41    0.44
   8   3   4    1.21    0.51
  -8  -3  -4    1.39    0.50
   8  -3   4    1.38    0.58
   8  -3   4    1.45    0.59
   8   3   5   54.02    2.21
   8   3   5   51.69    2.45
  -8  -3  -5   53.18    2.23
   8  -3   5   53.78    2.43
   8   3   6   26.89    1.87
   8   3   6   26.35    1.49
   8  -3   6   26.38    1.72
  -8  -3  -6   24.07    1.54
   8  -3   6   23.06    1.76
   8   3   7    3.50    0.95
   8  -3   7    3.46    0.82
  -8  -3  -7    2.50    0.71
   8  -3   7    1.76    0.76
  -8  -3  -8   14.46    1.49
   8  -3   8   16.28    1.92
   8   3   9    3.34    1.03
  -8   3  -9    1.60    0.72
   8  -3   9    2.28    0.89
   8   3  10    0.54    0.77
   8  -3  10    1.49    0.87
   8   3  11   15.04    2.16
   8  -3  11   12.21    1.91
  -8   4  13    3.63    1.08
  -8  -4  13    2.62    1.03
  -8   4  12    0.77    0.66
  -8  -4  12    0.42    0.59
   8   4 -11   -0.50    0.44
  -8   4  11    0.27    0.50
  -8  -4  11   -0.04    0.38
  -8   4  10    8.33    1.22
  -8   4  10    5.03    1.07
   8   4 -10    6.67    1.18
  -8  -4  10    8.25    1.35
  -8   4   9    1.62    0.60
   8   4  -9    1.15    0.64
  -8  -4   9    0.85    0.61
  -8   4   8    8.97    1.14
   8   4  -8    6.93    1.14
  -8  -4   8    7.13    1.23
  -8   4   7    3.13    0.69
   8   4  -7    1.91    0.63
   8  -4  -7    2.59    0.70
  -8  -4   7    1.85    0.68
   8  -4  -7    2.91    0.61
   8   4  -6   12.02    1.40
  -8   4   6    9.35    1.12
   8  -4  -6   10.47    1.23
  -8  -4   6   10.88    1.40
   8  -4  -6   11.26    1.13
   8   4  -5    9.38    1.24
   8  -4  -5   10.00    1.11
  -8  -4   5   10.96    1.36
   8  -4  -5   11.15    1.22
   8  -4  -5    9.34    1.07
   8   4  -4   13.25    1.49
   8  -4  -4   13.31    1.24
   8  -4  -4   13.11    1.29
  -8  -4   4   14.88    1.55
   8  -4  -4   15.24    1.15
   8   4  -3   -0.33    0.20
   8   4  -3    0.73    0.49
  -8  -4   3    0.03    0.35
   8  -4  -3    0.07    0.34
   8  -4  -3   -0.09    0.30
   8  -4  -3    0.16    0.31
   8   4  -2   28.44    1.71
   8   4  -2   30.96    1.31
   8  -4  -2   28.52    1.54
  -8  -4   2   30.45    1.77
   8   4  -1    3.85    0.61
   8   4  -1    2.45    0.67
   8  -4  -1    3.52    0.70
   8  -4  -1    1.50    0.52
  -8  -4   1    2.33    0.66
   8   4   0   31.08    1.75
   8   4   0   33.36    1.56
  -8  -4   0   35.73    1.88
   8  -4   0   30.31    1.74
   8  -4   0   34.93    1.79
   8   4   1    3.65    0.71
   8   4   1    2.83    0.71
   8  -4   1    3.20    0.72
   8  -4   1    4.00    0.82
  -8  -4  -1    2.00    0.61
   8   4   2    3.28    0.71
   8   4   2    4.12    0.82
   8  -4   2    4.66    0.88
  -8  -4  -2    2.41    0.68
   8  -4   2    3.52    0.81
   8   4   3   26.33    1.63
   8   4   3   26.89    1.61
   8  -4   3   25.29    1.68
  -8  -4  -3   29.16    1.71
   8  -4   3   30.09    1.82
   8   4   4    7.78    1.14
   8   4   4   10.77    1.24
   8  -4   4    9.62    1.28
  -8  -4  -4    7.04    1.06
   8  -4   4    5.22    0.96
   8   4   5    0.42    0.48
   8   4   5    0.35    0.43
   8  -4   5   -0.31    0.38
   8  -4   5    0.37    0.48
  -8  -4  -5    0.27    0.42
   8   4   6    1.27    0.68
   8  -4   6    1.09    0.62
  -8  -4  -6    1.22    0.56
   8   4   7    2.74    0.92
  -8   4  -7    2.55    0.81
   8  -4   7    2.99    0.92
  -8  -4  -7    1.67    0.67
  -8   4  -8    6.81    1.19
   8  -4   8    6.34    1.29
  -8  -4  -8    6.11    1.13
   8   4   9    0.86    0.73
  -8   4  -9    2.69    0.88
   8  -4   9    0.22    0.62
  -8  -4  -9    2.16    0.75
   8   4  10   13.91    2.00
   8  -4  10   12.62    1.88
  -8   5  12   -0.28    0.47
  -8  -5  12    0.43    0.66
   8   5 -11    8.62    1.40
  -8  -5  11    9.33    1.49
   8   5 -10    3.66    0.94
  -8   5  10    3.62    0.90
  -8  -5  10    2.68    0.87
   8  -5 -10    6.80    1.25
  -8   5   9   -0.21    0.41
   8   5  -9   -0.08    0.41
   8  -5  -9    0.68    0.54
  -8  -5   9    0.44    0.53
   8   5  -8    7.21    1.20
  -8   5   8    8.65    1.22
  -8  -5   8    9.18    1.41
   8   5  -7   37.56    2.26
  -8   5   7   38.28    2.04
  -8  -5   7   43.64    2.43
   8  -5  -7   38.35    2.15
   8   5  -6    0.30    0.48
  -8   5   6    2.27    0.68
   8  -5  -6    1.00    0.49
  -8  -5   6    1.52    0.63
   8   5  -5   11.92    1.51
  -8  -5   5   11.25    1.45
   8  -5  -5   10.86    1.29
   8  -5  -5   10.79    1.25
   8  -5  -5   10.34    1.20
   8   5  -4    2.03    0.70
  -8  -5   4    1.74    0.71
   8  -5  -4    1.71    0.53
   8  -5  -4    1.85    0.61
   8  -5  -4    2.21    0.64
   8   5  -3    4.68    0.95
   8   5  -3    5.21    0.74
  -8  -5   3    4.13    0.89
   8  -5  -3    5.95    0.95
   8  -5  -3    3.56    0.69
   8  -5  -3    6.27    0.99
   8   5  -2    5.01    0.98
   8   5  -2    4.52    0.72
  -8  -5   2    3.92    0.87
   8  -5  -2    4.19    0.70
   8  -5  -2    4.73    0.88
   8  -5  -2    3.13    0.74
   8   5  -1    0.82    0.54
   8   5  -1    0.82    0.41
   8  -5  -1    0.51    0.43
   8  -5  -1    0.05    0.41
  -8  -5   1    1.19    0.59
   8   5   0   13.49    1.28
   8   5   0   15.06    1.53
   8  -5   0   14.57    1.55
  -8  -5   0   12.67    1.44
   8  -5   0   14.16    1.49
   8   5   1    6.09    1.04
   8   5   1    6.55    0.97
   8  -5   1    7.98    1.18
  -8  -5  -1    7.17    1.14
   8  -5   1    6.40    1.05
   8   5   2    1.20    0.57
   8   5   2    1.27    0.56
  -8  -5  -2    0.89    0.49
   8  -5   2    1.22    0.58
   8  -5   2    0.30    0.34
   8   5   3    1.31    0.56
   8   5   3    1.30    0.60
   8  -5   3    0.27    0.45
  -8  -5  -3    0.87    0.53
   8   5   4    0.16    0.46
   8   5   4   -0.25    0.35
  -8   5  -4   -0.37    0.33
   8  -5   4    0.30    0.43
  -8  -5  -4   -0.45    0.33
   8   5   5   27.97    1.91
  -8   5  -5   29.50    2.02
  -8  -5  -5   29.12    1.91
   8  -5   5   26.49    1.96
  -8   5  -6    8.76    1.39
   8   5   6    6.58    1.20
  -8  -5  -6    8.53    1.30
   8  -5   6   10.04    1.52
   8   5   7    0.59    0.64
  -8   5  -7    1.27    0.65
   8  -5   7    0.34    0.54
  -8  -5  -7    0.56    0.59
   8   5   8   -0.12    0.45
  -8   5  -8   -0.37    0.40
  -8  -5  -8   -0.06    0.50
   8  -5   8    0.19    0.54
   8   5   9   25.83    2.66
  -8   5  -9   33.53    2.32
  -8  -5  -9   32.49    2.24
   8  -5   9   27.13    2.67
   8   6 -11    0.70    0.68
   8  -6 -11    0.36    0.66
  -8  -6  11   -0.10    0.60
   8   6 -10    4.43    1.11
  -8   6  10    2.82    0.87
  -8  -6  10    1.43    0.76
   8  -6 -10    1.28    0.74
   8   6  -9    1.48    0.74
  -8   6   9    1.63    0.73
   8  -6  -9    0.34    0.50
  -8  -6   9    1.90    0.75
  -8   6   8    1.79    0.69
   8   6  -8    0.78    0.61
  -8  -6   8    2.57    0.87
   8  -6  -8    2.44    0.79
  -8   6   7    2.34    0.74
   8   6  -7    2.70    0.88
   8  -6  -7    1.24    0.63
  -8  -6   7    2.10    0.74
   8   6  -6   31.70    2.15
  -8   6   6   31.34    1.97
   8  -6  -6   29.73    1.92
  -8  -6   6   29.99    2.09
   8   6  -5    1.12    0.57
  -8   6   5    0.59    0.42
   8  -6  -5    0.77    0.51
  -8  -6   5    1.38    0.64
   8  -6  -5    0.99    0.50
  -8   6   4    4.09    0.84
   8   6  -4    3.19    0.88
  -8  -6   4    7.37    1.25
   8  -6  -4    4.61    0.85
   8  -6  -4    6.61    1.13
  -8   6   3    2.28    0.68
   8   6  -3    2.13    0.79
  -8  -6   3    1.87    0.71
   8  -6  -3    1.64    0.56
   8  -6  -3    1.77    0.65
  -8   6   2    1.12    0.51
   8   6  -2    1.34    0.67
   8   6  -2    0.40    0.42
   8  -6  -2    0.38    0.45
  -8  -6   2    0.70    0.52
   8   6  -1    8.50    1.27
   8   6  -1   10.27    1.20
  -8   6   1   10.33    1.34
  -8  -6   1    9.33    1.36
   8  -6  -1   10.45    1.38
   8   6   0    0.78    0.46
   8   6   0   -0.21    0.40
  -8   6   0    0.12    0.39
  -8  -6   0   -0.14    0.35
   8  -6   0   -0.14    0.35
  -8   6  -1    0.62    0.48
   8   6   1    0.36    0.43
   8   6   1    0.31    0.45
  -8  -6  -1   -0.04    0.40
   8  -6   1    0.24    0.30
   8   6   2    6.93    1.13
   8   6   2    6.89    1.13
  -8   6  -2    7.44    1.22
   8  -6   2    7.04    1.24
  -8  -6  -2    5.94    1.07
  -8   6  -3   10.20    1.45
   8   6   3   11.72    1.42
   8   6   3   11.77    1.52
   8  -6   3   15.17    1.81
  -8  -6  -3   14.79    1.73
   8   6   4   -0.09    0.46
   8   6   4   -0.02    0.46
  -8   6  -4   -0.04    0.46
  -8  -6  -4   -0.14    0.39
   8  -6   4    0.21    0.52
  -8   6  -5    7.94    1.42
   8   6   5    7.77    1.32
   8  -6   5    7.48    1.38
  -8  -6  -5    8.03    1.37
  -8   6  -6    1.88    0.81
   8   6   6    2.49    0.86
   8  -6   6    1.90    0.86
  -8  -6  -6    3.77    0.96
  -8   6  -7    0.60    0.51
   8   6   7    0.09    0.63
  -8  -6  -7    1.30    0.71
   8  -6   7   -0.32    0.43
  -8   6  -8   13.03    1.83
   8   6   8   14.86    1.98
   8  -6   8   11.94    1.81
  -8  -6  -8   11.76    1.69
  -8   7   9    0.91    0.66
   8   7  -9   -0.33    0.51
  -8  -7   9    0.57    0.64
   8  -7  -9    0.55    0.63
  -8   7   8    0.13    0.45
   8   7  -8   -0.33    0.52
  -8  -7   8    0.11    0.52
   8  -7  -8    0.67    0.60
  -8   7   7    0.42    0.50
   8   7  -7    0.55    0.62
  -8  -7   7    1.11    0.63
   8  -7  -7    0.02    0.45
   8   7  -6    7.00    1.34
  -8   7   6    8.78    1.35
   8  -7  -6    8.55    1.26
  -8  -7   6    6.66    1.28
  -8   7   5    0.05    0.45
   8   7  -5    0.58    0.58
   8  -7  -5    0.55    0.50
  -8  -7   5    0.15    0.47
   8  -7  -5    0.44    0.58
  -8   7   4    0.14    0.43
   8   7  -4   -0.57    0.38
  -8  -7   4    0.09    0.49
   8  -7  -4   -0.27    0.41
   8  -7  -4    0.11    0.42
   8   7  -3    0.66    0.57
  -8   7   3    0.53    0.53
   8  -7  -3    0.96    0.61
  -8  -7   3    0.38    0.50
  -8   7   2    2.89    0.84
   8   7  -2    2.61    0.90
  -8  -7   2    3.30    0.89
   8  -7  -2    3.77    0.96
  -8   7   1    0.05    0.43
   8   7  -1    2.20    0.74
   8   7  -1    2.12    0.72
   8  -7  -1   -0.10    0.34
  -8  -7   1    1.66    0.73
  -8   7   0    8.86    1.36
   8   7   0    5.31    1.10
   8   7   0    8.00    1.23
  -8  -7   0    7.02    1.25
   8  -7   0    6.36    1.20
  -8   7  -1    0.27    0.49
   8   7   1    0.16    0.50
   8   7   1   -0.14    0.45
   8  -7   1    1.24    0.64
  -8  -7  -1   -0.04    0.43
   8   7   2   24.93    1.83
  -8   7  -2   25.27    2.37
   8   7   2   24.47    1.83
   8  -7   2   23.72    2.25
  -8  -7  -2   24.57    2.32
   8   7   3    6.10    1.25
  -8   7  -3    5.98    1.24
   8   7   3    7.22    1.24
   8  -7   3    5.44    1.19
  -8  -7  -3    4.12    1.03
   8   7   4    6.72    1.31
  -8   7  -4    7.87    1.40
   8  -7   4    6.48    1.34
  -8  -7  -4    2.55    0.85
  -8   7  -5    1.67    0.75
   8   7   5    2.89    1.01
  -8  -7  -5    1.24    0.73
  -8   7  -6   11.78    1.78
   8   7   6   10.15    1.64
  -8  -7  -6   11.67    1.75
  -8   8   7    0.87    0.67
   8   8  -7    0.48    0.74
  -8  -8   7    0.35    0.53
   8  -8  -7    1.00    0.65
   8   8  -6   10.72    1.76
  -8   8   6    9.11    1.50
  -8  -8   6    7.78    1.43
   8  -8  -6   10.81    1.54
   8   8  -5    0.72    0.75
  -8  -8   5   -0.28    0.48
   8   8  -4    2.75    0.96
  -8   8   4    4.17    1.00
  -8  -8   4    3.15    0.96
   8  -8  -4    2.57    0.92
  -8   8   3    2.29    0.79
   8   8  -3    1.60    0.81
   8  -8  -3    0.87    0.61
  -8  -8   3    2.32    0.86
  -8   8   2    1.21    0.67
   8   8  -2    0.91    0.69
   8  -8  -2    0.58    0.50
  -8  -8   2    2.84    0.93
   8   8  -1    6.17    1.25
  -8   8   1    9.88    1.52
   8  -8  -1    9.83    1.54
  -8  -8   1    8.22    1.43
  -8   8   0    8.40    1.43
   8   8   0    9.72    1.52
   8   8   0    9.71    1.39
  -8  -8   0    7.34    1.39
   8  -8   0    6.79    1.31
  -8   8  -1    5.63    1.20
   8   8   1    6.51    1.25
   8   8   1    8.05    1.38
  -8  -8  -1    5.01    1.21
   8  -8   1    8.22    1.48
   8   8   2    7.23    1.35
  -8   8  -2    6.10    1.29
   8   8   2    7.98    1.35
  -8  -8  -2    6.02    1.28
   8  -8   2    6.72    1.34
  -8   8  -3    3.04    1.00
   8   8   3    3.85    1.10
  -8  -8  -3    4.00    1.09
   8  -8   3    4.17    1.09
  -8   8  -4    0.04    0.55
   8   8   4    0.44    0.69
   8  -8   4    0.46    0.57
  -8  -8  -4    0.00    0.52
  -9   0  14    2.09    0.89
  -9   0  13    0.05    0.54
  -9   0  12   -0.46    0.40
  -9   0  11   -0.15    0.38
  -9   0  10   11.29    1.47
   9   0  -9   -0.44    0.28
  -9   0   9    0.10    0.42
  -9   0   8   19.98    1.84
   9   0  -8   16.01    1.16
   9   0  -7   -0.16    0.24
  -9   0   7   -0.07    0.35
   9   0  -6   22.33    1.33
  -9   0   6   20.90    1.45
  -9   0   5    0.73    0.44
   9   0  -5   -0.29    0.24
  -9   0   4   15.76    1.13
   9   0  -4   13.19    1.23
  -9   0   3   -0.21    0.24
   9   0  -3   -0.55    0.21
   9   0  -2    0.51    0.38
   9   0  -2    0.74    0.20
  -9   0   2    0.85    0.38
   9   0  -1    0.34    0.23
   9   0  -1   -0.11    0.27
  -9   0   1    0.22    0.30
   9   0   0    2.60    0.60
   9   0   0    3.33    0.52
  -9   0   0    2.66    0.50
  -9   0  -1   -0.20    0.21
   9   0   1    0.13    0.32
   9   0   1   -0.16    0.30
   9   0   2   27.02    1.56
  -9   0  -2   26.87    1.13
   9   0   2   27.15    1.42
   9   0   3    0.24    0.41
   9   0   3    0.39    0.35
  -9   0  -3   -0.01    0.22
   9   0   4    0.29    0.51
   9   0   4    1.41    0.52
   9   0   5   -0.07    0.41
   9   0   5   -0.32    0.29
   9   0   6   37.16    2.19
   9   0   6   36.21    1.86
   9   0   7   -0.45    0.43
   9   0   7    0.21    0.40
   9   0   8    0.53    0.47
   9   0   9    0.01    0.55
   9   0  10    2.20    0.96
   9   0  11   -0.06    0.75
  -9   1  14    5.44    1.27
  -9  -1  14    6.70    1.40
  -9   1  13    3.40    1.00
  -9  -1  13    1.97    0.79
  -9   1  12    5.53    1.21
  -9  -1  12    3.83    1.03
  -9   1  11   11.61    1.61
  -9  -1  11   12.55    1.67
   9   1 -10    0.07    0.34
  -9   1  10    0.20    0.46
  -9  -1  10   -0.15    0.41
   9   1  -9   22.84    1.39
  -9   1   9   19.85    1.88
  -9  -1   9   21.05    1.95
  -9   1   8    0.33    0.42
   9   1  -8   -0.04    0.34
  -9  -1   8    0.08    0.43
   9  -1  -8    0.11    0.31
   9   1  -7    6.34    0.91
  -9   1   7    5.53    0.95
   9  -1  -7    5.30    0.79
  -9  -1   7    5.37    0.96
   9   1  -6   16.84    1.19
  -9   1   6   17.90    1.31
   9  -1  -6   17.71    1.16
  -9  -1   6   15.75    1.56
   9   1  -5   11.79    1.20
  -9   1   5   11.77    1.20
   9  -1  -5   11.95    1.17
  -9  -1   5   11.93    1.27
  -9   1   4   18.43    0.72
   9   1  -4   19.44    1.27
  -9   1   4   16.87    1.17
   9  -1  -4   19.06    1.21
  -9  -1   4   20.52    1.36
   9   1  -3    0.29    0.33
  -9   1   3    0.22    0.34
   9  -1  -3    0.17    0.24
   9  -1  -3    0.49    0.22
  -9  -1   3    0.51    0.42
   9   1  -2    0.37    0.37
  -9   1   2    0.49    0.34
   9   1  -2    0.72    0.17
  -9  -1   2    0.50    0.37
   9  -1  -2    0.24    0.32
   9  -1  -2    0.70    0.27
   9   1  -1   22.21    0.89
  -9   1   1   21.49    1.10
   9   1  -1   23.71    1.41
   9  -1  -1   22.41    1.01
   9  -1  -1   22.78    1.38
  -9  -1   1   18.71    1.17
   9   1   0   22.42    1.03
  -9   1   0   21.33    1.03
   9   1   0   21.31    1.35
   9  -1   0   20.38    1.08
  -9  -1   0   21.11    1.18
   9  -1   0   21.16    1.35
  -9   1  -1   18.41    0.88
   9   1   1   18.00    1.27
   9   1   1   17.62    1.05
   9  -1   1   20.50    1.19
  -9  -1  -1   18.92    1.12
   9  -1   1   18.71    1.28
   9   1   2   12.55    1.25
   9   1   2   11.92    1.14
   9  -1   2   11.88    1.17
   9  -1   2   11.90    1.25
  -9  -1  -2   11.03    0.98
   9   1   3   15.59    1.21
   9   1   3   13.37    1.32
  -9  -1  -3   15.08    0.97
   9  -1   3   13.75    1.36
   9  -1   3   16.46    1.26
   9   1   4   13.00    1.32
   9   1   4   13.18    1.39
   9  -1   4   13.43    1.40
  -9  -1  -4   13.10    0.92
   9  -1   4   14.65    1.43
   9   1   5   29.02    1.63
   9   1   5   26.33    1.73
   9  -1   5   26.43    1.62
   9  -1   5   26.56    1.73
   9   1   6   15.43    1.44
   9   1   6   14.01    1.55
   9  -1   6   14.73    1.47
   9  -1   6   15.31    1.69
   9   1   7   12.82    1.62
   9   1   7   13.57    1.37
   9  -1   7   15.34    1.50
   9   1   8    0.13    0.42
   9  -1   8    0.95    0.67
   9  -1   8    1.14    0.57
   9   1   9   -0.06    0.52
   9  -1   9    0.18    0.59
   9   1  10   10.59    1.72
   9  -1  10   12.86    1.87
   9   1  11    1.18    0.89
   9  -1  11    1.47    0.94
  -9   2  14    0.61    0.67
  -9  -2  14    1.28    0.76
  -9   2  13    9.98    1.63
  -9  -2  13    7.30    1.39
  -9   2  12    1.51    0.72
  -9  -2  12    1.13    0.68
  -9   2  11    0.68    0.60
  -9  -2  11    1.52    0.69
  -9   2  10   10.49    1.49
   9   2 -10    8.10    1.07
  -9  -2  10    7.47    1.28
  -9   2   9    2.25    0.73
  -9  -2   9    1.44    0.64
  -9   2   8    1.23    0.54
   9   2  -8    1.26    0.50
   9  -2  -8    0.56    0.37
  -9  -2   8    0.79    0.49
   9   2  -7   10.98    1.22
  -9   2   7   11.53    1.32
  -9  -2   7    9.71    1.29
   9  -2  -7   11.41    1.12
   9   2  -6    0.22    0.36
  -9   2   6    0.16    0.25
  -9   2   6    0.11    0.34
  -9  -2   6   -0.24    0.39
   9  -2  -6    0.45    0.33
  -9   2   5   14.82    1.35
  -9   2   5   17.76    0.93
   9  -2  -5   19.58    1.25
  -9  -2   5   22.38    1.52
  -9   2   4    0.59    0.37
   9   2  -4    0.54    0.42
   9  -2  -4    0.79    0.31
  -9  -2   4    1.08    0.52
   9  -2  -4    0.21    0.32
   9   2  -3   18.21    1.31
  -9   2   3   17.62    1.10
  -9  -2   3   18.23    1.31
   9  -2  -3   18.53    0.95
   9  -2  -3   14.47    1.11
   9   2  -2   24.38    0.83
   9   2  -2   23.39    1.46
  -9   2   2   22.32    1.18
   9  -2  -2   25.91    1.16
  -9  -2   2   28.10    1.54
   9  -2  -2   22.97    1.40
   9   2  -1   79.44    1.99
   9   2  -1   83.62    2.81
  -9   2   1   77.64    2.19
  -9  -2   1   78.15    2.64
   9  -2  -1   79.87    2.33
   9   2   0    5.59    0.67
   9   2   0    4.53    0.83
  -9   2   0    5.02    0.56
  -9  -2   0    4.41    0.74
   9  -2   0    4.60    0.82
   9  -2   0    5.58    0.75
   9   2   1    4.08    0.66
   9   2   1    3.99    0.78
   9  -2   1    4.09    0.72
   9  -2   1    2.33    0.61
  -9  -2  -1    4.26    0.71
   9   2   2   25.48    1.40
   9   2   2   23.90    1.47
   9  -2   2   22.81    1.49
   9  -2   2   20.33    1.35
  -9  -2  -2   25.79    1.39
   9   2   3   24.44    1.49
   9   2   3   22.95    1.45
   9  -2   3   21.07    1.47
  -9  -2  -3   23.63    1.34
   9  -2   3   20.96    1.46
   9   2   4   13.11    1.30
   9   2   4   14.17    1.46
   9  -2   4   13.33    1.45
   9  -2   4   14.14    1.46
  -9  -2  -4   14.74    1.10
   9   2   5   10.32    1.33
   9   2   5   12.55    1.31
   9  -2   5   10.48    1.35
   9  -2   5   12.06    1.36
  -9  -2  -5   11.22    1.13
   9   2   6    0.09    0.48
   9   2   6   -0.61    0.28
   9  -2   6    0.45    0.48
   9  -2   6   -0.12    0.34
  -9  -2  -6    0.24    0.34
   9   2   7    4.51    1.05
   9  -2   7    2.48    0.80
   9  -2   7    3.55    0.84
   9   2   8    0.24    0.61
   9  -2   8    0.79    0.58
   9  -2   8    0.64    0.60
   9   2   9   10.14    1.61
   9  -2   9   14.23    1.88
   9   2  10    2.62    1.03
   9  -2  10    3.74    1.10
   9   2  11   13.79    2.08
   9  -2  11   13.36    2.06
  -9   3  13    1.60    0.84
  -9  -3  13    0.16    0.62
  -9   3  12   -0.02    0.47
  -9  -3  12    0.28    0.57
   9   3 -11    1.51    0.61
  -9   3  11    0.11    0.48
  -9  -3  11    2.02    0.82
   9   3 -10    5.48    1.00
  -9   3  10    4.76    1.06
  -9  -3  10    3.49    0.93
  -9   3   9   12.27    1.56
   9   3  -9   12.75    1.40
  -9  -3   9   12.65    1.63
  -9   3   8    3.86    0.86
   9   3  -8    2.42    0.72
  -9  -3   8    2.33    0.74
   9   3  -7    3.22    0.75
  -9   3   7    5.03    0.93
  -9   3   7    4.72    0.74
  -9  -3   7    3.74    0.88
   9  -3  -7    4.37    0.75
  -9   3   6    4.88    0.72
  -9   3   6    6.15    0.97
  -9  -3   6    4.93    0.97
   9  -3  -6    6.37    0.89
   9   3  -5    2.58    0.68
  -9   3   5    1.39    0.53
  -9  -3   5    1.02    0.59
   9  -3  -5    1.59    0.52
   9   3  -4   -0.30    0.35
  -9   3   4   -0.13    0.28
  -9  -3   4   -0.19    0.34
   9  -3  -4   -0.01    0.31
   9  -3  -4    0.43    0.33
   9   3  -3    0.04    0.40
  -9   3   3    1.31    0.44
  -9  -3   3    1.28    0.54
   9  -3  -3    1.15    0.40
   9  -3  -3    1.30    0.53
  -9   3   2   24.53    1.24
   9   3  -2   24.40    1.55
   9  -3  -2   25.35    1.53
   9  -3  -2   25.26    1.32
  -9  -3   2   25.76    1.58
  -9   3   1   39.47    1.45
   9   3  -1   43.99    1.51
   9   3  -1   40.41    1.99
   9  -3  -1   40.88    1.99
   9  -3  -1   42.23    1.79
  -9  -3   1   38.38    1.89
   9   3   0   15.16    0.98
   9   3   0   17.90    1.33
  -9  -3   0   17.55    1.29
   9  -3   0   19.64    1.26
   9  -3   0   18.03    1.63
   9   3   1   13.76    1.39
   9   3   1   14.30    1.04
   9  -3   1   15.63    1.17
  -9  -3  -1   15.48    1.45
   9  -3   1   15.64    1.50
   9   3   2    1.01    0.49
   9   3   2    0.97    0.48
   9  -3   2    1.37    0.57
   9  -3   2    0.96    0.49
  -9  -3  -2    1.15    0.49
   9   3   3   -0.09    0.31
   9   3   3   -0.16    0.41
   9  -3   3   -0.34    0.32
  -9  -3  -3   -0.36    0.28
   9  -3   3   -0.20    0.38
   9   3   4    1.17    0.52
   9   3   4    0.86    0.53
   9  -3   4    0.50    0.46
  -9  -3  -4    1.49    0.53
   9  -3   4    0.37    0.50
   9   3   5    7.20    1.05
   9   3   5   10.52    1.36
   9  -3   5   10.38    1.32
  -9  -3  -5    6.09    0.94
   9  -3   5    4.72    0.96
   9   3   6    5.04    1.07
   9  -3   6    1.92    0.66
   9  -3   6    4.01    0.92
  -9  -3  -6    5.30    0.91
   9   3   7    6.80    1.26
   9  -3   7    7.00    1.30
  -9  -3  -7    6.10    1.02
   9  -3   7    7.40    1.19
   9   3   8   -0.14    0.60
   9  -3   8    0.74    0.58
   9  -3   8    0.19    0.56
  -9   3  -9    1.25    0.68
   9   3   9   -0.04    0.40
   9  -3   9    2.36    0.92
   9   3  10    8.51    1.60
   9  -3  10    8.43    1.55
  -9   4  13    0.48    0.66
  -9  -4  13    0.46    0.68
  -9   4  12    2.73    0.92
  -9  -4  12    1.03    0.67
   9   4 -11    0.37    0.53
  -9   4  11    0.55    0.58
  -9  -4  11    0.54    0.62
  -9   4  10   24.47    2.32
   9   4 -10   19.37    1.88
  -9  -4  10   17.51    2.03
   9   4  -9    0.82    0.57
  -9   4   9    2.10    0.72
  -9  -4   9    1.58    0.72
   9   4  -8   20.18    1.91
  -9   4   8   20.78    1.94
  -9   4   8   19.76    1.40
  -9  -4   8   18.34    1.93
  -9   4   7    2.88    0.67
  -9   4   7    3.74    0.84
   9  -4  -7    3.46    0.69
  -9  -4   7    3.03    0.84
  -9   4   6   14.85    1.52
   9   4  -6   14.80    1.60
  -9   4   6   14.75    1.39
  -9  -4   6   15.54    1.69
   9  -4  -6   15.16    1.36
  -9   4   5   24.69    1.55
   9   4  -5   22.55    1.63
  -9  -4   5   22.12    1.65
   9  -4  -5   22.22    1.43
   9  -4  -5   23.66    1.41
   9   4  -4    0.97    0.53
  -9   4   4    1.32    0.51
  -9  -4   4    2.17    0.73
   9  -4  -4    0.60    0.41
   9  -4  -4    0.82    0.44
   9   4  -3    0.17    0.42
  -9   4   3    0.75    0.40
   9  -4  -3    0.90    0.45
   9  -4  -3    0.74    0.45
  -9  -4   3    0.26    0.42
  -9   4   2   16.44    1.04
   9   4  -2   15.47    1.60
   9  -4  -2   15.91    1.18
  -9  -4   2   13.95    1.46
   9   4  -1   64.57    2.14
   9   4  -1   60.08    2.61
  -9  -4   1   63.15    2.65
   9  -4  -1   61.19    2.57
   9  -4  -1   66.74    2.49
   9   4   0    1.07    0.46
   9   4   0    1.32    0.58
  -9  -4   0    1.25    0.57
   9  -4   0    1.40    0.55
   9  -4   0    0.93    0.49
   9   4   1   22.44    1.54
   9   4   1   23.39    1.41
  -9  -4  -1   23.30    1.57
   9  -4   1   22.22    1.52
   9  -4   1   22.32    1.58
   9   4   2   43.33    2.01
   9   4   2   43.71    2.15
   9  -4   2   41.48    2.20
   9  -4   2   45.79    2.24
  -9  -4  -2   43.75    2.16
   9   4   3    1.68    0.59
   9   4   3    1.86    0.61
   9  -4   3    2.16    0.68
   9  -4   3    2.02    0.65
  -9  -4  -3    0.74    0.51
   9   4   4   13.77    1.46
   9   4   4   12.22    1.43
  -9  -4  -4   13.95    1.49
   9  -4   4   11.68    1.43
   9  -4   4   13.14    1.56
   9   4   5   -0.04    0.41
   9   4   5    1.01    0.60
   9  -4   5    0.00    0.31
  -9  -4  -5    0.22    0.43
   9  -4   5    0.38    0.54
   9   4   6    5.62    1.13
   9  -4   6    9.63    1.47
  -9  -4  -6    8.40    1.22
   9  -4   6    8.87    1.34
   9   4   7    3.20    0.96
   9  -4   7    4.01    1.06
  -9  -4  -7    3.27    0.84
  -9   4  -8   -0.05    0.50
   9   4   8    0.29    0.64
  -9  -4  -8   -0.34    0.36
   9  -4   8    0.14    0.49
   9   4   9    0.47    0.57
  -9   4  -9    1.72    0.78
   9  -4   9    1.13    0.79
  -9   5  12    0.79    0.65
  -9  -5  12    0.06    0.59
   9   5 -11   21.07    2.09
  -9   5  10    0.86    0.63
   9   5 -10    0.23    0.57
  -9  -5  10    1.04    0.70
   9   5  -9    6.20    1.23
  -9  -5   9    4.84    1.11
   9   5  -8    1.37    0.62
  -9   5   8    2.38    0.71
  -9  -5   8    1.98    0.77
   9   5  -7    1.42    0.72
  -9   5   7    2.14    0.63
   9  -5  -7    1.12    0.59
  -9  -5   7    1.82    0.75
   9   5  -6    0.88    0.62
  -9   5   6    2.07    0.66
   9  -5  -6    3.01    0.77
  -9  -5   6    2.10    0.75
   9  -5  -6    1.91    0.64
   9   5  -5   10.94    1.47
   9  -5  -5   10.68    1.27
   9  -5  -5    9.91    1.21
   9  -5  -5   12.04    1.34
  -9  -5   5    9.77    1.37
   9   5  -4    0.07    0.46
   9  -5  -4   -0.16    0.32
   9  -5  -4    0.06    0.38
  -9  -5   4    0.87    0.53
   9  -5  -4    0.06    0.38
   9   5  -3    5.89    1.08
   9  -5  -3    4.61    0.87
   9  -5  -3    5.52    0.95
   9  -5  -3    4.64    0.80
  -9  -5   3    4.93    1.01
   9   5  -2    3.17    0.81
   9  -5  -2    5.76    0.98
  -9  -5   2    4.97    0.99
   9   5  -1    1.36    0.48
   9   5  -1    1.08    0.56
   9  -5  -1    2.16    0.67
   9  -5  -1    1.39    0.58
  -9  -5   1    1.09    0.56
   9   5   0    4.98    0.85
   9   5   0    4.25    0.91
  -9  -5   0    5.27    0.99
   9  -5   0    4.86    0.97
   9  -5   0    6.32    1.03
   9   5   1    0.08    0.41
   9   5   1    1.07    0.51
  -9  -5  -1    0.88    0.54
   9  -5   1    0.46    0.48
   9  -5   1   -0.42    0.39
   9   5   2    2.86    0.75
   9   5   2    3.99    0.88
   9  -5   2    3.20    0.84
  -9  -5  -2    2.44    0.74
   9  -5   2    3.46    0.91
   9   5   3   34.03    2.00
   9   5   3   35.25    1.99
   9  -5   3   33.17    2.14
  -9  -5  -3   33.54    2.07
   9  -5   3   29.84    2.01
   9   5   4    0.03    0.42
   9   5   4    0.29    0.46
   9  -5   4   -0.07    0.35
  -9  -5  -4    1.38    0.63
   9   5   5   42.66    2.47
  -9   5  -5   54.59    2.79
   9  -5   5   47.96    2.69
  -9  -5  -5   49.65    2.57
  -9   5  -6    2.08    0.74
   9   5   6    1.44    0.76
   9  -5   6    0.82    0.65
  -9  -5  -6    2.37    0.82
   9   5   7    3.29    1.00
  -9   5  -7    5.11    1.15
  -9  -5  -7    2.72    0.82
   9  -5   7    2.81    0.98
   9   5   8    3.39    1.04
  -9   5  -8    4.86    1.13
   9  -5   8    3.26    0.97
  -9  -5  -8    1.42    0.71
   9   5   9    2.85    1.10
   9   6 -11   -0.53    0.56
  -9  -6  11    0.08    0.64
   9   6 -10    5.80    1.29
   9  -6 -10    3.84    1.04
  -9   6   9    0.41    0.51
   9   6  -9   -0.17    0.47
  -9  -6   9    0.08    0.55
   9  -6  -9    0.14    0.53
  -9   6   8    0.48    0.46
   9   6  -8    0.43    0.53
  -9  -6   8   -0.56    0.38
   9  -6  -8   -0.09    0.49
   9   6  -7    5.56    1.18
  -9   6   7    5.32    1.02
   9  -6  -7    5.52    1.05
  -9  -6   7    5.51    1.17
   9   6  -6   -0.16    0.46
  -9   6   6    0.21    0.40
  -9  -6   6    0.12    0.44
   9  -6  -6   -0.06    0.39
  -9   6   5   11.30    1.39
   9   6  -5   11.83    1.64
   9  -6  -5   10.69    1.40
  -9  -6   5   12.46    1.61
   9  -6  -5   13.20    1.44
  -9   6   4    8.34    1.19
   9   6  -4    6.83    1.26
   9  -6  -4    9.57    1.35
   9  -6  -4   10.58    1.26
  -9  -6   4   11.46    1.61
   9   6  -3   22.02    2.13
  -9  -6   3   22.46    2.13
   9  -6  -3   21.18    1.61
   9   6  -2    9.88    1.43
   9  -6  -2    7.26    1.18
  -9  -6   2    8.49    1.34
   9   6  -1   61.32    2.90
  -9  -6   1   59.67    2.91
   9  -6  -1   65.71    2.93
   9   6   0   25.18    1.63
   9   6   0   23.16    2.06
   9  -6   0   22.26    1.74
  -9  -6   0   22.72    2.13
   9   6   1    7.42    1.13
   9   6   1    6.06    1.13
  -9   6  -1    4.79    1.03
  -9  -6  -1    6.04    1.13
   9  -6   1    6.60    1.17
   9   6   2    9.16    1.31
  -9   6  -2    7.65    1.27
   9   6   2    8.54    1.27
   9  -6   2    4.50    1.00
  -9  -6  -2    8.36    1.32
   9   6   3    1.06    0.66
   9   6   3    2.01    0.72
  -9   6  -3    2.31    0.81
   9  -6   3    2.99    0.88
  -9  -6  -3    1.35    0.67
  -9   6  -4    6.86    1.31
   9   6   4    5.19    1.12
   9   6   4    5.26    1.06
   9  -6   4    6.48    1.24
  -9  -6  -4    7.06    1.26
   9   6   5   -0.11    0.51
  -9   6  -5   -0.08    0.48
   9  -6   5    0.98    0.68
  -9  -6  -5    0.02    0.45
  -9   6  -6    0.51    0.61
   9   6   6   -0.11    0.54
  -9  -6  -6    1.23    0.70
   9  -6   6   -0.27    0.52
   9   6   7    4.01    1.10
  -9   6  -7    4.17    1.11
  -9  -6  -7    8.73    1.47
   9  -6   7    5.15    1.25
   9   7  -9    0.47    0.65
  -9   7   9    0.67    0.58
   9  -7  -9    0.21    0.59
  -9  -7   9    0.19    0.45
   9   7  -8    0.59    0.72
  -9   7   8    0.30    0.56
  -9  -7   8    0.07    0.56
   9  -7  -8    0.48    0.55
   9   7  -7    0.55    0.63
  -9   7   7    0.39    0.49
  -9  -7   7    0.31    0.58
   9  -7  -7    0.00    0.52
   9   7  -6    5.94    1.29
  -9   7   6    9.06    1.37
   9  -7  -6    8.98    1.34
  -9  -7   6    6.51    1.31
  -9   7   5    0.31    0.47
   9   7  -5    1.69    0.78
   9  -7  -5    0.68    0.59
   9  -7  -5    0.52    0.51
  -9  -7   5    0.33    0.57
   9   7  -4    3.75    1.04
  -9   7   4    3.67    0.94
  -9  -7   4    5.50    1.17
   9  -7  -4    4.56    1.05
  -9   7   3    1.94    0.73
   9   7  -3    0.38    0.63
  -9  -7   3    1.12    0.67
   9  -7  -3    2.78    0.86
   9   7  -2   37.94    2.48
  -9   7   2   39.54    2.39
   9  -7  -2   36.06    2.31
  -9  -7   2   41.88    2.57
  -9   7   1    0.33    0.56
   9   7  -1    0.70    0.63
   9  -7  -1   -0.16    0.45
  -9  -7   1   -0.53    0.44
   9   7   0    8.99    1.38
  -9   7   0    7.23    1.27
   9  -7   0    7.26    1.30
  -9  -7   0   11.01    1.60
  -9   7  -1    5.65    1.17
   9   7   1    4.27    0.99
   9   7   1    5.96    1.17
  -9  -7  -1    5.06    1.12
   9   7   2    2.66    0.87
  -9   7  -2    3.09    0.96
   9   7   2    1.85    0.79
   9  -7   2    1.65    0.76
  -9  -7  -2    2.18    0.79
   9   7   3    0.14    0.58
   9   7   3    0.35    0.57
  -9   7  -3    0.44    0.55
   9  -7   3    0.19    0.56
  -9  -7  -3    0.63    0.63
   9   7   4    0.15    0.60
  -9   7  -4    0.71    0.69
  -9  -7  -4    1.36    0.70
   9  -7   4    1.38    0.75
   9   7   5    5.98    1.34
  -9   7  -5    9.24    1.62
  -9  -7  -5    6.95    1.36
   9  -7   5    5.43    1.31
  -9   8   6    1.28    0.69
   9   8  -6    2.51    0.99
  -9  -8   6    1.53    0.80
   9   8  -5    4.16    1.16
  -9  -8   5    4.24    1.16
   9   8  -4   -0.42    0.50
  -9   8   4    0.31    0.54
   9  -8  -4   -0.27    0.54
  -9  -8   4    0.17    0.57
  -9   8   3    0.66    0.61
   9   8  -3   -0.33    0.55
  -9  -8   3    1.66    0.79
   9  -8  -3    0.89    0.70
  -9   8   2    0.64    0.58
   9   8  -2    1.32    0.84
  -9  -8   2    0.50    0.65
   9  -8  -2    0.48    0.62
  -9   8   1   16.17    1.95
   9   8  -1   13.87    1.80
  -9  -8   1   18.59    2.18
   9  -8  -1    7.67    1.41
  -9   8   0   20.75    2.21
   9   8   0   20.58    2.17
   9  -8   0   16.81    2.08
  -9  -8   0   24.38    2.44
  -9   8  -1    0.11    0.48
   9   8   1   -0.55    0.48
  -9  -8  -1   -0.13    0.54
   9  -8   1    0.32    0.63
  -9   8  -2    1.17    0.71
   9   8   2    2.09    0.89
   9  -8   2    1.21    0.75
  -9  -8  -2    2.74    0.97
  -9   8  -3    4.60    1.22
   9   8   3    2.82    0.97
   9  -8   3    3.94    1.17
  -9  -8  -3    4.58    1.19
 -10   0  14    4.98    1.25
 -10   0  13    0.76    0.65
 -10   0  12   15.10    1.89
 -10   0  11   -0.11    0.46
 -10   0  10    7.17    1.28
  10   0  -9   -0.10    0.33
 -10   0   9   -0.11    0.41
 -10   0   8    7.04    1.13
  10   0  -8    8.90    1.10
  10   0  -7    0.44    0.36
 -10   0   7    0.06    0.36
  10   0  -6   10.51    1.20
 -10   0   6    7.78    1.11
  10   0  -5    0.00    0.37
 -10   0   5    0.01    0.36
 -10   0   4  129.35    3.67
 -10   0   3    0.74    0.39
  10   0  -3    0.04    0.30
  10   0  -2   79.36    2.80
 -10   0   2   86.42    2.66
  10   0  -1    0.15    0.25
 -10   0   1    0.15    0.31
  10   0  -1    0.30    0.36
  10   0   0    0.24    0.31
  10   0   0    0.13    0.36
 -10   0   0   -0.07    0.28
  10   0   1    0.27    0.35
 -10   0  -1    0.00    0.25
  10   0   1    0.19    0.37
 -10   0  -2   28.71    1.24
  10   0   2   29.88    1.54
  10   0   2   25.19    1.60
  10   0   3    0.16    0.37
  10   0   3    0.03    0.42
  10   0   4   18.13    1.41
  10   0   4   18.05    1.65
  10   0   5    0.01    0.47
  10   0   5   -0.48    0.29
  10   0   6    4.96    0.92
  10   0   6    3.99    0.94
  10   0   7    0.40    0.45
  10   0   7    1.27    0.73
  10   0   8    3.62    1.00
  10   0   9    0.15    0.38
  10   0  10   25.72    2.62
 -10   1  14    0.38    0.64
 -10  -1  14    1.28    0.81
 -10   1  13    5.96    1.33
 -10  -1  13    4.19    1.20
 -10   1  12    1.77    0.79
 -10  -1  12    1.92    0.82
 -10   1  11   17.21    1.94
 -10  -1  11   15.93    1.89
 -10   1  10   -0.01    0.44
  10   1 -10   -0.26    0.35
 -10  -1  10   -0.02    0.43
 -10   1   9    2.35    0.80
  10   1  -9    1.78    0.57
 -10  -1   9    1.61    0.67
  10  -1  -9    2.43    0.61
  10   1  -8    1.92    0.59
 -10   1   8    0.59    0.51
 -10  -1   8    1.64    0.64
  10  -1  -8    2.49    0.61
  10   1  -7   12.09    1.28
 -10   1   7   14.65    1.54
  10  -1  -7   16.09    1.41
 -10  -1   7   14.37    1.56
  10   1  -6   21.70    1.46
 -10   1   6   25.95    1.61
 -10  -1   6   22.82    1.59
  10  -1  -6   24.80    1.46
  10   1  -5   22.29    1.44
 -10   1   5   27.77    1.59
  10  -1  -5   24.15    1.44
 -10  -1   5   26.84    1.64
  10   1  -4   25.60    1.55
 -10   1   4   25.15    1.48
 -10  -1   4   24.43    1.53
  10  -1  -4   28.34    1.58
  10   1  -3    1.32    0.52
 -10   1   3    0.29    0.33
  10  -1  -3    0.90    0.45
 -10  -1   3    0.80    0.47
  10   1  -2    5.42    0.92
 -10   1   2    6.45    0.82
  10  -1  -2    5.91    0.60
  10  -1  -2    5.74    0.92
 -10  -1   2    6.08    0.88
  10   1  -1   30.84    1.72
  10   1  -1   32.26    1.15
 -10   1   1   36.10    1.49
  10  -1  -1   34.97    1.34
 -10  -1   1   30.45    1.56
  10  -1  -1   34.85    1.82
  10   1   0    4.45    0.63
  10   1   0    4.07    0.79
 -10   1   0    5.26    0.66
  10  -1   0    5.46    0.71
 -10  -1   0    6.46    0.84
  10  -1   0    4.70    0.86
  10   1   1    3.55    0.63
  10   1   1    3.09    0.75
  10  -1   1    3.74    0.79
  10  -1   1    3.42    0.66
  10   1   2    4.88    0.89
  10   1   2    4.81    0.79
  10  -1   2    4.23    0.79
  10  -1   2    4.55    0.87
 -10  -1  -2    4.78    0.70
  10   1   3   10.88    1.24
  10   1   3   11.70    1.25
  10  -1   3   13.66    1.39
 -10  -1  -3   11.23    1.02
  10  -1   3    9.36    1.17
  10   1   4    5.84    0.96
  10   1   4    6.10    1.00
  10  -1   4    4.23    0.87
  10  -1   4    4.70    0.89
  10   1   5   20.65    1.57
  10   1   5   20.54    1.47
  10  -1   5   16.68    1.69
  10  -1   5   18.51    1.72
  10   1   6    0.28    0.44
  10   1   6    0.37    0.52
  10  -1   6    0.55    0.45
  10  -1   6    0.82    0.62
  10   1   7    0.14    0.52
  10  -1   7    0.03    0.39
  10  -1   7   -0.40    0.47
  10   1   8    2.62    0.90
  10  -1   8    0.70    0.54
  10   1   9    0.15    0.54
  10  -1   9   -0.48    0.53
  10   1  10   -0.83    0.55
  10  -1  10    1.72    0.90
 -10   2  14   -0.48    0.54
 -10  -2  14    0.49    0.74
 -10   2  13    0.54    0.65
 -10  -2  13    1.24    0.79
 -10   2  12    0.59    0.62
 -10  -2  12    0.33    0.55
 -10   2  11    3.28    0.93
 -10  -2  11    3.56    0.98
 -10   2  10    2.54    0.82
  10   2 -10    1.31    0.56
 -10  -2  10    0.83    0.63
 -10   2   9   26.60    1.89
  10   2  -9   28.99    1.72
 -10  -2   9   28.23    2.01
 -10   2   8    0.07    0.42
  10   2  -8    0.28    0.42
  10  -2  -8    0.18    0.38
 -10  -2   8   -0.08    0.38
 -10   2   7   18.99    1.72
  10   2  -7   18.03    1.62
 -10  -2   7   21.57    1.95
  10  -2  -7   20.78    1.33
 -10   2   6   -0.06    0.32
  10   2  -6    0.06    0.33
 -10  -2   6    0.30    0.43
  10  -2  -6   -0.51    0.24
  10   2  -5   10.19    1.20
 -10   2   5   12.56    1.29
  10  -2  -5    9.91    1.13
 -10  -2   5    8.82    1.18
 -10   2   4   27.43    1.51
  10   2  -4   26.88    1.64
  10  -2  -4   27.29    1.15
  10  -2  -4   29.53    1.62
 -10  -2   4   26.89    1.70
  10   2  -3   47.27    2.18
 -10   2   3   47.92    1.92
 -10  -2   3   49.81    2.21
  10  -2  -3   49.73    1.65
  10   2  -2    1.05    0.51
 -10   2   2    0.71    0.38
 -10  -2   2    0.73    0.45
  10  -2  -2    0.24    0.37
  10  -2  -2    0.51    0.32
 -10   2   1   57.07    1.87
  10   2  -1   56.32    2.39
  10  -2  -1   53.52    2.30
  10  -2  -1   53.25    1.90
 -10  -2   1   56.21    2.23
  10   2   0    3.58    0.59
  10   2   0    4.36    0.84
  10  -2   0    3.54    0.76
 -10  -2   0    2.27    0.60
  10  -2   0    3.80    0.67
  10   2   1   17.89    1.35
  10   2   1   18.79    1.15
  10  -2   1   19.47    1.42
 -10  -2  -1   16.95    1.22
  10  -2   1   19.33    1.30
  10   2   2    3.11    0.70
  10   2   2    2.76    0.71
 -10  -2  -2    2.64    0.63
  10  -2   2    4.43    0.89
  10  -2   2    2.54    0.68
  10   2   3   24.57    1.60
  10   2   3   26.02    1.57
 -10  -2  -3   24.57    1.41
  10  -2   3   24.69    1.65
  10  -2   3   23.04    1.54
  10   2   4    4.66    0.85
  10   2   4    3.89    0.86
  10  -2   4    6.66    1.09
  10  -2   4    4.74    0.90
 -10  -2  -4    5.17    0.81
  10   2   5    3.89    0.91
  10   2   5    4.61    0.89
  10  -2   5    7.10    1.17
  10  -2   5    5.32    0.99
  10   2   6    0.75    0.49
  10   2   6    0.07    0.54
  10  -2   6    1.15    0.66
  10  -2   6   -0.17    0.38
  10   2   7   24.33    2.30
  10  -2   7   22.17    2.14
  10  -2   7   22.44    1.69
  10   2   8    1.64    0.89
  10  -2   8    1.16    0.64
  10  -2   8    1.75    0.70
  10   2   9    2.23    0.93
  10  -2   9    2.42    0.93
  10   2  10   -0.22    0.48
  10  -2  10    1.01    0.79
 -10   3  13    1.37    0.78
 -10  -3  13    0.83    0.74
 -10   3  12    9.73    1.61
 -10  -3  12    6.29    1.30
  10   3 -11    6.61    1.14
 -10   3  11    5.54    1.20
 -10  -3  11    6.23    1.28
  10   3 -10    2.58    0.77
 -10   3  10    3.19    0.91
 -10  -3  10    3.36    0.95
  10   3  -9    3.09    0.81
 -10   3   9    2.72    0.80
 -10  -3   9    2.92    0.88
 -10   3   8   40.26    2.26
  10   3  -8   40.10    2.16
 -10  -3   8   39.75    2.36
  10   3  -7   10.32    1.29
 -10   3   7    9.77    1.26
  10  -3  -7   11.67    1.24
 -10  -3   7    9.15    1.35
 -10   3   6   13.92    1.44
  10   3  -6   11.33    1.39
 -10  -3   6   11.82    1.48
  10  -3  -6   16.79    1.50
  10   3  -5   19.63    1.49
 -10   3   5   19.83    1.38
 -10  -3   5   18.53    1.80
  10  -3  -5   18.26    1.32
 -10   3   4   25.51    1.47
  10   3  -4   24.89    1.66
  10  -3  -4   23.40    1.52
  10  -3  -4   25.74    1.32
 -10  -3   4   26.41    1.75
 -10   3   3    0.25    0.31
  10   3  -3    0.27    0.46
  10  -3  -3    0.24    0.33
  10  -3  -3    0.61    0.41
 -10  -3   3    0.72    0.48
 -10   3   2    6.48    0.79
  10   3  -2    7.16    1.10
  10  -3  -2    8.21    0.95
  10  -3  -2    6.77    1.02
 -10  -3   2    7.17    1.07
  10   3  -1   -0.16    0.34
  10  -3  -1   -0.27    0.34
 -10  -3   1    0.44    0.42
  10  -3  -1   -0.01    0.32
  10   3   0    3.90    0.85
  10   3   0    2.18    0.54
  10  -3   0    1.93    0.59
 -10  -3   0    2.46    0.67
  10  -3   0    1.33    0.57
  10   3   1   -0.42    0.33
  10   3   1   -0.22    0.37
 -10  -3  -1    0.20    0.37
  10  -3   1    0.25    0.42
  10  -3   1   -0.09    0.34
  10   3   2   20.18    1.36
  10   3   2   20.61    1.49
  10  -3   2   20.93    1.57
 -10  -3  -2   21.75    1.47
  10  -3   2   20.40    1.46
  10   3   3    8.74    1.18
  10   3   3    6.92    1.05
  10  -3   3    5.77    1.00
  10  -3   3    6.59    1.07
 -10  -3  -3    6.14    0.94
  10   3   4   51.24    2.41
  10   3   4   53.00    2.39
 -10  -3  -4   48.85    2.23
  10  -3   4   46.14    2.38
  10  -3   4   51.56    2.51
  10   3   5   10.86    1.44
  10   3   5    9.63    1.26
  10  -3   5    9.01    1.31
 -10  -3  -5   12.60    1.36
  10  -3   5   10.16    1.39
  10   3   6    7.53    1.31
 -10  -3  -6    7.20    1.07
  10  -3   6   10.13    1.44
  10  -3   6    7.90    1.24
  10   3   7    1.95    0.82
  10  -3   7    0.13    0.34
  10  -3   7    2.16    0.78
  10   3   8   14.41    1.86
  10  -3   8   18.59    2.12
  10  -3   8   17.66    1.88
  10   3   9    0.04    0.69
  10  -3   9    0.25    0.60
 -10   4  12    1.27    0.76
 -10  -4  12    1.34    0.79
  10   4 -11    0.21    0.52
 -10   4  11    0.63    0.60
 -10  -4  11    0.13    0.60
  10   4 -10    0.12    0.46
 -10   4  10    0.60    0.58
 -10  -4  10    0.22    0.57
  10   4  -9    2.66    0.82
 -10   4   9    2.57    0.82
 -10  -4   9    2.59    0.88
  10   4  -8    2.88    0.84
 -10   4   8    1.86    0.70
 -10  -4   8    0.90    0.62
 -10   4   7    1.20    0.57
  10   4  -7    0.61    0.44
 -10  -4   7    1.81    0.73
  10  -4  -7    2.83    0.69
 -10   4   6    1.26    0.49
 -10   4   6    0.25    0.37
  10   4  -6    0.69    0.57
 -10  -4   6    1.02    0.58
  10  -4  -6    0.92    0.51
 -10   4   5   21.06    1.43
  10   4  -5   21.63    1.98
  10  -4  -5   19.06    1.40
  10  -4  -5   21.14    1.36
 -10  -4   5   21.57    2.01
 -10   4   4    5.14    0.85
  10   4  -4    4.29    0.92
  10  -4  -4    4.23    0.83
  10  -4  -4    5.32    0.83
 -10  -4   4    2.86    0.78
 -10   4   3   17.35    1.19
  10   4  -3   16.71    1.72
 -10  -4   3   14.98    1.63
  10  -4  -3   18.60    1.41
  10  -4  -3   20.06    1.32
  10   4  -2   22.71    1.65
 -10  -4   2   20.56    1.85
  10  -4  -2   21.04    1.39
  10  -4  -2   21.78    1.54
  10   4  -1    0.40    0.46
  10  -4  -1    0.07    0.36
  10  -4  -1   -0.07    0.35
 -10  -4   1   -0.25    0.31
  10   4   0    1.11    0.59
  10  -4   0    1.23    0.55
 -10  -4   0    1.08    0.56
  10  -4   0    1.20    0.52
  10   4   1   23.60    1.44
  10   4   1   17.04    1.65
 -10  -4  -1   14.84    1.55
  10  -4   1   19.57    1.79
  10  -4   1   20.97    1.58
  10   4   2    4.04    0.84
  10   4   2    4.32    0.83
  10  -4   2    5.04    0.99
 -10  -4  -2    3.46    0.80
  10  -4   2    3.42    0.83
  10   4   3    4.03    0.89
  10   4   3    6.23    1.02
  10  -4   3    5.66    1.02
  10  -4   3    3.97    0.91
 -10  -4  -3    5.87    1.02
  10   4   4   11.83    1.42
  10   4   4   16.08    1.71
  10  -4   4   11.77    1.48
 -10  -4  -4   11.67    1.42
  10  -4   4   15.89    1.75
  10   4   5    1.11    0.66
  10   4   5    2.70    0.77
  10  -4   5    0.26    0.50
  10  -4   5    1.49    0.68
 -10  -4  -5    2.17    0.69
  10   4   6   -0.08    0.52
  10  -4   6    0.20    0.51
  10  -4   6   -0.03    0.33
 -10  -4  -6    0.31    0.46
  10   4   7   10.03    1.58
  10  -4   7    7.93    1.40
  10   4   8   -0.07    0.63
 -10   4  -8    0.81    0.60
  10  -4   8    0.42    0.60
 -10   4  -9    0.68    0.64
  10   4   9    3.07    1.08
  10  -4   9    3.48    1.05
 -10   5  11   17.56    2.09
  10   5 -11   16.55    1.89
 -10  -5  11   19.19    2.22
 -10   5  10    1.44    0.76
  10   5 -10    1.92    0.80
 -10  -5  10    1.37    0.74
 -10   5   9    1.52    0.68
  10   5  -9    0.56    0.59
 -10  -5   9    0.62    0.68
  10   5  -8   -0.10    0.35
 -10   5   8    2.29    0.74
 -10  -5   8    1.52    0.72
  10   5  -7    1.13    0.66
 -10   5   7    1.29    0.63
 -10  -5   7    1.11    0.66
 -10   5   6    0.95    0.50
  10   5  -6   -0.03    0.45
 -10   5   6   -0.13    0.34
 -10  -5   6   -0.26    0.37
  10  -5  -6    0.53    0.45
  10   5  -5    0.31    0.44
 -10   5   5    0.96    0.49
  10  -5  -5    0.87    0.51
  10  -5  -5    1.09    0.53
 -10  -5   5   -0.01    0.44
  10   5  -4    4.65    0.98
 -10   5   4    3.38    0.72
  10  -5  -4    4.33    0.88
  10  -5  -4    3.07    0.76
 -10  -5   4    3.16    0.89
  10   5  -3    4.66    1.00
  10  -5  -3    6.54    1.06
 -10  -5   3    5.74    1.10
  10  -5  -3    4.84    0.90
  10   5  -2    0.84    0.59
  10  -5  -2    0.54    0.35
  10  -5  -2    2.17    0.65
 -10  -5   2    1.35    0.67
  10   5  -1  102.35    3.79
  10  -5  -1  102.24    3.53
 -10  -5   1   98.88    3.75
  10  -5  -1  105.22    3.74
  10   5   0    1.32    0.63
  10  -5   0    0.24    0.46
  10  -5   0    2.07    0.68
 -10  -5   0    1.12    0.58
  10   5   1   11.57    1.33
  10   5   1   10.85    1.39
  10  -5   1   12.25    1.54
  10  -5   1   14.36    1.60
 -10  -5  -1   10.89    1.44
  10   5   2    4.22    0.91
  10   5   2    6.07    1.09
 -10  -5  -2    7.05    1.16
  10  -5   2    4.27    0.98
  10  -5   2    6.54    1.16
  10   5   3    3.40    0.85
  10   5   3    2.67    0.79
  10  -5   3    3.37    0.94
 -10  -5  -3    3.78    0.91
  10  -5   3    3.92    0.96
  10   5   4   11.19    1.48
  10   5   4   12.96    1.53
  10  -5   4   12.01    1.61
 -10  -5  -4   12.50    1.57
  10  -5   4   11.95    1.61
  10   5   5    8.88    1.37
 -10  -5  -5    8.74    1.34
  10   5   6    1.62    0.82
 -10   5  -6    2.16    0.80
  10  -5   6    1.27    0.69
 -10  -5  -6    1.51    0.70
  10   5   7    5.01    1.26
 -10   5  -7    4.80    1.13
  10  -5   7    4.15    1.11
 -10  -5  -7    4.05    1.02
 -10   5  -8    0.32    0.62
  10   5   8   -0.12    0.59
  10  -5   8   -0.03    0.54
  10   6 -10    0.49    0.74
 -10   6  10    0.86    0.66
 -10  -6  10   -0.02    0.57
 -10  -6   9    3.67    1.08
  10   6  -8    0.06    0.56
 -10  -6   8   -0.09    0.44
  10   6  -7    9.16    1.51
 -10   6   7    9.42    1.30
 -10  -6   7    9.76    1.53
  10   6  -6    5.07    1.17
 -10   6   6    5.24    1.00
 -10  -6   6    7.54    1.35
  10   6  -5    4.21    1.07
  10  -6  -5    4.12    0.92
 -10  -6   5    4.97    1.14
  10   6  -4    2.34    0.88
 -10  -6   4    4.42    1.03
  10  -6  -4    3.67    0.89
  10   6  -3   -0.27    0.43
 -10  -6   3   -0.34    0.40
  10  -6  -3    0.23    0.44
  10  -6  -3    0.35    0.51
  10   6  -2   25.26    2.28
  10  -6  -2   21.94    1.72
 -10  -6   2   25.79    2.38
  10   6  -1   23.55    2.16
 -10  -6   1   26.11    1.97
  10  -6  -1   21.50    2.02
  10  -6  -1   22.22    2.11
  10   6   0   28.10    2.05
  10  -6   0   32.92    2.13
 -10  -6   0   31.47    2.17
  10   6   1    1.05    0.64
 -10  -6  -1    0.63    0.54
  10  -6   1    2.38    0.77
  10   6   2    0.91    0.61
 -10  -6  -2    0.60    0.58
  10  -6   2    0.20    0.53
  10   6   3    1.85    0.77
  10   6   3    3.08    0.89
 -10   6  -3    3.17    0.91
 -10  -6  -3    3.46    1.00
  10  -6   3    4.19    1.03
 -10   6  -4    7.97    1.43
  10   6   4    8.25    1.37
 -10  -6  -4    8.91    1.44
  10   6   5   -0.41    0.57
 -10   6  -5    0.31    0.56
 -10  -6  -5   -0.11    0.44
  10  -6   5    0.33    0.62
 -10   6  -6    5.72    1.32
  10   6   6    3.40    1.05
  10  -6   6    4.69    1.22
 -10  -6  -6    5.55    1.19
  10   7  -8    6.29    1.39
 -10  -7   8    3.99    1.11
  10  -7  -8    3.44    0.94
  10   7  -7   -0.08    0.58
 -10   7   7    0.05    0.47
 -10  -7   7    0.31    0.56
  10  -7  -7    1.04    0.65
  10   7  -6    9.71    1.67
 -10   7   6    6.57    1.18
 -10  -7   6    8.63    1.49
 -10   7   5    0.86    0.58
  10   7  -5   -0.41    0.49
 -10  -7   5    0.29    0.58
  10  -7  -5    0.32    0.55
 -10   7   4    1.06    0.63
  10   7  -4   -0.01    0.57
 -10  -7   4    0.04    0.47
  10  -7  -4    0.25    0.51
  10   7  -3    5.71    1.21
 -10   7   3    2.65    0.83
  10  -7  -3    3.84    0.98
 -10  -7   3    3.16    0.99
  10   7  -2    3.21    0.98
 -10   7   2    3.74    0.95
 -10  -7   2    2.21    0.82
  10  -7  -2    6.62    1.23
  10   7  -1    1.74    0.80
 -10   7   1    2.56    0.82
  10  -7  -1    2.60    0.89
 -10  -7   1    2.56    0.89
 -10   7   0    5.71    1.17
  10   7   0    6.84    1.29
  10  -7   0    6.62    1.30
 -10  -7   0   10.26    1.59
  10   7   1    0.63    0.63
 -10   7  -1    0.52    0.55
 -10  -7  -1    0.53    0.54
  10  -7   1    0.25    0.53
 -10   7  -2    0.09    0.52
  10   7   2    0.64    0.66
 -10  -7  -2    0.17    0.52
  10  -7   2    0.92    0.65
  10   7   3    1.18    0.72
 -10   7  -3    0.97    0.72
 -10  -7  -3    3.25    0.99
  10  -7   3    0.39    0.56
  10   7   4   14.37    1.86
 -10   7  -4   12.12    1.80
 -10  -7  -4   13.99    1.90
  10  -7   4   14.42    1.99
  10   8  -5   20.40    2.38
 -10  -8   5   26.26    2.67
  10  -8  -5   27.69    2.59
 -10   8   4    1.19    0.68
  10   8  -4    0.60    0.74
  10  -8  -4    0.61    0.67
 -10  -8   4    0.03    0.56
  10   8  -3    0.77    0.67
 -10   8   3    0.06    0.53
 -10  -8   3   -0.15    0.52
  10  -8  -3    0.35    0.60
  10   8  -2   25.27    2.51
 -10   8   2   25.87    2.47
  10  -8  -2   30.32    2.75
 -10  -8   2   24.19    2.54
  10   8  -1   -0.06    0.55
 -10   8   1   -0.22    0.54
  10  -8  -1    0.86    0.70
 -10  -8   1    0.09    0.59
  10   8   0    1.20    0.80
 -10   8   0    1.78    0.82
 -10  -8   0    2.63    0.95
  10  -8   0    3.52    1.05
 -10   8  -1    0.14    0.54
  10   8   1    0.64    0.68
 -10  -8  -1   -0.42    0.46
  10  -8   1    0.79    0.64
 -11   0  14    1.44    0.83
 -11   0  13   -0.17    0.44
 -11   0  12    0.91    0.73
 -11   0  11    0.14    0.54
 -11   0  10    2.32    0.78
  11   0  -9   -0.05    0.36
 -11   0   9   -0.27    0.36
 -11   0   8   70.74    3.09
  11   0  -8   72.90    2.75
  11   0  -7    0.20    0.43
 -11   0   7   -0.10    0.36
 -11   0   6   21.09    1.56
  11   0  -6   20.08    1.41
  11   0  -5    0.33    0.41
 -11   0   5   -0.21    0.35
  11   0  -4    8.44    1.13
 -11   0   4    7.34    1.02
 -11   0   3   -0.19    0.33
  11   0  -3   -0.96    0.20
 -11   0   2  126.73    3.55
  11   0  -2  124.90    3.80
 -11   0   1    0.05    0.35
  11   0  -1   -0.19    0.33
 -11   0   0    3.00    0.61
  11   0   0    2.12    0.68
  11   0   0    2.11    0.51
  11   0   1    0.34    0.41
  11   0   1    0.21    0.38
 -11   0  -1    0.02    0.29
  11   0   2   12.73    1.44
  11   0   2   13.39    1.28
  11   0   3   -0.17    0.38
  11   0   3   -0.31    0.30
  11   0   4    0.01    0.40
  11   0   4   -0.12    0.42
  11   0   5    1.05    0.51
  11   0   5    0.99    0.56
  11   0   6    9.81    1.30
  11   0   6   11.04    1.48
  11   0   7    0.06    0.46
  11   0   7   -0.23    0.52
  11   0   8    7.96    1.40
  11   0   9    0.22    0.66
 -11   1  13    0.03    0.54
 -11  -1  13   -0.06    0.53
 -11   1  12   20.89    2.27
 -11  -1  12   19.47    2.19
 -11   1  11    8.00    1.38
 -11  -1  11    6.00    1.26
 -11   1  10    1.12    0.69
  11   1 -10    1.88    0.65
 -11  -1  10    1.09    0.65
 -11   1   9   10.93    1.53
  11   1  -9   10.84    1.28
  11  -1  -9   11.85    1.27
 -11  -1   9   12.50    1.61
 -11   1   8   69.33    3.05
  11   1  -8   69.31    2.73
 -11  -1   8   71.76    3.13
  11  -1  -8   72.67    2.67
  11   1  -7    0.79    0.50
 -11   1   7    1.63    0.63
  11  -1  -7    1.34    0.52
 -11  -1   7    2.05    0.73
  11   1  -6   12.79    1.36
 -11   1   6   10.92    1.30
  11  -1  -6    9.87    1.18
 -11  -1   6   10.10    1.32
 -11   1   5    1.81    0.58
  11   1  -5    0.03    0.21
  11  -1  -5    1.24    0.52
 -11  -1   5    0.76    0.54
  11   1  -4   17.89    1.66
 -11   1   4   21.47    1.41
 -11  -1   4   19.64    1.44
 -11   1   3   26.67    1.51
  11   1  -3   28.36    1.70
  11  -1  -3   24.53    1.61
 -11  -1   3   27.60    1.65
 -11   1   2   10.18    1.05
  11   1  -2   11.93    1.38
  11  -1  -2   11.81    1.35
 -11  -1   2   10.50    1.17
 -11   1   1    6.75    0.86
  11   1  -1    6.33    1.03
  11  -1  -1    8.08    1.17
 -11  -1   1    8.09    1.02
  11  -1  -1    7.25    0.78
  11   1   0   25.11    1.68
 -11   1   0   29.29    1.34
  11  -1   0   29.75    1.77
 -11  -1   0   29.90    1.54
  11  -1   0   27.12    1.34
  11   1   1    7.31    0.89
  11   1   1    6.55    1.05
  11  -1   1    8.74    1.18
  11  -1   1    8.51    0.99
 -11  -1  -1    6.45    0.88
  11   1   2   14.01    1.32
  11   1   2   12.60    1.38
 -11  -1  -2   13.83    1.20
  11  -1   2   11.62    1.37
  11  -1   2   12.19    1.25
  11   1   3    7.90    1.16
  11   1   3    8.47    1.12
  11  -1   3   11.72    1.30
  11  -1   3    8.20    1.19
  11   1   4   30.83    1.86
  11   1   4   33.50    1.94
  11  -1   4   30.46    1.89
  11  -1   4   31.69    1.90
  11   1   5    0.33    0.43
  11   1   5    0.81    0.60
  11  -1   5    0.03    0.41
  11  -1   5   -0.57    0.37
  11   1   6    0.48    0.51
  11   1   6    0.83    0.65
  11  -1   6    1.98    0.78
  11  -1   6    1.76    0.69
  11   1   7   11.10    1.56
  11  -1   7   11.12    1.44
  11  -1   7   12.29    1.67
  11   1   8    3.00    0.97
  11  -1   8    5.62    1.27
  11   1   9    1.05    0.84
  11  -1   9    1.48    0.81
 -11   2  13    0.08    0.56
 -11  -2  13    0.00    0.62
 -11   2  12   -0.03    0.50
 -11  -2  12   -0.50    0.44
 -11   2  11    8.13    1.46
 -11  -2  11    7.03    1.35
  11   2 -10    3.16    0.79
 -11   2  10    2.06    0.80
 -11  -2  10    1.97    0.82
  11   2  -9    1.10    0.51
 -11   2   9    0.43    0.53
 -11  -2   9    1.17    0.63
 -11   2   8    2.18    0.72
  11   2  -8    1.56    0.62
 -11  -2   8    0.74    0.59
  11  -2  -8    1.19    0.52
  11   2  -7   82.06    3.11
 -11   2   7   84.57    3.24
  11  -2  -7   84.32    2.95
 -11  -2   7   85.76    3.42
 -11   2   6   21.80    1.54
 -11  -2   6   19.84    1.89
  11  -2  -6   20.09    1.41
  11   2  -5    5.32    0.94
 -11   2   5    4.90    0.86
  11  -2  -5    3.60    0.79
 -11  -2   5    4.75    0.98
 -11   2   4   22.06    1.42
  11   2  -4   22.83    1.58
 -11  -2   4   25.05    1.70
  11  -2  -4   22.60    1.51
  11   2  -3   24.94    1.65
 -11   2   3   25.64    1.45
  11  -2  -3   24.74    1.63
 -11  -2   3   23.09    1.60
  11   2  -2   -0.07    0.37
 -11   2   2    1.10    0.40
 -11  -2   2    0.00    0.40
  11  -2  -2    0.17    0.30
  11  -2  -2    0.02    0.37
  11   2  -1   12.81    1.40
  11  -2  -1   14.36    1.49
 -11  -2   1   13.32    1.34
  11  -2  -1   15.36    1.05
  11   2   0    3.17    0.77
  11  -2   0    2.66    0.73
 -11  -2   0    5.26    0.88
  11  -2   0    3.34    0.68
  11   2   1   31.62    1.86
  11   2   1   31.28    1.52
 -11  -2  -1   30.29    1.64
  11  -2   1   28.18    1.57
  11  -2   1   32.04    1.90
  11   2   2    1.70    0.61
  11   2   2    1.55    0.59
  11  -2   2    2.29    0.72
 -11  -2  -2    2.18    0.60
  11  -2   2    2.08    0.63
  11   2   3    8.04    1.13
  11   2   3   11.33    1.31
 -11  -2  -3    8.75    1.06
  11  -2   3    7.10    1.07
  11  -2   3    9.04    1.26
  11   2   4    2.84    0.78
  11   2   4    1.92    0.66
  11  -2   4    2.38    0.73
  11  -2   4    1.92    0.68
  11   2   5    4.91    1.05
  11   2   5    3.89    0.89
  11  -2   5    5.02    0.99
  11  -2   5    4.43    0.97
  11   2   6    0.30    0.57
  11   2   6   -0.23    0.41
  11  -2   6    0.70    0.58
  11  -2   6    0.35    0.51
  11   2   7    3.55    0.99
  11  -2   7    4.28    0.99
  11  -2   7    4.14    1.06
  11   2   8    4.15    1.10
  11  -2   8    5.02    1.18
  11  -2   8    5.39    1.08
  11   2   9    0.22    0.68
  11  -2   9    0.06    0.46
 -11   3  13    1.60    0.86
 -11  -3  13   -0.62    0.54
 -11   3  12   19.35    2.25
 -11  -3  12   16.16    2.09
 -11   3  11    3.48    0.98
  11   3 -11    3.23    0.88
 -11  -3  11    4.06    1.12
 -11   3  10    2.34    0.85
  11   3 -10    2.80    0.80
 -11  -3  10    1.48    0.73
 -11   3   9   13.23    1.64
  11   3  -9   15.26    1.66
 -11  -3   9   18.46    2.00
  11   3  -8    2.22    0.74
 -11   3   8    0.85    0.58
 -11  -3   8    0.95    0.65
  11  -3  -8    1.50    0.57
  11   3  -7    0.24    0.45
 -11   3   7    0.39    0.46
 -11  -3   7    0.31    0.58
  11  -3  -7    0.29    0.43
 -11   3   6    0.68    0.50
  11   3  -6    0.52    0.51
  11  -3  -6    1.06    0.53
 -11  -3   6    1.42    0.69
  11   3  -5    0.73    0.54
 -11   3   5    0.83    0.49
 -11  -3   5    0.61    0.55
  11  -3  -5    1.50    0.57
  11   3  -4    1.35    0.61
 -11   3   4    1.03    0.47
 -11  -3   4    1.11    0.58
  11  -3  -4    0.22    0.37
  11   3  -3   13.26    1.47
 -11   3   3   13.48    1.23
  11  -3  -3   14.03    1.03
 -11  -3   3   12.73    1.46
  11   3  -2   -0.47    0.29
  11  -3  -2    0.44    0.35
  11  -3  -2    0.14    0.41
 -11  -3   2   -0.31    0.30
  11   3  -1    5.85    1.06
  11  -3  -1    8.85    1.05
 -11  -3   1    6.77    1.07
  11  -3  -1    8.71    1.22
  11   3   0   11.59    1.42
 -11  -3   0   12.57    1.40
  11  -3   0   13.93    1.36
  11  -3   0    9.82    1.30
  11   3   1    2.03    0.70
  11  -3   1    1.91    0.63
 -11  -3  -1    1.44    0.59
  11  -3   1    1.22    0.61
  11   3   2    1.51    0.61
  11   3   2    0.97    0.56
  11  -3   2    0.58    0.55
 -11  -3  -2    0.46    0.45
  11  -3   2    0.61    0.49
  11   3   3    3.13    0.81
  11   3   3    2.04    0.68
 -11  -3  -3    4.14    0.84
  11  -3   3    2.59    0.78
  11  -3   3    2.48    0.73
  11   3   4   49.07    2.42
  11   3   4   46.63    2.39
  11  -3   4   40.42    2.31
 -11  -3  -4   43.13    2.15
  11  -3   4   43.14    2.31
  11   3   5   -0.19    0.49
  11   3   5    0.00    0.41
  11  -3   5    0.26    0.46
  11  -3   5    0.35    0.54
  11   3   6    1.74    0.79
  11  -3   6    2.00    0.75
  11  -3   6    0.73    0.63
  11   3   7    3.75    1.09
  11  -3   7    2.85    0.92
  11  -3   7    3.28    0.91
  11   3   8    3.96    1.13
  11  -3   8    4.70    1.11
  11   3   9    1.22    0.93
  11  -3   9    0.91    0.72
 -11   4  12   -0.06    0.61
 -11  -4  12   -0.81    0.52
  11   4 -11   17.65    1.95
 -11   4  11   17.88    2.11
 -11  -4  11   16.04    2.04
 -11   4  10    0.16    0.53
  11   4 -10   -0.22    0.47
 -11  -4  10   -0.25    0.45
 -11   4   9    1.25    0.64
  11   4  -9    0.88    0.63
 -11  -4   9    0.65    0.60
  11   4  -8   34.88    2.22
 -11   4   8   37.62    2.27
 -11  -4   8   36.62    2.39
  11   4  -7    0.26    0.51
 -11   4   7    0.87    0.52
 -11  -4   7    0.21    0.53
  11  -4  -7    0.60    0.46
  11   4  -6    4.30    1.01
 -11   4   6    6.09    1.04
 -11  -4   6    4.61    1.05
  11  -4  -6    5.07    0.93
 -11   4   5    1.12    0.52
  11   4  -5    0.21    0.52
 -11  -4   5    0.61    0.56
  11  -4  -5    2.20    0.67
 -11   4   4   35.45    1.82
  11   4  -4   35.85    2.17
  11  -4  -4   34.44    1.98
  11  -4  -4   36.05    1.77
 -11  -4   4   35.90    2.19
  11   4  -3    4.89    0.98
 -11  -4   3    5.87    1.08
  11  -4  -3    5.75    0.90
  11  -4  -3    5.81    1.04
  11   4  -2   92.36    3.52
  11  -4  -2   93.10    3.43
  11  -4  -2   90.67    3.04
 -11  -4   2   85.43    3.37
  11   4  -1   15.39    1.67
 -11  -4   1   17.89    1.80
  11  -4  -1   16.02    1.53
  11  -4  -1   12.40    1.50
  11   4   0   -0.20    0.37
 -11  -4   0   -0.33    0.33
  11  -4   0    0.17    0.41
  11  -4   0    0.16    0.40
  11   4   1    1.36    0.61
 -11  -4  -1    1.64    0.66
  11  -4   1    1.30    0.60
  11  -4   1    1.43    0.64
  11   4   2    0.07    0.44
 -11  -4  -2    0.33    0.43
  11  -4   2   -0.40    0.44
  11  -4   2   -0.32    0.35
  11   4   3   10.70    1.38
  11   4   3   11.59    1.42
  11  -4   3   10.89    1.42
 -11  -4  -3   11.07    1.40
  11  -4   3    6.41    1.19
  11   4   4    2.84    0.84
  11   4   4    1.92    0.77
  11  -4   4    2.87    0.87
 -11  -4  -4    2.37    0.73
  11  -4   4    1.51    0.67
  11   4   5    5.41    1.17
  11   4   5    4.37    0.93
  11  -4   5    6.53    1.21
  11  -4   5    4.83    1.07
 -11  -4  -5    6.31    1.09
  11   4   6   14.11    1.84
  11  -4   6   14.65    1.87
  11  -4   6   13.98    1.78
  11   4   7    0.30    0.76
  11  -4   7    1.50    0.76
  11  -4   7    0.34    0.48
  11   4   8   10.30    1.73
  11  -4   8   12.81    1.80
  11   5 -11    3.58    1.03
 -11   5  11    3.19    1.03
 -11  -5  11    2.19    0.95
 -11   5  10    0.67    0.67
  11   5 -10    1.63    0.80
 -11  -5  10    1.67    0.88
  11   5  -9    1.12    0.68
 -11   5   9    3.03    0.91
 -11  -5   9   -0.11    0.55
 -11   5   8    2.87    0.88
  11   5  -8    3.33    0.96
 -11  -5   8    3.62    1.04
 -11   5   7    3.63    0.92
  11   5  -7    5.51    1.15
 -11  -5   7    3.75    0.98
  11   5  -6    0.67    0.59
 -11   5   6   -0.14    0.41
 -11  -5   6    0.12    0.49
  11  -5  -6   -0.22    0.41
 -11   5   5    9.19    1.22
  11   5  -5    9.45    1.46
 -11  -5   5    6.63    1.22
  11  -5  -5    8.27    1.20
  11  -5  -5   10.36    1.30
  11   5  -4    1.25    0.69
  11  -5  -4    1.88    0.65
  11  -5  -4    0.10    0.47
 -11  -5   4    0.65    0.58
  11   5  -3    8.21    1.37
  11  -5  -3    7.90    1.14
 -11  -5   3    8.74    1.35
  11  -5  -3    8.82    1.30
  11   5  -2    0.70    0.56
 -11  -5   2    0.37    0.48
  11  -5  -2    0.67    0.53
  11  -5  -2   -0.09    0.40
  11   5  -1    0.12    0.47
  11  -5  -1    0.53    0.53
 -11  -5   1    1.56    0.68
  11  -5  -1    1.15    0.60
  11   5   0    1.53    0.65
 -11  -5   0    2.52    0.79
  11  -5   0    1.38    0.60
  11  -5   0    2.20    0.75
  11   5   1    5.42    1.07
  11  -5   1    6.74    1.22
  11  -5   1    7.47    1.20
 -11  -5  -1    4.40    1.00
  11   5   2    0.44    0.55
  11  -5   2    0.07    0.50
  11  -5   2   -0.05    0.49
 -11  -5  -2    0.10    0.48
  11   5   3    5.27    1.06
 -11  -5  -3    7.09    1.24
  11  -5   3    6.94    1.29
  11  -5   3    6.01    1.17
  11   5   4    1.54    0.72
  11   5   4    2.20    0.79
  11  -5   4    2.57    0.87
  11  -5   4    1.86    0.79
 -11  -5  -4    2.75    0.87
  11   5   5    2.37    0.90
 -11  -5  -5    2.47    0.81
  11  -5   5    3.20    0.95
  11  -5   5    2.99    0.97
  11   5   6    0.50    0.66
  11  -5   6    0.89    0.59
 -11  -5  -6    0.09    0.54
  11   5   7    1.81    0.98
 -11   5  -7    2.85    0.96
  11  -5   7    2.93    0.95
 -11   6   9    6.82    1.32
 -11  -6   9    5.05    1.26
  11   6  -8    0.71    0.74
 -11   6   8    1.68    0.76
 -11  -6   8    0.03    0.55
  11   6  -7    7.32    1.41
 -11   6   7    7.21    1.22
 -11  -6   7    6.43    1.28
  11   6  -6    5.91    1.21
 -11   6   6    5.03    0.99
 -11  -6   6    4.79    1.13
  11   6  -5   -0.59    0.38
  11  -6  -5    0.62    0.58
  11  -6  -5    1.05    0.60
 -11  -6   5    0.04    0.51
  11   6  -4    5.02    1.12
  11  -6  -4    7.47    1.27
 -11  -6   4    7.00    1.28
  11  -6  -4    5.18    1.06
  11   6  -3    1.93    0.82
  11  -6  -3    2.72    0.82
 -11  -6   3    2.94    0.88
  11  -6  -3    3.06    0.91
  11   6  -2    0.95    0.68
  11  -6  -2   -0.08    0.35
  11  -6  -2    2.28    0.80
 -11  -6   2    1.37    0.75
  11   6  -1    1.04    0.66
 -11  -6   1    0.39    0.50
  11  -6  -1    0.28    0.50
  11  -6  -1    1.12    0.69
  11   6   0    5.17    1.11
 -11  -6   0    6.25    1.24
  11  -6   0    6.17    1.15
  11  -6   0    4.13    1.05
  11   6   1    7.75    1.34
  11  -6   1    5.93    1.23
 -11  -6  -1    7.24    1.29
  11  -6   1    8.64    1.40
  11   6   2    0.71    0.60
 -11  -6  -2    0.44    0.54
  11  -6   2   -0.30    0.45
  11   6   3   13.46    1.66
  11  -6   3   17.52    2.04
 -11  -6  -3   17.44    2.02
 -11   6  -4    0.21    0.53
  11  -6   4    0.38    0.59
 -11  -6  -4    0.33    0.51
 -11   6  -5    2.65    0.91
 -11  -6  -5    2.56    0.90
  11  -6   5    0.66    0.53
  11   7  -7    1.70    0.89
 -11  -7   7    1.58    0.78
  11   7  -6    0.46    0.64
 -11  -7   6    0.79    0.69
 -11   7   5    0.37    0.52
  11   7  -5    0.42    0.69
 -11  -7   5    0.82    0.77
  11  -7  -5    0.86    0.65
 -11   7   4    0.32    0.52
  11   7  -4    0.36    0.62
 -11  -7   4   -0.09    0.50
  11  -7  -4    0.72    0.61
  11   7  -3    0.97    0.74
 -11   7   3    1.56    0.69
 -11  -7   3    1.61    0.81
  11  -7  -3    2.63    0.87
  11   7  -2    2.73    1.00
  11  -7  -2    4.58    1.08
 -11  -7   2    2.26    0.91
  11   7  -1   -0.17    0.53
 -11   7   1    0.10    0.52
 -11  -7   1    0.00    0.53
  11  -7  -1    0.64    0.62
 -11   7   0   13.78    1.84
  11   7   0   16.10    1.95
  11  -7   0   16.62    2.01
 -11  -7   0   18.59    2.17
  11   7   1    0.39    0.60
 -11   7  -1    0.32    0.51
 -11  -7  -1    0.50    0.63
  11  -7   1    0.59    0.66
  11   7   2    5.52    1.22
 -11   7  -2    6.27    1.31
  11  -7   2    5.44    1.20
 -11  -7  -2    6.69    1.36
 -11   7  -3   -0.20    0.49
  11   7   3   -0.24    0.59
  11  -7   3   -0.18    0.52
 -11  -7  -3    0.31    0.62
 -12   0  13   -0.04    0.61
 -12   0  12    6.19    1.31
 -12   0  11   -0.65    0.39
 -12   0  10    4.31    1.06
  12   0  -9    0.15    0.44
 -12   0   9   -0.24    0.41
  12   0  -8   49.92    2.33
 -12   0   8   47.96    2.56
 -12   0   7   -0.02    0.40
  12   0  -7   -0.25    0.41
  12   0  -6   82.81    3.08
 -12   0   6   82.47    3.19
 -12   0   5    0.29    0.44
  12   0  -5   -0.04    0.28
 -12   0   4    1.45    0.58
  12   0  -4    0.70    0.48
  12   0  -3   -0.54    0.27
 -12   0   3   -0.18    0.35
  12   0  -2  125.84    3.97
 -12   0   2  130.09    3.69
 -12   0   1   -0.18    0.32
  12   0  -1   -0.04    0.35
  12   0   0   23.30    1.67
 -12   0   0   26.14    1.41
  12   0   1   -0.14    0.37
  12   0   2   32.23    1.98
  12   0   2   30.34    1.65
  12   0   3    1.17    0.55
  12   0   3    0.39    0.49
  12   0   4    7.28    1.21
  12   0   4    4.59    0.96
  12   0   5   -0.28    0.35
  12   0   5    0.00    0.50
  12   0   6   35.54    2.15
  12   0   6   31.26    2.15
  12   0   7   -0.07    0.58
  12   0   7    0.00    0.50
  12   0   8    5.92    1.35
  12   0   9    0.69    0.79
 -12   1  13    2.92    1.10
 -12  -1  13    2.84    1.01
 -12   1  12    6.27    1.37
 -12  -1  12    8.94    1.56
 -12   1  11    3.76    1.08
 -12  -1  11    2.45    0.93
 -12   1  10   -0.25    0.47
  12   1 -10   -0.18    0.40
 -12  -1  10   -0.04    0.51
  12   1  -9    1.15    0.56
 -12   1   9    0.89    0.60
 -12  -1   9    1.97    0.79
  12  -1  -9    3.13    0.81
 -12   1   8    1.64    0.70
  12   1  -8    3.35    0.82
  12  -1  -8    3.30    0.79
 -12  -1   8    4.08    0.99
  12   1  -7   11.34    1.37
 -12   1   7   15.47    1.69
  12  -1  -7   13.72    1.47
 -12  -1   7   13.94    1.61
 -12   1   6    0.17    0.44
  12   1  -6    0.59    0.43
 -12  -1   6    0.12    0.45
  12  -1  -6    0.55    0.45
 -12   1   5   -0.05    0.42
  12   1  -5    1.05    0.51
 -12  -1   5    0.33    0.46
  12  -1  -5    0.82    0.55
 -12   1   4    5.41    0.93
  12   1  -4    5.05    0.96
  12  -1  -4    3.05    0.77
 -12  -1   4    4.74    0.93
 -12   1   3    0.18    0.40
  12   1  -3    0.37    0.47
 -12  -1   3    0.64    0.50
  12  -1  -3    0.03    0.37
  12   1  -2    3.18    0.77
 -12   1   2    4.61    0.80
 -12  -1   2    3.42    0.78
  12  -1  -2    4.44    0.93
 -12   1   1    0.51    0.38
  12   1  -1    0.37    0.43
 -12  -1   1    0.48    0.44
  12  -1  -1    0.86    0.51
  12   1   0    0.19    0.43
  12  -1   0   -0.33    0.31
 -12  -1   0    0.10    0.35
  12   1   1   10.71    1.38
  12  -1   1   11.54    1.17
 -12  -1  -1    6.60    0.91
  12  -1   1    8.87    1.26
  12   1   2    2.80    0.74
  12  -1   2    1.09    0.57
  12  -1   2    2.02    0.62
  12   1   3   18.48    1.80
  12   1   3   16.85    1.58
  12  -1   3   13.51    1.53
  12  -1   3   14.70    1.47
  12   1   4   10.46    1.36
  12   1   4    8.81    1.27
  12  -1   4    9.01    1.28
  12  -1   4    8.61    1.32
  12   1   5    7.60    1.23
  12   1   5    6.57    1.19
  12  -1   5    6.48    1.14
  12  -1   5    7.30    1.19
  12   1   6   -0.06    0.45
  12   1   6    0.26    0.65
  12  -1   6   -0.40    0.42
  12  -1   6    0.41    0.58
  12   1   7    6.77    1.34
  12  -1   7    9.19    1.39
  12  -1   7    6.95    1.32
  12   1   8   -0.17    0.63
  12  -1   8    0.18    0.62
  12   1   9    0.29    0.74
  12  -1   9    0.58    0.74
 -12   2  13    5.88    1.38
 -12  -2  13    5.87    1.37
 -12   2  12    0.29    0.58
 -12  -2  12   -0.33    0.57
 -12   2  11    6.25    1.30
 -12  -2  11    6.52    1.32
  12   2 -10    2.27    0.77
 -12   2  10    2.60    0.93
 -12  -2  10    1.12    0.69
 -12   2   9   -0.37    0.39
  12   2  -9    0.33    0.48
 -12  -2   9   -0.39    0.39
 -12   2   8    2.06    0.74
  12   2  -8    1.53    0.64
 -12  -2   8    1.62    0.75
  12  -2  -8    1.72    0.62
 -12   2   7    3.50    0.87
  12   2  -7    3.59    0.83
  12  -2  -7    3.01    0.74
 -12  -2   7    4.65    1.05
  12   2  -6   -0.08    0.24
 -12   2   6    1.06    0.55
  12  -2  -6    1.39    0.60
 -12  -2   6    1.30    0.66
 -12   2   5   -0.55    0.30
  12   2  -5    0.01    0.39
 -12  -2   5    0.47    0.48
  12  -2  -5    0.08    0.38
  12   2  -4    0.43    0.48
 -12   2   4   -0.15    0.35
 -12  -2   4   -0.22    0.39
  12  -2  -4    0.86    0.48
  12   2  -3  150.81    4.60
 -12   2   3  159.21    4.11
 -12  -2   3  159.83    4.58
  12   2  -2    0.50    0.45
  12  -2  -2    1.37    0.62
 -12  -2   2    1.49    0.57
  12   2  -1    3.85    0.87
  12  -2  -1    3.41    0.84
 -12  -2   1    2.68    0.72
  12   2   0    0.79    0.54
  12  -2   0    0.65    0.49
 -12  -2   0    1.33    0.56
  12  -2   0    1.14    0.46
  12   2   1   11.37    1.42
 -12  -2  -1   12.54    1.35
  12  -2   1   10.64    1.40
  12  -2   1   13.63    1.35
  12   2   2    2.38    0.69
 -12  -2  -2    2.39    0.65
  12  -2   2    1.92    0.73
  12   2   3   13.61    1.44
  12   2   3   12.63    1.49
  12  -2   3   10.55    1.43
  12  -2   3   13.55    1.48
  12   2   4    0.38    0.46
  12   2   4    0.12    0.52
  12  -2   4    0.55    0.52
  12  -2   4    0.74    0.52
  12   2   5    3.43    0.90
  12   2   5    4.20    0.96
  12  -2   5    3.53    0.94
  12  -2   5    4.28    0.99
  12   2   6   -0.54    0.47
  12   2   6    0.00    0.45
  12  -2   6   -0.47    0.38
  12  -2   6    0.28    0.53
  12   2   7    1.06    0.77
  12  -2   7    0.99    0.62
  12  -2   7    0.31    0.56
  12   2   8    0.68    0.75
  12  -2   8    0.86    0.75
  12  -2   8    0.61    0.66
 -12   3  12    3.65    1.08
 -12  -3  12    3.36    1.09
 -12   3  11    1.48    0.85
  12   3 -11    2.42    0.82
 -12  -3  11    1.12    0.75
 -12   3  10   14.08    1.79
  12   3 -10   13.13    1.62
 -12  -3  10   15.77    1.95
  12   3  -9   -0.44    0.39
 -12   3   9    0.50    0.51
 -12  -3   9    0.24    0.55
  12   3  -8    1.95    0.75
 -12   3   8    1.31    0.68
  12  -3  -8    0.65    0.53
 -12  -3   8    0.31    0.55
  12   3  -7    0.55    0.40
 -12   3   7    1.31    0.62
  12  -3  -7    3.25    0.79
 -12  -3   7    2.20    0.80
 -12   3   6    1.97    0.66
  12   3  -6    0.73    0.57
 -12  -3   6    2.76    0.82
  12  -3  -6    2.19    0.69
 -12   3   5    0.50    0.46
  12   3  -5    0.27    0.52
 -12  -3   5   -0.15    0.38
  12  -3  -5    0.00    0.41
 -12   3   4   19.09    1.35
  12   3  -4   14.08    1.61
  12  -3  -4   18.08    1.79
 -12  -3   4   18.86    1.85
  12   3  -3    0.55    0.51
 -12  -3   3    0.66    0.53
  12  -3  -3    0.72    0.51
  12   3  -2   49.91    2.51
  12  -3  -2   49.40    2.49
 -12  -3   2   48.35    2.39
  12   3  -1   -0.21    0.37
  12  -3  -1    0.43    0.47
  12  -3  -1   -0.01    0.36
 -12  -3   1    0.44    0.49
  12   3   0   19.79    1.85
  12  -3   0   18.32    1.89
  12  -3   0   18.75    1.35
 -12  -3   0   21.31    1.57
  12   3   1    1.26    0.61
  12  -3   1    1.58    0.63
 -12  -3  -1    1.64    0.59
  12  -3   1    0.71    0.55
  12   3   2   10.83    1.42
 -12  -3  -2   14.59    1.52
  12  -3   2   11.38    1.37
  12  -3   2   13.04    1.62
  12   3   3   12.31    1.52
  12  -3   3   10.88    1.40
  12  -3   3    8.45    1.30
 -12  -3  -3   12.63    1.40
  12   3   4    3.64    0.90
  12   3   4    4.90    1.04
  12  -3   4    2.57    0.82
  12  -3   4    3.76    0.90
  12   3   5   -0.09    0.47
  12   3   5    0.23    0.61
  12  -3   5    0.08    0.46
  12  -3   5    0.27    0.52
  12   3   6   -0.17    0.62
  12  -3   6    0.18    0.52
  12  -3   6    0.04    0.51
  12   3   7    1.54    0.87
  12  -3   7    0.94    0.72
  12  -3   7    2.04    0.86
  12   3   8    1.83    0.99
  12  -3   8    0.32    0.68
  12  -3   8    1.03    0.72
 -12   4  11    2.33    0.93
  12   4 -11    2.11    0.86
 -12  -4  11    0.52    0.70
  12   4 -10    3.26    0.91
 -12   4  10    5.45    1.22
 -12  -4  10    2.99    0.99
  12   4  -9    1.43    0.71
 -12   4   9    3.92    0.97
 -12  -4   9    1.65    0.78
  12   4  -8    7.66    1.29
 -12   4   8   10.88    1.53
 -12  -4   8    9.36    1.51
  12   4  -7    0.67    0.54
 -12   4   7    0.22    0.46
 -12  -4   7    1.50    0.71
  12  -4  -7    0.30    0.44
  12   4  -6    9.54    1.42
 -12   4   6    7.93    1.21
  12  -4  -6    5.44    1.01
 -12  -4   6    8.33    1.40
 -12   4   5    0.14    0.37
  12   4  -5    0.16    0.48
  12  -4  -5   -0.21    0.40
 -12  -4   5   -0.28    0.39
  12   4  -4    3.88    0.96
 -12  -4   4    3.69    0.91
  12  -4  -4    3.45    0.84
  12   4  -3   -0.35    0.44
  12  -4  -3    0.06    0.29
 -12  -4   3    0.89    0.58
  12   4  -2   50.42    2.63
 -12  -4   2   46.16    2.51
  12  -4  -2   50.40    2.56
  12  -4  -2   50.32    2.22
  12   4  -1    3.69    0.90
 -12  -4   1    4.62    0.99
  12  -4  -1    7.05    1.05
  12  -4  -1    4.63    1.03
  12   4   0    3.45    0.89
  12  -4   0    1.65    0.69
  12  -4   0    2.74    0.77
 -12  -4   0    2.81    0.83
  12   4   1    4.33    1.00
 -12  -4  -1    4.08    0.94
  12  -4   1    4.79    0.96
  12  -4   1    4.97    1.06
  12   4   2    5.37    1.07
 -12  -4  -2    3.22    0.85
  12  -4   2    5.04    1.03
  12  -4   2    4.33    1.00
  12   4   3    0.96    0.60
  12  -4   3    1.23    0.69
 -12  -4  -3    0.62    0.52
  12  -4   3    1.24    0.70
  12   4   4    1.26    0.68
  12  -4   4    1.55    0.71
 -12  -4  -4    1.30    0.64
  12  -4   4    1.26    0.70
  12  -4   5    1.15    0.64
  12  -4   5    0.30    0.57
  12   4   6    9.25    1.56
  12  -4   6    9.34    1.56
  12  -4   6    7.37    1.36
  12   4   7    0.86    0.81
  12  -4   7    1.71    0.77
  12  -4   7    0.65    0.69
 -12   5  10    1.38    0.77
  12   5 -10    1.65    0.81
 -12  -5  10    0.58    0.63
  12   5  -9   11.96    1.70
 -12   5   9   16.99    1.99
 -12  -5   9   11.12    1.72
  12   5  -8    0.27    0.57
 -12   5   8    1.29    0.68
 -12  -5   8    0.27    0.64
 -12   5   7    7.59    1.26
  12   5  -7    5.42    1.15
 -12  -5   7    9.63    1.58
  12   5  -6    0.23    0.54
 -12   5   6   -0.20    0.39
 -12  -5   6    0.97    0.68
  12  -5  -6   -0.12    0.46
  12   5  -5    4.86    1.15
  12  -5  -5    5.76    1.08
 -12  -5   5    6.28    1.24
  12   5  -4    4.01    1.00
  12  -5  -4    5.46    1.07
 -12  -5   4    6.23    1.25
  12   5  -3    0.30    0.50
  12  -5  -3    0.79    0.54
 -12  -5   3    0.89    0.64
  12   5  -2    4.04    1.03
  12  -5  -2    5.23    0.99
  12  -5  -2    4.22    0.99
 -12  -5   2    4.73    1.08
  12   5  -1    0.72    0.58
  12  -5  -1   -0.19    0.36
 -12  -5   1    0.04    0.45
  12  -5  -1   -0.03    0.44
  12   5   0    3.83    1.01
  12  -5   0    2.67    0.81
  12  -5   0    2.13    0.80
 -12  -5   0    1.44    0.66
  12   5   1    6.47    1.22
 -12  -5  -1    6.46    1.20
  12  -5   1    6.91    1.19
  12  -5   1    4.95    1.05
  12   5   2    0.30    0.56
  12  -5   2   -0.14    0.47
  12  -5   2   -0.04    0.45
 -12  -5  -2   -0.33    0.39
  12   5   3   12.77    1.66
  12  -5   3   13.94    1.85
  12  -5   3   12.49    1.67
 -12  -5  -3   12.59    1.63
  12   5   4    4.50    1.04
  12  -5   4    5.01    1.18
  12  -5   4    4.49    1.14
 -12  -5  -4    3.86    0.99
  12  -5   5   13.34    1.80
  12  -5   5   13.73    1.86
 -12  -5  -5   15.89    1.82
  12  -5   6    0.58    0.64
  12   6  -8    3.23    1.14
 -12   6   8    4.48    1.07
 -12  -6   8    3.33    1.02
  12   6  -7    1.27    0.81
 -12  -6   7    1.44    0.78
  12   6  -6    7.48    1.40
 -12  -6   6    8.18    1.48
  12  -6  -6    9.35    1.41
  12   6  -5   -0.20    0.60
 -12  -6   5    1.35    0.77
  12  -6  -5    0.29    0.57
  12   6  -4    1.20    0.80
 -12  -6   4    2.09    0.83
  12  -6  -4    0.78    0.64
  12   6  -3   22.61    2.31
 -12  -6   3   18.01    2.12
  12  -6  -3   24.55    2.29
  12  -6  -3   23.41    1.77
  12   6  -2    0.46    0.58
  12  -6  -2   -0.01    0.47
 -12  -6   2   -0.38    0.47
  12  -6  -2    0.26    0.54
  12   6  -1   -0.24    0.46
  12  -6  -1   -0.24    0.46
  12  -6  -1   -0.20    0.40
 -12  -6   1    0.09    0.48
  12   6   0    1.15    0.71
 -12  -6   0    0.72    0.68
  12  -6   0    2.35    0.79
  12  -6   0    0.59    0.61
  12   6   1    0.79    0.67
  12  -6   1    1.82    0.86
 -12  -6  -1    1.51    0.76
  12  -6   1    1.30    0.71
  12   6   2    0.62    0.63
 -12  -6  -2   -0.27    0.47
  12  -6   2   -0.24    0.51
  12  -6   2    0.00    0.51
  12   6   3    2.08    0.82
 -12  -6  -3    0.88    0.68
  12  -6   3    1.28    0.77
 -12   6  -4    9.72    1.55
 -12  -6  -4    8.77    1.49
  12  -6   4    7.45    1.44
  12   7  -6    1.96    0.92
 -12  -7   6    0.83    0.75
 -12   7   5   -0.06    0.48
  12   7  -5   -0.15    0.65
 -12  -7   5    0.01    0.64
  12   7  -4    0.80    0.76
 -12   7   4    1.50    0.73
 -12  -7   4    0.57    0.64
 -12   7   3    0.35    0.54
  12   7  -3    0.03    0.66
  12  -7  -3    0.00    0.55
 -12  -7   3    0.31    0.58
 -12   7   2   10.23    1.55
  12   7  -2    9.35    1.57
  12  -7  -2   13.09    1.75
 -12  -7   2    9.72    1.64
  12   7  -1   -0.53    0.51
 -12   7   1    0.20    0.52
 -12  -7   1   -0.07    0.52
  12  -7  -1    0.06    0.57
 -12   7   0    5.37    1.20
  12   7   0    6.18    1.33
 -12  -7   0    3.78    1.09
 -12   7  -1    0.34    0.61
  12   7   1    0.69    0.73
  12  -7   1    0.18    0.61
 -12  -7  -1   -0.08    0.58
 -13   0  12    1.60    0.85
 -13   0  11   -0.62    0.47
 -13   0  10    3.31    0.99
 -13   0   9    0.06    0.52
  13   0  -9   -0.03    0.41
 -13   0   8    7.12    1.23
  13   0  -8    8.60    1.22
 -13   0   7    0.10    0.47
  13   0  -7   -0.25    0.37
  13   0  -6    1.58    0.64
 -13   0   6    2.04    0.71
 -13   0   5   -0.23    0.39
  13   0  -5    0.00    0.28
 -13   0   4   29.62    1.82
  13   0  -4   32.78    1.96
  13   0  -3    0.39    0.43
 -13   0   3    0.04    0.41
  13   0  -2   -0.24    0.34
 -13   0   2   -0.01    0.37
  13   0  -1    0.45    0.47
 -13   0   1   -0.01    0.36
  13   0   0    0.88    0.57
  13   0   1   -0.31    0.34
  13   0   2   29.74    1.99
  13   0   3   -0.46    0.43
  13   0   4    0.95    0.64
  13   0   4   -0.13    0.39
  13   0   5   -0.52    0.36
  13   0   5    0.45    0.56
  13   0   6    5.32    1.17
  13   0   6    2.26    0.79
  13   0   7    0.58    0.65
  13   0   8    1.63    0.88
 -13   1  12    0.76    0.73
 -13  -1  12    0.06    0.64
 -13   1  11    2.85    1.02
 -13  -1  11    2.13    0.93
 -13   1  10    1.40    0.75
  13   1 -10    0.54    0.56
 -13  -1  10   -0.23    0.54
 -13   1   9   19.87    2.10
  13   1  -9   22.32    1.68
  13  -1  -9   18.87    1.78
 -13  -1   9   19.19    2.14
 -13   1   8    3.25    0.92
  13   1  -8    2.23    0.74
 -13  -1   8    2.93    0.89
  13  -1  -8    2.12    0.71
 -13   1   7   -0.04    0.47
  13   1  -7    0.15    0.44
 -13  -1   7   -0.55    0.36
  13  -1  -7   -0.11    0.41
  13   1  -6    4.19    0.91
 -13   1   6    3.96    0.89
  13  -1  -6    3.82    0.88
 -13  -1   6    4.88    1.06
  13   1  -5   -0.12    0.37
 -13   1   5    0.11    0.42
  13  -1  -5   -0.08    0.34
 -13  -1   5   -0.48    0.34
 -13   1   4    5.95    1.00
  13   1  -4    4.53    0.95
  13  -1  -4    3.94    0.92
 -13  -1   4    7.93    1.21
 -13   1   3   15.54    1.47
  13   1  -3   14.26    1.60
 -13  -1   3   18.95    1.73
  13  -1  -3   14.91    1.62
  13   1  -2   18.08    1.86
 -13   1   2   18.40    1.34
 -13  -1   2   16.60    1.57
  13  -1  -2   17.80    1.78
  13   1  -1    8.34    1.27
  13  -1  -1   11.11    1.46
 -13  -1   1    9.09    1.15
  13   1   0    2.28    0.73
 -13  -1   0    4.10    0.80
  13  -1   0    1.72    0.66
  13   1   1    8.04    1.25
  13  -1   1    9.20    1.37
  13   1   2    4.18    0.99
  13  -1   2    2.51    0.77
  13   1   3   18.76    1.89
  13  -1   3   22.53    1.59
  13  -1   3   22.24    2.07
  13   1   4    0.75    0.59
  13  -1   4    0.07    0.43
  13  -1   4    0.61    0.54
  13   1   5    4.03    1.00
  13   1   5    4.80    1.05
  13  -1   5    5.38    1.09
  13  -1   5    6.29    1.20
  13   1   6    2.40    0.81
  13   1   6    2.04    0.85
  13  -1   6    1.42    0.71
  13  -1   6    1.85    0.80
  13   1   7    0.92    0.74
  13  -1   7    2.95    0.91
  13  -1   7    2.79    0.94
  13   1   8    0.91    0.81
  13  -1   8    1.06    0.82
 -13   2  12    1.22    0.79
 -13  -2  12    0.34    0.67
 -13   2  11    5.07    1.26
 -13  -2  11    1.82    0.90
 -13   2  10    2.40    0.87
  13   2 -10    1.20    0.66
 -13  -2  10    2.42    0.89
 -13   2   9   17.38    1.95
  13   2  -9   18.03    1.84
 -13  -2   9   14.74    1.86
 -13   2   8    4.54    1.04
  13   2  -8    4.76    1.03
  13  -2  -8    3.42    0.86
 -13  -2   8    3.96    1.05
  13   2  -7    5.46    1.07
 -13   2   7    5.60    1.08
 -13  -2   7    6.17    1.24
  13  -2  -7    7.89    1.19
 -13   2   6   -0.05    0.41
  13   2  -6   -0.27    0.36
 -13  -2   6    0.53    0.59
  13  -2  -6    0.42    0.47
 -13   2   5    2.51    0.75
  13   2  -5    3.79    0.88
 -13  -2   5    2.78    0.81
  13  -2  -5    1.96    0.67
 -13   2   4    1.28    0.54
  13   2  -4    1.45    0.62
 -13  -2   4    2.19    0.78
  13  -2  -4    0.12    0.30
  13   2  -3   53.01    2.65
 -13  -2   3   60.11    2.69
  13  -2  -3   61.79    2.80
  13   2  -2    0.96    0.56
  13  -2  -2    0.21    0.44
 -13  -2   2   -0.06    0.37
  13   2  -1    7.29    1.21
  13  -2  -1    8.05    1.27
 -13  -2   1    7.42    1.11
  13   2   0    5.50    1.07
  13  -2   0    5.16    1.06
 -13  -2   0    4.67    0.90
  13   2   1    3.33    0.90
 -13  -2  -1    3.42    0.79
  13  -2   1    3.03    0.86
  13   2   2    0.27    0.54
  13  -2   2    1.36    0.58
  13  -2   2    0.39    0.53
  13   2   3    0.27    0.48
  13  -2   3    0.14    0.46
  13  -2   3    0.02    0.49
  13   2   4    1.81    0.74
  13  -2   4    2.40    0.77
  13  -2   4    1.37    0.68
  13   2   5   14.91    1.73
  13  -2   5   18.78    1.99
  13  -2   5   17.92    1.91
  13   2   6    0.18    0.66
  13  -2   6   -0.33    0.45
  13  -2   6   -0.80    0.51
  13   2   7    7.37    1.43
  13  -2   7    6.61    1.25
  13  -2   7    8.13    1.40
  13   3 -11    8.39    1.37
 -13   3  11    8.55    1.55
 -13  -3  11    5.48    1.32
 -13   3  10   15.24    1.94
  13   3 -10   10.24    1.50
 -13  -3  10   10.58    1.76
  13   3  -9    5.00    1.09
 -13   3   9    4.31    1.07
 -13  -3   9    3.94    1.11
 -13   3   8    1.58    0.70
  13   3  -8    0.79    0.58
 -13  -3   8    0.81    0.66
  13  -3  -8    1.87    0.66
 -13   3   7    6.47    1.15
  13   3  -7    3.36    0.89
  13  -3  -7    6.30    1.09
 -13  -3   7    7.77    1.37
  13   3  -6   10.78    1.44
 -13   3   6   12.84    1.50
 -13  -3   6    9.56    1.47
  13  -3  -6   10.33    1.38
  13   3  -5    1.36    0.65
 -13   3   5    1.44    0.58
 -13  -3   5    1.46    0.76
  13  -3  -5    0.36    0.46
  13   3  -4    0.47    0.52
  13  -3  -4    1.50    0.65
 -13  -3   4    0.64    0.57
  13   3  -3    6.30    1.15
 -13  -3   3    6.38    1.16
  13  -3  -3    9.18    1.35
  13   3  -2    5.86    1.13
 -13  -3   2    4.37    0.97
  13  -3  -2    4.95    1.05
  13   3  -1    4.27    0.96
 -13  -3   1    4.32    0.93
  13  -3  -1    3.09    0.86
  13   3   0    0.09    0.49
 -13  -3   0    0.39    0.46
  13  -3   0   -0.08    0.44
  13   3   1   -0.17    0.45
 -13  -3  -1    0.89    0.53
  13  -3   1    0.77    0.57
  13   3   2    1.43    0.69
  13  -3   2    1.92    0.73
  13  -3   2    1.69    0.65
 -13  -3  -2    0.97    0.54
  13   3   3   10.82    1.51
  13  -3   3    8.34    1.27
  13  -3   3    9.78    1.43
  13   3   4    1.73    0.75
  13  -3   4    0.30    0.57
  13  -3   4    0.71    0.58
  13   3   5    2.50    0.86
  13  -3   5    3.57    0.91
  13  -3   5    3.77    1.01
  13  -3   6    6.35    1.24
  13  -3   6    5.39    1.18
  13  -3   7    0.43    0.65
  13  -3   7    0.81    0.71
 -13   4  11   -0.45    0.57
  13   4 -11   -0.07    0.53
 -13  -4  11   -0.15    0.58
  13   4 -10    9.74    1.53
 -13   4  10    9.97    1.59
 -13  -4  10    6.11    1.38
 -13   4   9    5.37    1.20
  13   4  -9    2.77    0.91
 -13  -4   9    3.55    1.11
 -13   4   8   29.64    2.09
 -13  -4   8   25.21    2.51
 -13   4   7    0.48    0.55
  13   4  -7    1.40    0.72
 -13  -4   7    2.34    0.88
  13  -4  -7    1.44    0.68
  13   4  -6    1.67    0.70
 -13   4   6    0.82    0.56
 -13  -4   6    0.91    0.71
  13  -4  -6    2.29    0.75
  13   4  -5   20.04    2.06
  13  -4  -5   20.87    1.96
 -13  -4   5   23.99    2.30
  13   4  -4   10.12    1.51
 -13  -4   4   12.61    1.66
  13  -4  -4    7.53    1.20
  13   4  -3    0.29    0.53
 -13  -4   3    0.62    0.58
  13  -4  -3    0.62    0.49
  13   4  -2   -0.05    0.45
  13  -4  -2   -0.46    0.43
 -13  -4   2    0.31    0.46
  13   4  -1   -0.28    0.46
 -13  -4   1    0.43    0.48
  13  -4  -1   -0.22    0.38
  13   4   0    2.45    0.83
  13  -4   0    4.25    0.98
 -13  -4   0    4.81    1.02
  13   4   1    0.69    0.61
  13  -4   1    1.26    0.65
 -13  -4  -1    2.02    0.75
  13  -4   1    0.51    0.57
  13   4   2   19.46    1.97
  13  -4   2   22.64    2.08
  13  -4   2   17.18    1.95
 -13  -4  -2   20.13    1.94
  13   4   3    1.67    0.76
  13  -4   3    2.84    0.89
 -13  -4  -3    1.73    0.67
  13  -4   3    0.72    0.62
  13   4   4    0.10    0.56
  13  -4   4    1.34    0.72
  13  -4   4    0.81    0.65
  13  -4   5    0.44    0.60
  13  -4   5    0.83    0.62
  13  -4   6    2.00    0.91
  13  -4   6    2.74    0.99
  13   5  -9    9.75    1.56
 -13   5   9   14.28    1.88
 -13  -5   9   12.65    1.85
  13   5  -8    0.47    0.61
 -13   5   8   -0.08    0.49
 -13  -5   8   -0.55    0.50
  13   5  -7    3.32    1.00
 -13  -5   7    4.12    1.14
  13   5  -6    3.78    1.09
  13  -5  -6    3.04    0.87
 -13  -5   6    2.00    0.82
  13   5  -5    0.13    0.53
 -13  -5   5    0.30    0.58
  13  -5  -5    0.48    0.58
  13   5  -4   -0.27    0.47
 -13  -5   4   -0.43    0.43
  13  -5  -4    0.45    0.54
  13   5  -3    5.02    1.14
 -13  -5   3    4.14    1.06
  13   5  -2   -0.23    0.53
 -13  -5   2    0.12    0.52
  13  -5  -2    0.76    0.58
  13   5  -1    4.11    1.04
 -13  -5   1    5.58    1.18
  13  -5  -1    5.09    1.12
  13   5   0    0.25    0.56
  13  -5   0    1.15    0.69
 -13  -5   0   -0.13    0.42
  13  -5   0    0.95    0.61
  13   5   1   11.44    1.59
  13  -5   1   10.76    1.59
  13  -5   1   12.43    1.58
 -13  -5  -1   12.51    1.69
  13   5   2    1.11    0.69
  13  -5   2    2.23    0.88
 -13  -5  -2    2.00    0.83
  13  -5   2    0.20    0.55
  13   5   3   13.58    1.73
  13  -5   3   12.40    1.68
  13  -5   3   13.32    1.86
 -13  -5  -3   11.71    1.68
  13   5   4   -0.03    0.56
  13  -5   4    0.15    0.57
 -13  -5  -4    0.27    0.57
  13  -5   4   -0.01    0.59
  13   6  -7    1.12    0.78
 -13  -6   7    1.17    0.78
  13   6  -6    2.71    1.02
  13  -6  -6    3.54    0.95
 -13  -6   6    1.60    0.81
  13   6  -5    9.48    1.59
 -13  -6   5    9.92    1.68
  13  -6  -5   11.65    1.60
  13   6  -4    0.79    0.75
 -13  -6   4    1.28    0.77
  13  -6  -4    0.21    0.55
  13   6  -3   22.92    2.39
 -13  -6   3   31.36    2.37
  13  -6  -3   30.27    2.21
  13   6  -2    0.89    0.74
  13  -6  -2   -0.50    0.42
 -13  -6   2    1.11    0.75
  13   6  -1    0.28    0.61
 -13  -6   1    0.76    0.71
  13  -6  -1    0.23    0.52
  13   6   0    5.44    1.22
  13  -6   0    9.55    1.49
 -13  -6   0    6.89    1.35
  13  -6   0    6.66    1.34
  13   6   1   -0.11    0.50
 -13  -6  -1    0.19    0.54
  13  -6   1   -0.39    0.53
  13  -6   1    0.44    0.68
  13   6   2   -0.32    0.51
  13  -6   2    0.00    0.61
  13  -6   2    0.30    0.57
 -13  -6  -2    0.94    0.65
 -14   0  12    9.99    1.74
 -14   0  11    0.19    0.63
 -14   0  10   -0.43    0.51
  14   0  -9   -0.08    0.44
 -14   0   9   -0.39    0.49
  14   0  -8   -0.16    0.43
 -14   0   8   -0.25    0.46
  14   0  -7   -0.12    0.37
 -14   0   7    0.30    0.52
  14   0  -6    9.10    1.29
 -14   0   6    8.45    1.28
 -14   0   5    0.03    0.48
  14   0  -5   -0.30    0.36
  14   0  -4   48.55    2.53
 -14   0   4   48.73    2.43
  14   0  -3   -0.49    0.35
 -14   0   3    0.27    0.46
  14   0  -2   13.99    1.69
 -14   0   2   13.20    1.42
  14   0  -1    0.29    0.48
  14   0   0    1.30    0.63
  14   0   1    0.24    0.46
  14   0   2    3.06    0.86
  14   0   3   -0.17    0.42
  14   0   4    8.33    1.38
  14   0   5   -0.55    0.40
  14   0   6    0.02    0.59
  14   0   7    0.64    0.76
 -14   1  12    8.09    1.62
 -14  -1  12    2.59    1.07
 -14   1  11    2.96    1.08
 -14  -1  11    2.35    0.96
  14   1 -10    0.37    0.52
 -14   1  10   -0.25    0.46
 -14  -1  10   -0.20    0.55
 -14   1   9   -0.27    0.47
  14   1  -9   -0.10    0.45
 -14  -1   9   -0.49    0.41
  14  -1  -9   -0.01    0.46
 -14   1   8    1.23    0.76
  14   1  -8    0.78    0.61
  14  -1  -8    1.33    0.65
 -14  -1   8    1.01    0.71
  14   1  -7    0.67    0.56
 -14   1   7    0.41    0.56
  14  -1  -7    0.13    0.51
 -14  -1   7    0.43    0.57
 -14   1   6   -0.10    0.43
  14   1  -6    0.13    0.28
 -14  -1   6    0.53    0.55
  14  -1  -6    0.32    0.51
 -14   1   5    8.56    1.26
  14   1  -5    6.29    1.14
 -14  -1   5   10.25    1.43
  14   1  -4   -0.54    0.37
 -14   1   4    0.08    0.45
 -14  -1   4    0.37    0.51
  14  -1  -4    0.12    0.44
  14   1  -3   11.73    1.55
 -14  -1   3   12.26    1.45
  14  -1  -3   13.80    1.64
  14   1  -2    0.65    0.53
 -14  -1   2    0.38    0.46
  14  -1  -2    0.13    0.43
  14   1  -1   12.35    1.58
  14  -1  -1   11.34    1.52
 -14  -1   1   14.89    1.52
  14   1   0    0.18    0.43
  14  -1   0    1.49    0.65
  14   1   1    3.40    0.88
  14  -1   1    2.48    0.82
  14   1   2    4.48    1.01
  14  -1   2    3.66    0.96
  14   1   3    0.22    0.57
  14  -1   3    0.55    0.57
  14   1   4   19.39    2.01
  14  -1   4   16.76    1.89
  14   1   5   -0.22    0.45
  14  -1   5    0.79    0.64
  14   1   6   11.97    1.63
  14  -1   6   12.56    1.68
  14  -1   6    9.24    1.50
 -14   2  11    3.10    1.06
 -14  -2  11    3.22    1.12
  14   2 -10    5.20    1.09
 -14   2  10    5.47    1.29
 -14  -2  10    2.71    1.03
 -14   2   9   36.59    2.46
  14   2  -9   29.93    2.08
 -14  -2   9   26.94    2.58
  14   2  -8    0.25    0.49
 -14   2   8    0.17    0.50
  14  -2  -8    0.76    0.57
 -14  -2   8   -0.09    0.50
  14   2  -7    8.35    1.30
 -14   2   7    9.74    1.46
  14  -2  -7    8.46    1.30
 -14  -2   7   10.93    1.60
 -14   2   6    0.11    0.47
  14   2  -6    0.56    0.52
  14  -2  -6    0.31    0.48
 -14  -2   6    0.80    0.63
  14   2  -5    0.33    0.52
 -14   2   5    1.33    0.60
 -14  -2   5    1.83    0.75
  14  -2  -5    0.40    0.57
  14   2  -4    1.47    0.62
  14  -2  -4    2.37    0.78
 -14  -2   4    0.90    0.64
  14   2  -3   13.40    1.63
  14  -2  -3   12.45    1.59
 -14  -2   3   15.36    1.69
  14   2  -2    0.71    0.58
  14  -2  -2    0.17    0.47
 -14  -2   2    0.55    0.51
  14   2  -1   -0.52    0.35
  14  -2  -1   -0.15    0.36
 -14  -2   1    0.70    0.52
  14   2   0    2.40    0.78
  14  -2   0    2.96    0.87
 -14  -2   0    2.96    0.78
  14   2   1    8.95    1.36
  14  -2   1    9.12    1.47
  14   2   2   -0.03    0.46
  14  -2   2    0.57    0.60
  14   2   3    6.66    1.25
  14  -2   3    3.79    1.01
  14   2   4   -0.03    0.53
  14  -2   4    1.02    0.73
  14   2   5   22.44    2.24
  14  -2   5   23.96    2.37
  14  -2   5   22.15    2.18
  14  -2   6    0.83    0.70
  14  -2   6    1.19    0.71
  14   3 -11    2.91    0.95
 -14   3  11    3.47    1.13
 -14  -3  11    1.92    0.92
 -14   3  10   18.39    2.19
  14   3 -10   10.83    1.61
 -14  -3  10   13.76    1.95
  14   3  -9   -0.19    0.50
 -14   3   9   -0.29    0.50
 -14  -3   9    0.20    0.60
  14   3  -8    6.65    1.24
 -14   3   8    8.85    1.46
 -14  -3   8    8.29    1.48
  14  -3  -8    9.44    1.36
  14   3  -7    0.57    0.54
 -14   3   7    0.50    0.59
 -14  -3   7    0.92    0.65
  14  -3  -7    0.28    0.52
 -14   3   6    2.46    0.77
  14   3  -6    1.39    0.69
 -14  -3   6    0.91    0.69
  14  -3  -6    0.62    0.55
  14   3  -5   -0.18    0.44
 -14  -3   5    0.46    0.58
  14  -3  -5    0.79    0.57
  14   3  -4    0.75    0.67
 -14  -3   4    0.61    0.56
  14  -3  -4    0.26    0.35
  14   3  -3    2.00    0.76
 -14  -3   3    3.81    0.93
  14  -3  -3    4.17    1.01
  14   3  -2    0.16    0.47
 -14  -3   2    1.02    0.62
  14  -3  -2    0.81    0.60
  14   3  -1    3.29    0.93
  14  -3  -1    2.75    0.90
 -14  -3   1    3.40    0.91
  14   3   0    4.85    1.04
  14  -3   0    5.17    1.14
 -14  -3   0    6.80    1.17
  14   3   1    0.73    0.61
  14  -3   1    0.38    0.54
 -14  -3  -1    0.66    0.52
  14   3   2   14.08    1.77
  14  -3   2   13.77    1.77
  14   3   3    0.13    0.50
  14  -3   3    0.52    0.59
  14   3   4    7.40    1.29
  14  -3   4    6.58    1.21
  14  -3   4    5.18    1.16
  14   3   5    1.05    0.73
  14  -3   5   -0.46    0.50
  14  -3   5    2.17    0.81
  14   4 -10    4.20    1.10
 -14   4  10    5.45    1.30
 -14  -4  10    3.88    1.19
  14   4  -9    8.84    1.52
 -14   4   9    8.71    1.51
 -14  -4   9    7.67    1.52
  14   4  -8    0.03    0.53
 -14   4   8    0.32    0.61
 -14  -4   8   -0.11    0.58
 -14   4   7    0.53    0.64
  14   4  -7   -0.07    0.48
  14  -4  -7    0.28    0.52
 -14  -4   7    1.79    0.83
  14   4  -6    2.59    0.92
 -14  -4   6    2.42    0.93
  14  -4  -6    3.46    0.88
  14   4  -5   -0.32    0.45
  14  -4  -5    0.26    0.51
 -14  -4   5   -0.21    0.49
  14   4  -4   29.25    2.17
 -14  -4   4   32.01    2.27
  14  -4  -4   33.40    2.22
  14   4  -3    1.59    0.78
 -14  -4   3    2.77    0.89
  14  -4  -3    2.64    0.85
  14   4  -2    2.01    0.80
 -14  -4   2    1.79    0.77
  14  -4  -2    2.90    0.88
  14   4  -1    4.30    1.05
  14  -4  -1    5.90    1.22
 -14  -4   1    6.86    1.27
  14   4   0    2.75    0.87
 -14  -4   0    3.34    0.93
  14  -4   0    2.45    0.86
  14   4   1   -0.19    0.48
  14  -4   1   -0.57    0.38
 -14  -4  -1   -0.09    0.44
  14   4   2    2.79    0.91
  14  -4   2    1.94    0.83
 -14  -4  -2    2.96    0.89
  14   4   3    1.93    0.87
  14  -4   3    2.25    0.89
  14   4   4    1.82    0.79
  14  -4   4    1.12    0.77
  14  -4   4    1.39    0.77
  14   5  -8    1.07    0.79
 -14  -5   8   -0.29    0.56
  14   5  -7   -0.24    0.58
 -14  -5   7   -0.50    0.52
  14   5  -6    1.57    0.77
 -14  -5   6    1.33    0.77
  14  -5  -6    0.81    0.63
  14   5  -5   13.26    1.84
  14  -5  -5   19.00    2.03
 -14  -5   5    9.98    1.59
  14   5  -4   -0.39    0.49
  14  -5  -4    0.33    0.57
 -14  -5   4    1.00    0.70
  14   5  -3   12.44    1.74
  14  -5  -3    8.21    1.40
 -14  -5   3   15.41    1.96
  14   5  -2    0.36    0.60
  14  -5  -2    0.09    0.52
 -14  -5   2    0.47    0.55
  14   5  -1    8.37    1.44
  14  -5  -1   10.46    1.62
 -14  -5   1    9.15    1.55
  14   5   0   -0.01    0.51
 -14  -5   0    0.91    0.70
  14  -5   0    1.10    0.67
  14   5   1    2.79    0.96
 -14  -5  -1    4.46    1.13
  14  -5   1    4.75    1.20
  14   5   2    0.22    0.60
 -14  -5  -2   -0.02    0.54
  14  -5   2    0.11    0.62
  14   5   3    4.99    1.18
  14  -5   3    4.01    1.12
 -14  -5  -3    5.39    1.24
  14  -5   3    8.53    1.50
  14   6  -5    1.65    0.86
  14  -6  -5    0.85    0.71
 -14  -6   5    0.09    0.67
  14   6  -4   10.70    1.76
 -14  -6   4   10.83    1.79
  14  -6  -4   10.05    1.61
  14   6  -3   10.87    1.72
 -14  -6   3   11.94    1.84
  14  -6  -3    4.67    1.10
  14   6  -2   -0.26    0.61
  14  -6  -2    0.98    0.67
 -14  -6   2   -0.59    0.41
  14   6  -1    1.69    0.86
 -14  -6   1    0.24    0.67
  14  -6  -1    0.06    0.57
  14   6   0    5.80    1.28
  14  -6   0    6.14    1.36
 -14  -6   0    7.71    1.47
 -15   0  11   -0.16    0.64
 -15   0  10   16.16    2.05
 -15   0   9    0.08    0.59
  15   0  -9   -0.04    0.47
 -15   0   8    2.87    1.00
  15   0  -8    3.09    0.89
  15   0  -7   -0.44    0.34
 -15   0   7   -0.61    0.48
  15   0  -6    8.13    1.27
 -15   0   6    7.23    1.29
 -15   0   5   -0.01    0.49
  15   0  -5    0.31    0.49
 -15   0   4   31.97    2.05
  15   0  -4   30.33    2.08
  15   0  -3   -0.04    0.47
 -15   0   3    0.11    0.48
  15   0  -2    1.67    0.74
  15   0  -1   -0.10    0.51
  15   0   0   -0.14    0.44
  15   0   1    0.28    0.57
  15   0   2    0.37    0.53
  15   0   3   -0.21    0.46
  15   0   4    4.68    1.06
  15   0   5    0.74    0.68
 -15   1  11    3.31    1.11
 -15  -1  11    1.55    0.89
 -15   1  10   14.69    1.98
  15   1 -10   14.39    1.70
 -15  -1  10   10.58    1.76
  15   1  -9    0.28    0.51
 -15   1   9    0.33    0.61
 -15  -1   9   -0.18    0.55
  15  -1  -9    0.43    0.59
  15   1  -8   -0.50    0.39
 -15   1   8    0.41    0.58
  15  -1  -8   -0.23    0.47
 -15  -1   8   -0.10    0.50
  15   1  -7    5.75    1.12
 -15   1   7    8.18    1.35
 -15  -1   7    6.42    1.26
  15  -1  -7    9.34    1.42
 -15   1   6   -0.07    0.54
  15   1  -6   -0.41    0.36
 -15  -1   6    0.51    0.57
  15  -1  -6   -0.17    0.45
  15   1  -5    1.54    0.68
 -15   1   5    2.91    0.85
  15  -1  -5    1.71    0.66
 -15  -1   5    4.10    1.00
  15   1  -4    4.62    1.03
  15  -1  -4    5.98    1.18
 -15  -1   4    5.61    1.14
  15   1  -3    3.13    0.88
  15  -1  -3    4.00    1.02
 -15  -1   3    5.12    1.03
  15   1  -2    3.57    0.95
  15  -1  -2    5.16    1.14
 -15  -1   2    4.37    0.95
  15   1  -1   -0.29    0.39
  15  -1  -1   -0.16    0.44
  15   1   0   13.98    1.77
  15  -1   0   12.70    1.71
  15   1   1    0.15    0.53
  15  -1   1   -0.35    0.40
  15   1   2    4.16    1.07
  15  -1   2    2.87    0.95
  15   1   3   -0.02    0.48
  15  -1   3    1.04    0.69
  15   1   4    0.37    0.65
  15  -1   4   -0.03    0.53
  15   1   5   11.59    1.64
  15  -1   5    8.95    1.52
 -15   2  10   -0.17    0.61
  15   2 -10    0.79    0.69
 -15  -2  10    0.65    0.70
 -15   2   9   13.44    1.87
  15   2  -9   11.74    1.62
 -15  -2   9   11.83    1.80
  15   2  -8    3.72    1.01
 -15   2   8    4.74    1.16
 -15  -2   8    3.92    1.09
  15  -2  -8    3.70    0.92
 -15   2   7   -0.28    0.48
  15   2  -7    0.40    0.38
  15  -2  -7    0.16    0.53
 -15  -2   7   -0.14    0.52
  15   2  -6   -0.02    0.42
 -15   2   6    0.26    0.49
 -15  -2   6    0.13    0.52
  15  -2  -6    0.34    0.51
  15   2  -5    8.27    1.37
 -15  -2   5    9.43    1.49
  15  -2  -5    9.74    1.42
  15   2  -4    1.86    0.74
  15  -2  -4    2.24    0.81
 -15  -2   4    3.62    0.94
  15   2  -3    0.36    0.52
  15  -2  -3   -0.08    0.44
 -15  -2   3    0.03    0.52
  15   2  -2    0.11    0.49
 -15  -2   2    0.54    0.57
  15  -2  -2   -0.03    0.49
  15   2  -1    9.17    1.43
  15  -2  -1    8.66    1.43
 -15  -2   1    7.21    1.19
  15   2   0    0.29    0.55
  15  -2   0    0.37    0.50
  15   2   1   11.58    1.59
  15  -2   1   14.45    1.86
  15   2   2    2.23    0.82
  15  -2   2    4.08    1.06
  15   2   3    3.73    1.03
  15  -2   3    3.96    1.08
  15   2   4    0.04    0.58
  15  -2   4    0.51    0.63
  15   2   5    0.99    0.74
  15  -2   5    2.60    0.94
  15   3 -10    5.57    1.23
 -15   3  10    6.44    1.40
 -15  -3  10    7.26    1.54
  15   3  -9    1.02    0.73
 -15   3   9    1.28    0.88
 -15  -3   9   -0.23    0.64
 -15   3   8   -0.39    0.46
  15   3  -8   -0.33    0.44
 -15  -3   8   -0.12    0.58
  15  -3  -8    0.47    0.64
 -15   3   7    3.09    0.97
  15   3  -7    1.44    0.79
 -15  -3   7    0.77    0.79
  15  -3  -7    0.89    0.66
  15   3  -6    0.54    0.52
 -15  -3   6    0.71    0.69
  15  -3  -6    0.80    0.62
  15   3  -5    1.21    0.65
 -15  -3   5    0.39    0.57
  15  -3  -5    0.72    0.65
  15   3  -4   10.46    1.59
 -15  -3   4    7.22    1.30
  15  -3  -4    5.52    1.13
  15   3  -3    1.76    0.82
 -15  -3   3    1.80    0.78
  15  -3  -3    1.47    0.69
  15   3  -2    9.28    1.45
  15  -3  -2   11.94    1.69
 -15  -3   2   12.89    1.65
  15   3  -1    0.49    0.65
 -15  -3   1    0.13    0.52
  15  -3  -1    0.97    0.63
  15   3   0    7.62    1.36
 -15  -3   0    7.14    1.25
  15  -3   0    7.70    1.40
  15   3   1    0.61    0.62
  15  -3   1    0.65    0.65
  15   3   2   13.30    1.76
  15  -3   2   14.18    1.87
  15   3   3    0.23    0.61
  15  -3   3    0.06    0.55
  15   3   4    3.53    1.02
  15  -3   4    3.63    1.09
  15   4  -8    2.90    0.90
 -15  -4   8    3.06    1.09
  15   4  -7    1.84    0.89
  15  -4  -7    3.12    0.98
 -15  -4   7    1.88    0.85
  15   4  -6    2.08    0.91
 -15  -4   6    4.19    1.14
  15  -4  -6    5.08    1.12
  15   4  -5    2.61    0.91
 -15  -4   5    3.75    1.04
  15  -4  -5    2.53    0.88
  15   4  -4   28.17    2.62
 -15  -4   4   29.53    2.63
  15  -4  -4   16.09    1.91
  15   4  -3   -0.20    0.54
  15  -4  -3    0.38    0.61
 -15  -4   3    0.11    0.54
  15   4  -2    2.14    0.82
  15  -4  -2    0.29    0.65
 -15  -4   2    1.15    0.72
  15   4  -1    3.29    1.01
  15  -4  -1    1.74    0.76
 -15  -4   1    4.07    1.05
  15   4   0    0.09    0.57
  15  -4   0   -0.73    0.44
 -15  -4   0   -0.26    0.50
  15   4   1   -0.17    0.53
 -15  -4  -1    0.90    0.66
  15  -4   1   -0.26    0.53
  15   4   2    2.55    0.91
  15  -4   2    2.56    0.93
  15   4   3    0.73    0.71
  15  -4   3    0.85    0.79
  15   5  -6    0.41    0.69
  15  -5  -6    0.77    0.68
 -15  -5   6    0.26    0.65
  15   5  -5    1.98    0.96
  15  -5  -5    3.20    0.99
 -15  -5   5    2.40    0.95
  15   5  -4    0.61    0.69
 -15  -5   4    1.52    0.80
  15  -5  -4    0.62    0.64
  15   5  -3    2.34    0.97
 -15  -5   3    3.28    1.05
  15  -5  -3    3.20    0.99
  15   5  -2    0.62    0.68
  15  -5  -2    0.17    0.54
 -15  -5   2   -0.04    0.59
  15   5  -1    1.60    0.83
 -15  -5   1    1.18    0.75
  15  -5  -1    2.58    0.91
  15   5   0    1.33    0.82
  15  -5   0    2.79    0.99
 -15  -5   0    1.71    0.85
  15   5   1    1.99    0.88
 -15  -5  -1    4.24    1.13
  15  -5   1    4.67    1.21
 -16   0  10   45.71    2.98
 -16   0   9   -0.06    0.58
  16   0  -9    1.06    0.70
 -16   0   8    1.72    0.88
  16   0  -8    1.54    0.73
  16   0  -7   -0.30    0.45
 -16   0   7   -0.05    0.52
 -16   0   6    0.88    0.66
  16   0  -6    0.01    0.30
  16   0  -5    0.54    0.54
 -16   0   5   -0.39    0.50
  16   0  -4    6.52    1.23
  16   0  -3   -0.04    0.50
  16   0  -2    0.44    0.58
  16   0  -1    0.27    0.53
  16   0   0    1.70    0.80
  16   0   1   -0.19    0.50
  16   0   2   23.38    2.34
  16   0   3   -0.12    0.52
  16   0   4    2.67    0.98
 -16   1  10    6.22    1.43
  16   1 -10    4.56    1.12
 -16  -1  10    2.53    1.03
 -16   1   9    0.12    0.66
  16   1  -9    0.34    0.55
 -16  -1   9   -0.33    0.57
  16  -1  -9    2.61    0.91
  16   1  -8    1.26    0.76
 -16   1   8    1.32    0.78
 -16  -1   8    2.25    0.98
  16  -1  -8    3.03    0.95
  16   1  -7    0.63    0.63
 -16   1   7    1.16    0.75
  16  -1  -7    1.75    0.77
  16   1  -6    1.72    0.72
 -16   1   6    1.71    0.79
  16  -1  -6    2.43    0.88
 -16  -1   6    2.51    0.89
  16   1  -5    1.01    0.61
 -16  -1   5    0.09    0.55
  16  -1  -5    0.56    0.63
  16   1  -4   18.85    2.04
 -16  -1   4   19.52    1.98
  16  -1  -4   20.46    2.13
  16   1  -3   -0.34    0.40
 -16  -1   3   -0.32    0.47
  16  -1  -3    0.68    0.60
  16   1  -2    6.37    1.27
  16  -1  -2    5.46    1.21
  16   1  -1    3.72    1.00
  16  -1  -1    2.45    0.85
  16   1   0    0.57    0.58
  16  -1   0    2.05    0.82
  16   1   1    4.59    1.11
  16  -1   1    2.95    0.96
  16   1   2    0.49    0.64
  16  -1   2    0.55    0.68
  16   1   3   16.32    2.00
  16  -1   3   18.52    2.19
  16   1   4    1.84    0.93
  16  -1   4    0.77    0.81
 -16   2   9    2.18    0.91
  16   2  -9    2.07    0.85
 -16  -2   9    1.36    0.86
  16   2  -8    1.47    0.74
 -16   2   8    0.97    0.77
 -16  -2   8    0.99    0.79
  16  -2  -8    1.29    0.72
  16   2  -7    3.40    0.99
 -16   2   7    2.39    0.88
 -16  -2   7    2.50    0.94
  16  -2  -7    6.03    1.18
  16   2  -6    0.87    0.63
 -16  -2   6    0.87    0.68
  16  -2  -6    0.46    0.57
  16   2  -5   42.94    2.66
 -16  -2   5   42.26    2.60
  16   2  -4    0.48    0.59
 -16  -2   4   -0.13    0.51
  16  -2  -4    0.74    0.60
  16   2  -3    4.22    1.08
 -16  -2   3    5.13    1.12
  16  -2  -3    4.87    1.09
  16   2  -2    3.20    0.98
  16  -2  -2    1.09    0.65
 -16  -2   2    2.56    0.87
  16   2  -1    3.66    0.97
  16  -2  -1    5.06    1.18
  16   2   0   -0.10    0.49
  16  -2   0    0.23    0.55
  16   2   1    4.44    1.14
  16  -2   1    4.12    1.16
  16   2   2   -0.03    0.53
  16  -2   2    0.01    0.57
  16   2   3   -0.52    0.46
  16  -2   3    0.29    0.61
  16   3  -8    0.34    0.44
 -16  -3   8    3.35    1.11
  16  -3  -8    2.57    0.94
  16   3  -7    0.69    0.66
  16  -3  -7    1.59    0.78
 -16  -3   7   -0.42    0.58
  16   3  -6    4.85    1.14
 -16  -3   6    6.31    1.32
  16  -3  -6    6.81    1.29
  16   3  -5    1.81    0.81
 -16  -3   5    1.29    0.77
  16  -3  -5    1.42    0.74
  16   3  -4    5.25    1.22
  16  -3  -4    5.33    1.18
 -16  -3   4    4.66    1.14
  16   3  -3    0.24    0.62
  16  -3  -3    1.83    0.81
 -16  -3   3   -0.01    0.57
  16   3  -2    5.11    1.21
  16  -3  -2    3.70    1.07
 -16  -3   2    5.83    1.23
  16   3  -1    0.32    0.62
 -16  -3   1    0.23    0.52
  16  -3  -1    0.29    0.69
  16   3   0    5.03    1.19
  16  -3   0    4.04    1.13
  16   3   1    6.75    1.32
  16  -3   1    6.97    1.41
  16   3   2    0.89    0.71
  16  -3   2    0.10    0.60
  16  -4  -7    0.08    0.62
  16   4  -6    0.76    0.67
  16  -4  -6   -0.06    0.61
 -16  -4   6    0.36    0.66
  16   4  -5    0.97    0.77
 -16  -4   5    1.60    0.87
  16  -4  -5    0.33    0.63
  16   4  -4    9.73    1.57
 -16  -4   4    8.87    1.56
  16   4  -3   -0.88    0.43
 -16  -4   3    0.51    0.68
  16  -4  -3   -0.72    0.46
  16   4  -2    0.70    0.66
  16  -4  -2    1.32    0.82
 -16  -4   2    1.04    0.69
  16   4  -1    8.70    1.54
  16  -4  -1    8.10    1.48
 -16  -4   1    9.93    1.60
  16   4   0    0.80    0.70
 -16  -4   0    0.47    0.63
  16  -4   0   -0.06    0.61
  16   4   1    2.96    0.96
  16  -4   1    4.73    1.21
  17   0  -8    2.09    0.85
 -17   0   8    2.01    0.90
 -17   0   7   -0.42    0.59
  17   0  -7   -0.03    0.54
 -17   0   6    1.52    0.80
  17   0  -6   -0.09    0.49
  17   0  -5    0.45    0.63
  17   0  -4    3.22    1.01
  17   0  -3    0.52    0.61
  17   0  -2   17.50    2.05
  17   0  -1    0.09    0.64
  17   0   0    5.15    1.19
  17   0   1   -0.40    0.50
  17   0   2    5.50    1.24
 -17   1   8   10.48    1.64
  17   1  -8   10.10    1.59
  17  -1  -8    8.74    1.47
 -17  -1   8    9.11    1.64
 -17   1   7    0.18    0.67
  17   1  -7    0.17    0.39
 -17  -1   7    0.41    0.67
  17  -1  -7    0.41    0.65
  17   1  -6    0.20    0.56
 -17  -1   6    0.08    0.60
  17  -1  -6   -0.16    0.44
  17   1  -5    5.68    1.23
 -17  -1   5    3.99    1.08
  17  -1  -5    3.58    1.02
  17   1  -4    1.35    0.76
  17  -1  -4    0.00    0.58
  17   1  -3    8.03    1.41
  17  -1  -3    9.56    1.55
  17   1  -2    1.00    0.70
  17  -1  -2    0.84    0.67
  17   1  -1    9.36    1.59
  17  -1  -1    9.76    1.66
  17   1   0   -0.29    0.58
  17  -1   0    0.78    0.68
  17   1   1    4.23    1.18
  17  -1   1    3.33    1.05
  17   1   2   -0.15    0.62
  17  -1   2    2.04    0.90
  17   2  -7    4.04    1.11
 -17  -2   7    2.62    1.03
  17  -2  -7    2.49    0.91
  17   2  -6    1.65    0.75
  17  -2  -6    2.94    0.95
 -17  -2   6    1.50    0.85
  17   2  -5   10.17    1.60
 -17  -2   5    9.44    1.55
  17  -2  -5   10.52    1.64
  17   2  -4    0.58    0.65
  17  -2  -4    0.10    0.54
 -17  -2   4   -0.53    0.52
  17   2  -3    1.68    0.82
  17  -2  -3    0.41    0.62
  17   2  -2    0.50    0.63
  17  -2  -2   -0.24    0.44
  17   2  -1    2.34    0.89
  17  -2  -1    0.76    0.74
  17   2   0    1.07    0.74
  17  -2   0    0.07    0.61
  17   2   1    2.27    0.94
  17  -2   1    2.90    1.04
  17   3  -6    2.51    0.98
 -17  -3   6    4.03    1.15
  17  -3  -6    3.55    1.04
  17   3  -5    0.94    0.66
 -17  -3   5    1.57    0.87
  17  -3  -5    0.61    0.65
  17   3  -4    2.80    1.00
  17  -3  -4    8.19    1.50
 -17  -3   4    6.31    1.34
  17   3  -3   10.16    1.67
  17  -3  -3    9.90    1.67
 -17  -3   3   13.82    1.85
  17   3  -2    0.15    0.59
  17  -3  -2    0.82    0.68
  17   3  -1    0.64    0.68
  17  -3  -1    1.83    0.94
  17   3   0   -0.35    0.52
  17  -3   0    0.23    0.67
  18   0  -6   26.34    2.58
  18   0  -5    0.27    0.63
  18   0  -4    0.18    0.53
  18   0  -3   -0.13    0.51
  18   0  -2    6.44    1.37
  18   0  -1    0.14    0.61
  18   1  -5    0.38    0.62
  18  -1  -5    0.37    0.66
  18   1  -4   -0.07    0.59
  18  -1  -4    2.93    1.01
  18   1  -3   12.78    1.87
  18  -1  -3   10.51    1.72
  18   1  -2    0.37    0.66
  18  -1  -2    1.16    0.81
   0   0   0    0.00    0.00
;
_shelx_hkl_checksum     35636
_shelx_res_file
;
    shelx.res created by SHELXL-2014/7
TITL thio
CELL 0.71073  13.7289   7.4341  11.5757  90.000 102.690  90.000
ZERR   4.00   0.0013   0.0007   0.0011   0.000   0.001   0.000
LATT 1
SYMM -X, 0.5+Y, 0.5-Z
SFAC C  H  N  S
UNIT 44 60 12 4
OMIT  -3.00  55.00
L.S. 24
SIZE 0.03 0.05 0.12
DFIX  0.88 0.01 N1 H1n N2 H2n
ACTA 55
BOND $H
FMAP 2
PLAN -1
CONF
TEMP -173.000
WGHT    0.033200    0.735600
FVAR       0.21095
S1    4    0.149914    0.107600    0.537536    11.00000    0.01684    0.02176 =
         0.01666    0.00207    0.00219   -0.00133
N1    3    0.176565    0.175363    0.317073    11.00000    0.01331    0.02516 =
         0.01487    0.00133    0.00201   -0.00172
H1N   2    0.146825    0.174610    0.241916    11.00000    0.02322
N2    3    0.017898    0.117845    0.334366    11.00000    0.01477    0.02263 =
         0.01494    0.00135    0.00330   -0.00179
H2N   2   -0.023647    0.073238    0.374387    11.00000    0.03157
N3    3   -0.005157    0.111758    0.210713    11.00000    0.01818    0.01964 =
         0.01518    0.00004    0.00367   -0.00216
C1    1    0.114908    0.134827    0.389494    11.00000    0.01495    0.01291 =
         0.01963    0.00074    0.00415    0.00025
C2    1    0.282743    0.179345    0.345321    11.00000    0.01507    0.01767 =
         0.01942    0.00457    0.00400   -0.00031
C3    1    0.332485    0.092760    0.268829    11.00000    0.02004    0.02721 =
         0.01807    0.00079    0.00429   -0.00085
AFIX  43
H3    2    0.295475    0.031347    0.201342    11.00000   -1.20000
AFIX   0
C4    1    0.435870    0.095579    0.290540    11.00000    0.01944    0.03077 =
         0.02393    0.00144    0.00918    0.00165
AFIX  43
H4    2    0.468785    0.035669    0.237435    11.00000   -1.20000
AFIX   0
C5    1    0.492343    0.184065    0.388216    11.00000    0.01715    0.02327 =
         0.02470    0.00797    0.00376   -0.00059
C6    1    0.441178    0.271257    0.463619    11.00000    0.02025    0.02576 =
         0.02450   -0.00097    0.00177   -0.00505
AFIX  43
H6    2    0.478113    0.332856    0.531069    11.00000   -1.20000
AFIX   0
C7    1    0.337721    0.270349    0.442659    11.00000    0.02062    0.02244 =
         0.02509   -0.00395    0.00874   -0.00261
AFIX  43
H7    2    0.304607    0.331943    0.494880    11.00000   -1.20000
AFIX   0
C8    1    0.604882    0.184416    0.413377    11.00000    0.01722    0.03637 =
         0.04078    0.00848    0.00533   -0.00083
AFIX 137
H8A   2    0.629936    0.300554    0.447545    11.00000   -1.50000
H8B   2    0.627103    0.164963    0.339478    11.00000   -1.50000
H8C   2    0.630740    0.087959    0.469458    11.00000   -1.50000
AFIX   0
C9    1   -0.096445    0.133285    0.157323    11.00000    0.01825    0.01209 =
         0.01860    0.00088    0.00411   -0.00035
C10   1   -0.182137    0.171654    0.214199    11.00000    0.01779    0.02884 =
         0.01790    0.00094    0.00086    0.00555
AFIX 137
H10A  2   -0.157092    0.226038    0.292193    11.00000   -1.50000
H10B  2   -0.216900    0.059166    0.223325    11.00000   -1.50000
H10C  2   -0.228539    0.254888    0.164327    11.00000   -1.50000
AFIX   0
C11   1   -0.118553    0.118450    0.025231    11.00000    0.01991    0.02276 =
         0.01666    0.00040    0.00197   -0.00077
AFIX 137
H11A  2   -0.056124    0.126219   -0.002377    11.00000   -1.50000
H11B  2   -0.163079    0.216625   -0.009565    11.00000   -1.50000
H11C  2   -0.150938    0.002790    0.001110    11.00000   -1.50000
AFIX   0
HKLF 4
REM  thio
REM R1 =  0.0408 for    2052 Fo > 4sig(Fo)  and  0.0573 for all    2646 data
REM    147 parameters refined using      2 restraints
END
WGHT      0.0330      0.7384
REM Highest difference peak  0.271,  deepest hole -0.267,  1-sigma level  0.058
Q1    1   0.0698  0.1316  0.3569  11.00000  0.05    0.27
;
_shelx_res_checksum     98445
data_global
_journal_date_recd_electronic     2015-09-15
_journal_date_accepted     2015-09-20
_journal_name_full     'Acta Crystallographica, Section E'
_journal_year     2015
_journal_volume     71
_journal_issue     10
_journal_page_first     1236
_journal_page_last     1241
_journal_paper_category     GO
_journal_paper_doi     10.1107/S2056989015017624
_journal_coeditor_code     HB7507
loop_
    _publ_contact_author_name
    _publ_contact_author_address
    _publ_contact_author_email
    'Edward R.T. Tiekink'
;
Department of Chemistry, University of Malaya,
50603 Kuala Lumpur, Malaysia
;
 edward.tiekink@gmail.com
_publ_contact_author_fax     ' +60 3 7967 4193 '
_publ_contact_author_phone     ' +60 3 7967 6775 '
_publ_section_title
;
Crystal structure of 1-(4-methylphenyl)-3-(propan-2-ylideneamino)thiourea
;
_publ_section_title_footnote     .
loop_
    _publ_author_name
    _publ_author_footnote
    _publ_author_address
    ' Jotani, Mukesh M. '
;
Additional correspondence author, e-mail: mmjotani@rediffmail.com.
;
;
Department of Physics, Bhavan's Sheth R. A. College of Science, Ahmedabad,
Gujarat 380001, India
;
    'Chien Ing Yeo ' .
;
Department of Chemistry, University of Malaya,
50603 Kuala Lumpur, Malaysia
;
    'Tiekink, Edward R. T.' .
;
Department of Chemistry, University of Malaya,
50603 Kuala Lumpur, Malaysia
Centre for Chemical Crystallography,
Faculty of Science and Technology,
Sunway University, 47500 Bandar Sunway,
Selangor Darul Ehsan, Malaysia
;
_publ_section_synopsis
;
The title twisted thiosemicarbazone molecule has, respectively, <i>anti-</i> and
<i>syn</i>-dispositions of the <i>p</i>-tolyl-N---H and imino-N---H groups
with respect to the central thione-S atom allowing for the formation of an
intramolecular <i>p</i>-tolyl-N---H...N(imino) hydrogen bond. The presence of
N---H...S hydrogen bonds lead to layers in the <i>bc</i> plane which are
connected by methyl-C---H...\p interactions.
;
