# Supplementary material for: Crystal structure of 1-(4-methyl­phen­yl)-3-(propan-2-yl­idene­amino)­thio­urea
Source: Acta Crystallogr E Crystallogr Commun. 2015 Sep 26;71(Pt 10):1236–41. doi: 10.1107/S2056989015017624 (PMC4647415; doi:10.1107/S2056989015017624)
Supplement: Supplementary file 2 [file e-71-01236-Isup2.hkl]

data_I                                                                          
_shelx_title ' thio'                                                            
_shelx_refln_list_code          4                                               
_shelx_F_calc_maximum      150.19                                               
_exptl_crystal_F_000       472.00                                               
_reflns_d_resolution_high  0.7696                                               
                                                                                
loop_                                                                           
 _space_group_symop_operation_xyz                                               
 'x, y, z'                                                                      
 '-x, y+1/2, -z+1/2'                                                            
 '-x, -y, -z'                                                                   
 'x, -y-1/2, z-1/2'                                                             
                                                                                
_cell_length_a    13.7289                                                       
_cell_length_b     7.4341                                                       
_cell_length_c    11.5757                                                       
_cell_angle_alpha  90.000                                                       
_cell_angle_beta  102.690                                                       
_cell_angle_gamma  90.000                                                       
                                                                                
_shelx_F_squared_multiplier     1.000                                           
                                                                                
loop_                                                                           
 _refln_index_h                                                                 
 _refln_index_k                                                                 
 _refln_index_l                                                                 
 _refln_F_squared_calc                                                          
 _refln_F_squared_meas                                                          
 _refln_F_squared_sigma                                                         
 _refln_observed_status                                                         
   2   0   0        722.94        682.11         9.62 o                         
   3   0   0       3255.09       3166.20        60.36 o                         
   4   0   0       3669.41       3575.77        47.26 o                         
   5   0   0         56.71         45.20         4.50 o                         
   6   0   0       6711.25       7011.78       116.65 o                         
   7   0   0       4699.26       4711.04        84.90 o                         
   8   0   0        279.27        259.42        10.83 o                         
   9   0   0         53.56         65.60         6.94 o                         
  10   0   0          4.35          2.08         4.04 o                         
  11   0   0         47.18         55.23         7.62 o                         
  12   0   0        567.31        562.62        31.91 o                         
  13   0   0          2.15         19.78        12.81 o                         
  14   0   0         72.33         29.21        14.16 o                         
  15   0   0          8.31         -3.15         9.89 o                         
  16   0   0         19.57         38.20        17.98 o                         
  17   0   0         96.09        115.73        26.74 o                         
   1   1   0       4107.13       4129.87        28.61 o                         
   2   1   0        212.52        218.34         4.45 o                         
   3   1   0          0.25          0.18         1.37 o                         
   4   1   0         97.26         97.83         4.02 o                         
   5   1   0        144.65        119.54         4.76 o                         
   6   1   0       2475.91       2617.52        26.28 o                         
   7   1   0       2607.26       2796.86        26.61 o                         
   8   1   0        250.26        253.84         7.70 o                         
   9   1   0        499.39        479.53        10.53 o                         
  10   1   0        105.00        115.30         6.72 o                         
  11   1   0        651.96        637.36        18.76 o                         
  12   1   0          1.43         -0.90         4.59 o                         
  13   1   0         73.66         64.68        15.78 o                         
  14   1   0         18.75         15.77        14.72 o                         
  15   1   0        303.67        299.97        27.64 o                         
  16   1   0         15.15         26.59        16.63 o                         
  17   1   0          9.15          4.55        12.02 o                         
   0   2   0       4566.33       4700.51        87.87 o                         
   1   2   0       1463.02       1522.00        17.62 o                         
   2   2   0        104.59        108.49         4.44 o                         
   3   2   0        215.56        213.04         5.92 o                         
   4   2   0         15.78         13.72         2.21 o                         
   5   2   0          1.38          1.86         1.72 o                         
   6   2   0         25.92         40.24         3.55 o                         
   7   2   0         86.61         83.03         5.02 o                         
   8   2   0         94.03         93.85         5.64 o                         
   9   2   0        109.78        113.43         6.50 o                         
  10   2   0         74.47         79.35         6.77 o                         
  11   2   0         84.94         83.12        11.31 o                         
  12   2   0         11.27         21.87         5.71 o                         
  13   2   0        129.67        114.19        12.98 o                         
  14   2   0         43.22         62.61        10.47 o                         
  15   2   0          5.03          7.46         8.31 o                         
  16   2   0          8.09          1.25         8.22 o                         
  17   2   0         13.86         11.73        11.24 o                         
   1   3   0        697.92        656.89        13.80 o                         
   2   3   0        533.18        497.27         9.42 o                         
   3   3   0         61.72         63.54         4.68 o                         
   4   3   0        587.77        558.96        11.26 o                         
   5   3   0        864.85        832.30        13.11 o                         
   6   3   0         70.62         55.48         4.40 o                         
   7   3   0        183.75        181.88         7.45 o                         
   8   3   0       1194.50       1206.47        17.81 o                         
   9   3   0        380.80        392.33        12.55 o                         
  10   3   0         50.11         52.81         7.35 o                         
  11   3   0        264.70        272.45        16.51 o                         
  12   3   0        416.88        440.88        18.19 o                         
  13   3   0          2.80          2.94         5.99 o                         
  14   3   0        118.24        127.33        14.43 o                         
  15   3   0        185.62        167.89        17.28 o                         
  16   3   0        114.95        102.55        18.41 o                         
   0   4   0       8209.10       8187.65        89.47 o                         
   1   4   0       4625.96       4792.20        51.41 o                         
   2   4   0        276.66        267.63         8.46 o                         
   3   4   0        441.72        480.71        10.72 o                         
   4   4   0        615.95        583.65        11.88 o                         
   5   4   0          0.42         -0.51         2.07 o                         
   6   4   0        721.53        696.86        19.45 o                         
   7   4   0       1508.38       1550.14        22.72 o                         
   8   4   0        723.65        744.51        21.35 o                         
   9   4   0         26.37         26.55         5.26 o                         
  10   4   0         23.98         25.99         6.22 o                         
  11   4   0          0.26         -1.53         4.20 o                         
  12   4   0         53.01         59.82         8.81 o                         
  13   4   0         75.86         88.55        14.14 o                         
  14   4   0         36.07         64.32        11.48 o                         
  15   4   0          1.68         -7.54         6.42 o                         
   1   5   0          1.24         -2.68         2.24 o                         
   2   5   0        339.22        322.66        13.45 o                         
   3   5   0        174.03        162.39         8.35 o                         
   4   5   0         11.38          8.46         3.14 o                         
   5   5   0         18.39         12.64         3.41 o                         
   6   5   0         25.18         16.79         4.38 o                         
   7   5   0          4.67          4.18         3.87 o                         
   8   5   0        312.82        313.91        14.55 o                         
   9   5   0        117.82        115.99         9.48 o                         
  10   5   0         14.20         24.60         6.75 o                         
  11   5   0         32.67         41.93         7.70 o                         
  12   5   0         43.87         55.45         9.50 o                         
  13   5   0         11.17         10.41         6.42 o                         
  14   5   0          0.50         13.45         7.89 o                         
   0   6   0         72.02         79.06         9.78 o                         
   1   6   0         13.24         11.73         3.73 o                         
   2   6   0         66.25         61.19         5.84 o                         
   3   6   0         82.73         92.25         7.26 o                         
   4   6   0         98.63        116.32         8.07 o                         
   5   6   0         17.72         17.21         4.20 o                         
   6   6   0        101.24         98.36         8.74 o                         
   7   6   0        257.25        240.50        19.47 o                         
   8   6   0          0.01          1.18         3.86 o                         
   9   6   0        517.25        528.95        20.84 o                         
  10   6   0        725.86        694.10        28.61 o                         
  11   6   0        101.85        123.13        12.71 o                         
  12   6   0         38.07         25.72         7.74 o                         
  13   6   0        123.73        162.53        16.30 o                         
   1   7   0        272.21        270.71        12.70 o                         
   2   7   0         11.25         14.05         3.86 o                         
   3   7   0        241.48        264.78        12.68 o                         
   4   7   0        245.85        251.43        12.44 o                         
   5   7   0        356.58        316.94        15.92 o                         
   6   7   0          0.67          1.31         4.14 o                         
   7   7   0        140.22        138.49        11.20 o                         
   8   7   0        162.44        161.19        12.25 o                         
   9   7   0        157.45        193.65        17.87 o                         
  10   7   0        151.21        165.19        18.79 o                         
  11   7   0        355.32        365.27        22.27 o                         
   0   8   0        330.25        292.26        21.90 o                         
   1   8   0        637.09        599.69        17.15 o                         
   2   8   0        103.80         98.59         8.81 o                         
   3   8   0          3.01         -3.88         3.49 o                         
   4   8   0        229.04        223.73        16.09 o                         
   5   8   0         21.11         18.55         6.11 o                         
   6   8   0         10.47          6.52         5.12 o                         
   7   8   0        211.21        213.28        14.72 o                         
   8   8   0        162.41        190.62        14.10 o                         
   9   8   0        518.58        464.69        25.11 o                         
   1   9   0         36.57         40.49         7.70 o                         
   2   9   0          9.54          9.79         4.88 o                         
   3   9   0          0.64          5.74         5.59 o                         
   4   9   0          1.43          0.69         5.06 o                         
   5   9   0          0.00         -0.93         5.05 o                         
   6   9   0         26.96         38.59         8.06 o                         
 -17   1   1        173.89        214.73        25.80 o                         
 -16   1   1         78.21         69.70        14.55 o                         
 -15   1   1          0.71         -5.14         6.56 o                         
 -14   1   1        252.07        293.26        22.51 o                         
 -13   1   1        190.10        212.93        16.71 o                         
 -12   1   1         14.59         12.18         4.86 o                         
 -11   1   1        135.72        163.68         9.47 o                         
 -10   1   1        752.53        750.16        20.72 o                         
  -9   1   1        500.93        492.38        11.87 o                         
  -8   1   1        122.43        124.42         5.91 o                         
  -7   1   1         67.12         48.85         3.72 o                         
  -6   1   1       1684.48       1690.35        17.70 o                         
  -5   1   1          0.93         -0.61         1.43 o                         
  -4   1   1        618.15        629.07        10.58 o                         
  -3   1   1        804.73        821.48        14.38 o                         
  -2   1   1        922.74        879.11        11.04 o                         
  -1   1   1        103.61         98.51         3.73 o                         
   0   1   1       2758.07       2775.95        22.31 o                         
   1   1   1        495.42        495.62         7.12 o                         
   2   1   1       1657.79       1607.38        31.06 o                         
   3   1   1        632.48        625.87         8.07 o                         
   4   1   1         77.79         82.73         3.50 o                         
   5   1   1        551.59        575.10         8.97 o                         
   6   1   1        254.17        252.27         6.60 o                         
   7   1   1       1801.60       1913.54        20.85 o                         
   8   1   1         69.21         81.59         5.15 o                         
   9   1   1        421.98        419.62        10.12 o                         
  10   1   1         71.16         77.86         7.85 o                         
  11   1   1        170.21        168.78        10.00 o                         
  12   1   1        227.20        211.34        21.99 o                         
  13   1   1        192.04        193.39        20.75 o                         
  14   1   1         60.99         66.97        13.48 o                         
  15   1   1          7.84         -3.03         7.17 o                         
  16   1   1        140.33         86.11        18.43 o                         
  17   1   1         98.47         84.97        17.63 o                         
 -17   2   1         33.15         33.20        17.75 o                         
 -16   2   1         72.21         97.44        16.84 o                         
 -15   2   1        153.17        186.32        17.32 o                         
 -14   2   1          0.84         -1.65         6.87 o                         
 -13   2   1        194.84        170.25        15.45 o                         
 -12   2   1         82.53         74.34        10.40 o                         
 -11   2   1        334.96        320.14        14.43 o                         
 -10   2   1       1220.62       1243.05        21.16 o                         
  -9   2   1       1830.81       1787.33        23.49 o                         
  -8   2   1        689.80        648.95        12.76 o                         
  -7   2   1        492.03        518.74        11.59 o                         
  -6   2   1        281.03        276.47         7.09 o                         
  -5   2   1        521.23        496.49         9.97 o                         
  -4   2   1         13.94         31.79         3.64 o                         
  -3   2   1       2227.04       2197.00        22.52 o                         
  -2   2   1      18303.37      18174.63       127.57 o                         
  -1   2   1      10458.31      10537.74        87.32 o                         
   0   2   1      22555.90      22046.85       142.56 o                         
   1   2   1       1508.70       1497.31        16.57 o                         
   2   2   1       5169.60       5106.81        41.61 o                         
   3   2   1        247.18        245.49         5.61 o                         
   4   2   1        738.64        724.58        10.77 o                         
   5   2   1       2871.89       2757.13        25.36 o                         
   6   2   1       3885.42       4126.95        35.14 o                         
   7   2   1         81.04        111.42         5.31 o                         
   8   2   1        451.52        424.80        12.71 o                         
   9   2   1         81.87         85.88         6.92 o                         
  10   2   1        446.89        415.47        12.84 o                         
  11   2   1        683.87        687.70        16.86 o                         
  12   2   1        255.09        274.06        15.49 o                         
  13   2   1        105.18         73.62        10.98 o                         
  14   2   1        226.09        202.90        22.43 o                         
  15   2   1        287.89        290.99        32.25 o                         
  16   2   1         52.79         96.38        18.27 o                         
 -16   3   1          0.02          6.21         7.75 o                         
 -15   3   1          5.36         11.32         7.67 o                         
 -14   3   1         82.46         71.19        11.85 o                         
 -13   3   1         86.43         88.34        11.85 o                         
 -12   3   1         15.11          2.84         4.61 o                         
 -11   3   1        185.42        173.04        16.02 o                         
 -10   3   1          0.09         -0.49         3.93 o                         
  -9   3   1        909.35        924.01        15.85 o                         
  -8   3   1         52.10         54.03         4.87 o                         
  -7   3   1         34.41         33.02         3.74 o                         
  -6   3   1        587.50        596.02        11.34 o                         
  -5   3   1          3.81          0.77         2.02 o                         
  -4   3   1         73.06         60.63         5.88 o                         
  -3   3   1         44.87         46.72         3.72 o                         
  -2   3   1         22.72          7.26         2.17 o                         
  -1   3   1         27.93         39.94         3.47 o                         
   0   3   1       1090.72       1089.75        14.42 o                         
   1   3   1         27.07         22.17         2.83 o                         
   2   3   1         14.37         15.99         2.57 o                         
   3   3   1       1042.54       1056.91        15.63 o                         
   4   3   1          0.14          1.92         1.87 o                         
   5   3   1        131.87        121.18         5.92 o                         
   6   3   1         53.19         56.96         4.21 o                         
   7   3   1        546.04        589.58        11.21 o                         
   8   3   1        390.21        369.17        12.50 o                         
   9   3   1        343.93        335.66        12.78 o                         
  10   3   1          0.10         -1.63         3.64 o                         
  11   3   1         30.44         36.72         7.06 o                         
  12   3   1         52.41         28.82         6.66 o                         
  13   3   1         15.79         10.17         7.30 o                         
  14   3   1          9.60         13.16         7.17 o                         
  15   3   1          7.00         14.15        10.08 o                         
  16   3   1        120.97        154.03        21.65 o                         
 -16   4   1        149.23        200.61        19.95 o                         
 -15   4   1         61.39         67.23        13.92 o                         
 -14   4   1        117.31        128.58        15.15 o                         
 -13   4   1          0.42         -0.95         5.62 o                         
 -12   4   1        100.96        116.55        14.54 o                         
 -11   4   1        333.63        347.42        19.85 o                         
 -10   4   1          0.64          0.12         4.04 o                         
  -9   4   1       1441.55       1424.91        24.81 o                         
  -8   4   1         61.05         65.63         9.01 o                         
  -7   4   1          0.04          2.96         2.75 o                         
  -6   4   1        108.73         88.87         6.70 o                         
  -5   4   1        100.44         81.57         6.12 o                         
  -4   4   1         10.04         20.66         3.34 o                         
  -3   4   1       2624.14       2699.07        28.74 o                         
  -2   4   1        145.09        128.88         7.32 o                         
  -1   4   1          9.08          8.18         2.51 o                         
   0   4   1        428.02        433.71        15.55 o                         
   1   4   1        270.34        257.73         8.44 o                         
   2   4   1        563.97        572.26        11.56 o                         
   3   4   1        212.37        222.00        10.38 o                         
   4   4   1        233.06        206.76         8.05 o                         
   5   4   1        127.30        140.42         7.14 o                         
   6   4   1         24.40         15.50         3.24 o                         
   7   4   1          0.70         -0.92         3.08 o                         
   8   4   1         66.23         71.53         7.08 o                         
   9   4   1        489.94        511.63        15.28 o                         
  10   4   1        450.69        447.15        29.25 o                         
  11   4   1         20.28         32.09         7.04 o                         
  12   4   1        101.90        102.23        11.09 o                         
  13   4   1         29.31         23.88         7.14 o                         
  14   4   1          0.63         -6.75         5.54 o                         
  15   4   1          3.64          2.35         7.60 o                         
 -15   5   1         46.47         39.15        10.67 o                         
 -14   5   1        202.84        209.56        19.87 o                         
 -13   5   1        117.81        111.05        14.39 o                         
 -12   5   1          0.12          1.83         4.93 o                         
 -11   5   1         21.88         17.18         6.68 o                         
 -10   5   1       2271.93       2297.21        41.55 o                         
  -9   5   1         22.95         31.44         5.63 o                         
  -8   5   1          6.89         14.31         4.62 o                         
  -7   5   1        345.98        328.03        12.29 o                         
  -6   5   1        193.24        194.08        10.31 o                         
  -5   5   1          7.49         10.59         3.47 o                         
  -4   5   1        440.31        430.22        13.18 o                         
  -3   5   1        676.00        627.57        15.27 o                         
  -2   5   1        164.29        171.99         9.99 o                         
  -1   5   1        210.25        196.73        11.49 o                         
   0   5   1        495.01        477.50        11.84 o                         
   1   5   1        140.93        149.32         8.07 o                         
   2   5   1        805.87        843.87        17.59 o                         
   3   5   1         38.33         25.17         5.03 o                         
   4   5   1        362.99        387.81        10.92 o                         
   5   5   1        113.96        112.53         8.49 o                         
   6   5   1        890.69        890.24        19.88 o                         
   7   5   1        781.31        759.99        23.85 o                         
   8   5   1        137.97        153.37        10.73 o                         
   9   5   1          3.90          7.84         5.40 o                         
  10   5   1        252.72        269.21        14.57 o                         
  11   5   1        134.38        136.25        14.24 o                         
  12   5   1        155.51        139.56        13.02 o                         
  13   5   1        265.67        265.41        18.10 o                         
  14   5   1         82.74         90.57        14.04 o                         
 -13   6   1         10.57          8.91         7.77 o                         
 -12   6   1          1.06         -3.41         5.02 o                         
 -11   6   1          9.66         14.65         6.38 o                         
 -10   6   1        536.66        528.99        23.16 o                         
  -9   6   1       1443.67       1400.43        37.80 o                         
  -8   6   1        205.30        220.81        13.11 o                         
  -7   6   1          1.05          2.93         3.61 o                         
  -6   6   1        340.49        365.48        14.85 o                         
  -5   6   1        288.23        294.79        12.68 o                         
  -4   6   1          8.40          6.75         3.56 o                         
  -3   6   1       1844.67       1833.12        26.70 o                         
  -2   6   1       1611.69       1554.86        24.20 o                         
  -1   6   1       1823.21       1845.89        26.60 o                         
   0   6   1        182.54        194.58        12.42 o                         
   1   6   1        154.85        144.69        11.28 o                         
   2   6   1         26.65         24.32         4.52 o                         
   3   6   1         68.53         77.67         7.34 o                         
   4   6   1         67.95         66.46         6.27 o                         
   5   6   1        410.36        432.37        15.76 o                         
   6   6   1        208.43        213.01        12.56 o                         
   7   6   1         36.01         36.16         6.25 o                         
   8   6   1          4.28          6.34         3.97 o                         
   9   6   1        135.68        140.45        11.20 o                         
  10   6   1         36.70         28.33        10.39 o                         
  11   6   1        152.28        166.98        14.72 o                         
  12   6   1         23.99         29.71         8.32 o                         
  13   6   1          2.97          0.13         6.20 o                         
 -12   7   1          0.01         -2.03         5.94 o                         
 -11   7   1          9.90          2.78         6.13 o                         
 -10   7   1         54.92         52.91         9.52 o                         
  -9   7   1          4.22          0.40         5.65 o                         
  -8   7   1         41.14         19.20        11.63 o                         
  -7   7   1         11.74         12.15         5.05 o                         
  -6   7   1          3.53         -0.56         3.93 o                         
  -5   7   1          5.51          1.86         3.64 o                         
  -4   7   1          0.06          1.85         3.43 o                         
  -3   7   1         17.95          4.48         4.36 o                         
  -2   7   1          0.87         -1.42         3.30 o                         
  -1   7   1          0.44          0.86         3.38 o                         
   0   7   1         14.58         17.32         4.32 o                         
   1   7   1         22.85         25.23         4.80 o                         
   2   7   1          0.22         -2.78         2.99 o                         
   3   7   1          0.72         -0.99         3.27 o                         
   4   7   1          5.48         -0.43         3.92 o                         
   5   7   1          0.25          2.04         3.87 o                         
   6   7   1         13.16         20.12         5.60 o                         
   7   7   1          9.92          9.06         5.17 o                         
   8   7   1          3.55          5.32         4.91 o                         
   9   7   1        121.74        117.59        12.41 o                         
  10   7   1         10.26         10.69         6.28 o                         
  11   7   1          6.02          9.90         6.64 o                         
  -9   8   1        367.49        317.65        42.88 o                         
  -8   8   1        199.57        192.50        17.26 o                         
  -7   8   1         10.38         10.95         5.41 o                         
  -6   8   1         11.91         14.06         5.48 o                         
  -5   8   1         41.65         47.70         8.89 o                         
  -4   8   1          0.03         -4.73         3.64 o                         
  -3   8   1        209.60        230.83        16.56 o                         
  -2   8   1        456.27        449.71        16.93 o                         
  -1   8   1          0.49         -0.32         3.68 o                         
   0   8   1         18.20         19.50         5.03 o                         
   1   8   1         63.03         63.06         8.94 o                         
   2   8   1         22.39         18.68         6.05 o                         
   3   8   1        126.36        111.86        11.51 o                         
   4   8   1        174.47        198.15        13.71 o                         
   5   8   1        204.97        199.86        14.00 o                         
   6   8   1         11.58         18.66         5.94 o                         
   7   8   1          0.30         -1.48         4.60 o                         
   8   8   1        141.83        151.31        13.15 o                         
   9   8   1          0.03         -1.92         5.88 o                         
  -6   9   1         10.49         10.97         6.14 o                         
  -5   9   1          0.38         -3.98         5.47 o                         
  -4   9   1         39.39         23.83        10.83 o                         
  -3   9   1        146.53        146.57        11.39 o                         
  -2   9   1          0.16          7.52         4.95 o                         
  -1   9   1        235.30        240.77        18.74 o                         
   0   9   1          2.33          3.17         4.53 o                         
   1   9   1         49.12         54.66         9.83 o                         
   2   9   1         66.27         60.01         9.60 o                         
   3   9   1         84.71         83.35        11.10 o                         
   4   9   1         45.47         51.24         8.38 o                         
   5   9   1         50.63         62.15         9.31 o                         
 -17   0   2        373.59        393.26        46.07 o                         
 -16   0   2          1.35          9.89        13.03 o                         
 -15   0   2         39.07         37.53        16.63 o                         
 -14   0   2        293.75        304.23        24.43 o                         
 -13   0   2          0.19         -2.92         5.63 o                         
 -12   0   2       3084.48       2879.90        60.74 o                         
 -11   0   2       2746.76       2828.85        58.29 o                         
 -10   0   2       1995.05       1870.13        79.33 o                         
  -9   0   2         25.22         16.01         3.61 o                         
  -8   0   2       2472.12       2505.92        33.44 o                         
  -7   0   2         24.29         61.23         4.60 o                         
  -6   0   2        173.71        190.71         9.82 o                         
  -5   0   2       4814.86       4854.66        59.28 o                         
  -4   0   2      10921.05      10880.01       179.55 o                         
  -3   0   2       4901.33       5094.08        59.02 o                         
  -2   0   2       1232.56       1150.50        17.58 o                         
  -1   0   2       6425.32       6069.15        56.61 o                         
   0   0   2          4.27         11.98         1.68 o                         
   1   0   2       1826.75       1804.53        20.90 o                         
   2   0   2        456.74        394.06        10.62 o                         
   3   0   2       1757.24       1826.39        27.48 o                         
   4   0   2       2526.99       2579.71        31.88 o                         
   5   0   2        170.09        203.18         8.07 o                         
   6   0   2        606.73        831.57        17.51 o                         
   7   0   2        954.42        891.67        18.87 o                         
   8   0   2          1.13          5.53         3.43 o                         
   9   0   2        607.23        606.50        17.29 o                         
  10   0   2        697.41        634.29        27.40 o                         
  11   0   2        286.58        294.54        21.50 o                         
  12   0   2        773.50        699.83        28.48 o                         
  13   0   2        715.48        668.32        44.72 o                         
  14   0   2         76.54         68.76        19.33 o                         
  15   0   2          6.29          8.31        11.91 o                         
  16   0   2        567.32        525.39        52.58 o                         
 -17   1   2          4.89         20.63        10.88 o                         
 -16   1   2         97.47        133.21        19.69 o                         
 -15   1   2         96.12         98.15        13.01 o                         
 -14   1   2         18.35          8.29         6.07 o                         
 -13   1   2        417.87        399.62        17.95 o                         
 -12   1   2         80.05         88.92         9.14 o                         
 -11   1   2        274.12        246.94        13.65 o                         
 -10   1   2        124.37        133.87         7.99 o                         
  -9   1   2         13.92         12.55         2.49 o                         
  -8   1   2          0.67          2.07         1.63 o                         
  -7   1   2        268.59        278.73         8.00 o                         
  -6   1   2         12.45          0.93         1.67 o                         
  -5   1   2        198.86        184.02        10.20 o                         
  -4   1   2         85.63         92.07         3.84 o                         
  -3   1   2        586.26        564.13         8.98 o                         
  -2   1   2       1330.49       1342.79        15.56 o                         
  -1   1   2       1550.06       1527.09        16.39 o                         
   0   1   2       6065.03       5854.70        40.10 o                         
   1   1   2       4754.72       4857.31        34.47 o                         
   2   1   2         54.54         67.53         4.99 o                         
   3   1   2        233.06        225.38         6.24 o                         
   4   1   2        891.78        912.64        15.08 o                         
   5   1   2        202.80        202.48         5.19 o                         
   6   1   2        415.84        496.58         9.15 o                         
   7   1   2        187.35        175.48         6.33 o                         
   8   1   2          0.71          2.28         2.31 o                         
   9   1   2        255.45        265.04        11.50 o                         
  10   1   2        107.42        104.78         8.03 o                         
  11   1   2        281.02        291.30        13.05 o                         
  12   1   2         39.92         44.09         9.36 o                         
  13   1   2        115.11         75.24        18.76 o                         
  14   1   2        130.33         91.92        15.64 o                         
  15   1   2        104.64         79.95        15.96 o                         
  16   1   2          3.98         11.66        10.47 o                         
 -17   2   2         12.07          1.44         8.31 o                         
 -16   2   2         56.39         48.35        13.34 o                         
 -15   2   2          0.00          4.28         6.65 o                         
 -14   2   2         12.48         10.30         6.67 o                         
 -13   2   2         21.78          6.75         5.88 o                         
 -12   2   2         26.62         23.86         6.90 o                         
 -11   2   2          5.64          5.20         3.76 o                         
 -10   2   2         15.95         13.85         3.93 o                         
  -9   2   2        553.93        550.67        16.68 o                         
  -8   2   2          6.30          7.80         2.43 o                         
  -7   2   2        536.50        546.68        13.37 o                         
  -6   2   2         31.44         40.77         3.67 o                         
  -5   2   2          1.07          2.93         1.83 o                         
  -4   2   2         63.50         54.38         3.62 o                         
  -3   2   2       2214.06       2259.54        21.32 o                         
  -2   2   2        308.57        160.45        14.38 o                         
  -1   2   2       5995.44       6101.55        44.52 o                         
   0   2   2        416.53        430.71         7.49 o                         
   1   2   2        285.35        286.02         6.09 o                         
   2   2   2       1319.62       1358.05        15.80 o                         
   3   2   2        489.78        491.62        12.33 o                         
   4   2   2         47.23         46.21         4.33 o                         
   5   2   2         62.24         61.40         6.95 o                         
   6   2   2        438.54        464.57        11.54 o                         
   7   2   2        125.65        142.57         8.57 o                         
   8   2   2         34.28         27.67         4.61 o                         
   9   2   2        504.86        535.07        18.47 o                         
  10   2   2         55.94         69.29         7.12 o                         
  11   2   2         51.37         44.09         6.28 o                         
  12   2   2         52.21         50.69         8.92 o                         
  13   2   2         13.65         14.73         7.18 o                         
  14   2   2          0.25          5.18         8.20 o                         
  15   2   2         41.20         70.82        20.79 o                         
  16   2   2          4.13         -0.24         8.72 o                         
 -16   3   2        119.60        111.04        15.09 o                         
 -15   3   2        210.06        256.10        22.00 o                         
 -14   3   2         17.42         13.86         7.14 o                         
 -13   3   2        124.23        113.66        13.54 o                         
 -12   3   2       1130.74       1105.64        31.94 o                         
 -11   3   2          0.30         -1.96         4.41 o                         
 -10   3   2        158.38        160.91         9.70 o                         
  -9   3   2        572.35        562.46        14.30 o                         
  -8   3   2        849.93        852.02        15.75 o                         
  -7   3   2        200.67        225.99        22.50 o                         
  -6   3   2        163.50        166.09         9.51 o                         
  -5   3   2        300.93        273.16         9.10 o                         
  -4   3   2          0.42          2.48         1.95 o                         
  -3   3   2         19.13         13.64         3.21 o                         
  -2   3   2       4068.48       3989.29        37.92 o                         
  -1   3   2          0.33          0.74         1.70 o                         
   0   3   2        803.08        825.34        12.44 o                         
   1   3   2         10.30         14.57         2.50 o                         
   2   3   2       1818.69       1853.58        20.28 o                         
   3   3   2        820.14        805.16        13.17 o                         
   4   3   2       1077.47       1023.59        16.98 o                         
   5   3   2       1141.47       1146.18        14.77 o                         
   6   3   2         93.30         71.47         6.26 o                         
   7   3   2          4.27         11.83         3.86 o                         
   8   3   2       1098.93       1101.05        20.96 o                         
   9   3   2         16.69         24.35         5.04 o                         
  10   3   2        502.88        466.63        14.73 o                         
  11   3   2         19.13         17.80         5.26 o                         
  12   3   2        259.35        281.02        17.58 o                         
  13   3   2         41.91         32.93         7.19 o                         
  14   3   2        322.16        312.96        28.13 o                         
  15   3   2        309.65        308.48        28.80 o                         
 -16   4   2         11.14         22.44         9.26 o                         
 -15   4   2         28.54         25.22         9.95 o                         
 -14   4   2         29.65         50.05        10.55 o                         
 -13   4   2          0.30         -1.69         5.79 o                         
 -12   4   2       1094.62       1110.65        27.69 o                         
 -11   4   2       2049.12       2032.31        37.35 o                         
 -10   4   2        481.06        484.46        17.77 o                         
  -9   4   2        329.00        353.27        14.21 o                         
  -8   4   2        670.32        669.04        17.41 o                         
  -7   4   2        423.84        447.94        11.33 o                         
  -6   4   2          3.99          5.42         2.76 o                         
  -5   4   2       1189.80       1151.76        20.48 o                         
  -4   4   2       2247.35       2223.79        28.10 o                         
  -3   4   2       3325.61       3443.85        34.04 o                         
  -2   4   2       1446.85       1497.10        19.91 o                         
  -1   4   2        202.00        162.81         9.94 o                         
   0   4   2        112.24        150.23         7.13 o                         
   1   4   2        526.38        562.44        11.47 o                         
   2   4   2         34.33         20.96         3.23 o                         
   3   4   2        863.21        802.79        17.41 o                         
   4   4   2        265.84        248.23         8.70 o                         
   5   4   2         23.40         33.23         4.26 o                         
   6   4   2          0.30         -3.60         2.99 o                         
   7   4   2          5.03          2.79         3.42 o                         
   8   4   2         87.32         81.55         7.73 o                         
   9   4   2        965.11        980.43        21.58 o                         
  10   4   2         81.48         91.35         8.55 o                         
  11   4   2          0.08         -2.07         4.60 o                         
  12   4   2        103.98        101.38        10.97 o                         
  13   4   2        454.60        448.39        22.28 o                         
  14   4   2         42.62         57.59        11.35 o                         
  15   4   2         38.41         57.41        14.62 o                         
 -15   5   2          6.83          5.19         7.72 o                         
 -14   5   2          0.03          6.76         7.19 o                         
 -13   5   2          5.62          4.50         7.03 o                         
 -12   5   2        113.46        103.53        11.47 o                         
 -11   5   2          4.03          8.33         5.40 o                         
 -10   5   2         32.72         25.20         6.94 o                         
  -9   5   2         98.65        106.09        15.04 o                         
  -8   5   2         96.71         95.86         7.31 o                         
  -7   5   2          5.91          5.49         3.41 o                         
  -6   5   2          0.28          0.67         2.84 o                         
  -5   5   2         17.73         13.90         4.31 o                         
  -4   5   2         57.82         71.75         7.91 o                         
  -3   5   2          4.15          7.24         3.50 o                         
  -2   5   2         75.53        106.82         7.72 o                         
  -1   5   2          8.20          8.83         2.95 o                         
   0   5   2         25.53         22.10         3.79 o                         
   1   5   2          0.25         -0.63         2.40 o                         
   2   5   2        104.03        133.68         7.75 o                         
   3   5   2          0.53          3.21         2.43 o                         
   4   5   2         87.13         97.56         6.72 o                         
   5   5   2         41.12         37.76         5.77 o                         
   6   5   2          2.82          8.56         4.11 o                         
   7   5   2         13.96         14.08         5.07 o                         
   8   5   2         26.83         20.12         4.79 o                         
   9   5   2         75.91         71.95         8.19 o                         
  10   5   2        136.94        127.31        12.37 o                         
  11   5   2          3.59          2.96         5.65 o                         
  12   5   2          0.19         -1.80         5.12 o                         
  13   5   2         37.84         27.71         9.47 o                         
  14   5   2          9.02          2.22         7.57 o                         
 -13   6   2         10.89          6.62        11.68 o                         
 -12   6   2          0.09          1.28         5.72 o                         
 -11   6   2         35.34         19.01         9.69 o                         
 -10   6   2        525.24        537.98        27.38 o                         
  -9   6   2        185.08        191.25        16.92 o                         
  -8   6   2         12.98         16.53         4.98 o                         
  -7   6   2        140.44        137.78        10.06 o                         
  -6   6   2          4.01          2.93         3.28 o                         
  -5   6   2         60.53         63.26         6.30 o                         
  -4   6   2        330.48        288.87        12.42 o                         
  -3   6   2       1003.25        986.98        19.09 o                         
  -2   6   2         47.13         35.30         5.09 o                         
  -1   6   2        505.71        525.14        17.21 o                         
   0   6   2        260.08        277.70        13.22 o                         
   1   6   2          0.03         -2.77         2.88 o                         
   2   6   2       1256.52       1253.75        28.02 o                         
   3   6   2        326.41        313.83        12.08 o                         
   4   6   2         94.46        107.10        10.18 o                         
   5   6   2         60.11         54.42         6.92 o                         
   6   6   2        397.32        389.42        20.38 o                         
   7   6   2         25.79         30.57         6.22 o                         
   8   6   2        132.26        153.71        11.59 o                         
   9   6   2        174.53        173.74        13.88 o                         
  10   6   2          4.18         12.43         7.40 o                         
  11   6   2          2.53          5.21         6.73 o                         
  12   6   2          0.02         -0.18         5.85 o                         
 -12   7   2        252.00        239.82        18.23 o                         
 -11   7   2         65.50         73.91        15.25 o                         
 -10   7   2        122.71         91.62        18.21 o                         
  -9   7   2        824.01        872.62        27.32 o                         
  -8   7   2         69.39         71.21        10.05 o                         
  -7   7   2          9.77          9.60         4.74 o                         
  -6   7   2        197.48        214.25        13.06 o                         
  -5   7   2         90.95        101.96         8.62 o                         
  -4   7   2         38.67         34.98         7.03 o                         
  -3   7   2        267.34        271.27        16.13 o                         
  -2   7   2        337.14        313.30        18.66 o                         
  -1   7   2        128.21        136.31        14.31 o                         
   0   7   2        310.24        314.88        13.82 o                         
   1   7   2        246.50        244.28        12.18 o                         
   2   7   2         70.36         61.37         6.54 o                         
   3   7   2        110.62        137.68        10.80 o                         
   4   7   2        192.70        211.90        13.36 o                         
   5   7   2        380.21        417.77        18.69 o                         
   6   7   2          3.69         -3.88         4.06 o                         
   7   7   2         90.58         99.04        10.10 o                         
   8   7   2        576.13        553.02        20.88 o                         
   9   7   2         48.20         50.69         8.29 o                         
  10   7   2          4.95          9.40         6.47 o                         
  11   7   2        144.36        134.20        14.24 o                         
  -9   8   2         20.19         15.63         7.35 o                         
  -8   8   2         37.74         27.52         8.40 o                         
  -7   8   2        340.67        343.61        18.30 o                         
  -6   8   2         17.73         11.54         6.04 o                         
  -5   8   2         82.46         76.76         8.03 o                         
  -4   8   2        559.69        563.02        18.73 o                         
  -3   8   2       1025.47        980.88        22.30 o                         
  -2   8   2        162.23        168.57        12.14 o                         
  -1   8   2         27.10         25.19         5.52 o                         
   0   8   2        183.43        184.78        11.57 o                         
   1   8   2          3.56         -1.15         3.51 o                         
   2   8   2        148.44        153.12        11.97 o                         
   3   8   2         15.50         18.27         5.71 o                         
   4   8   2         44.35         37.64         7.13 o                         
   5   8   2          1.84         -2.63         4.53 o                         
   6   8   2         97.24         93.00        10.30 o                         
   7   8   2          7.36         -6.52         4.35 o                         
   8   8   2        157.81        154.13        13.27 o                         
  -6   9   2          4.73         -0.57         5.73 o                         
  -5   9   2         26.28         17.35         6.06 o                         
  -4   9   2          0.20         -0.53         4.73 o                         
  -3   9   2         12.98         18.98         5.66 o                         
  -2   9   2         56.41         58.09         7.82 o                         
  -1   9   2         86.26         65.42         7.99 o                         
   0   9   2         32.54         23.52         6.48 o                         
   1   9   2          1.80          6.56         5.17 o                         
   2   9   2         36.25         54.38         8.65 o                         
   3   9   2          5.60          5.90         5.54 o                         
   4   9   2         27.95         34.67         7.36 o                         
   5   9   2          1.59          6.55         5.57 o                         
 -17   1   3        238.26        197.51        23.44 o                         
 -16   1   3          1.05         -1.42         6.76 o                         
 -15   1   3         99.81         93.23        12.57 o                         
 -14   1   3        242.42        283.04        19.99 o                         
 -13   1   3        376.33        359.08        20.10 o                         
 -12   1   3          9.76          6.26         4.78 o                         
 -11   1   3        612.24        602.48        18.12 o                         
 -10   1   3         12.62         17.20         4.75 o                         
  -9   1   3         11.66          7.47         2.86 o                         
  -8   1   3        370.82        366.59        15.15 o                         
  -7   1   3        192.10        178.18         7.15 o                         
  -6   1   3         34.63         36.75         3.68 o                         
  -5   1   3        437.33        457.49        12.78 o                         
  -4   1   3        877.72        841.11        10.49 o                         
  -3   1   3         13.89         19.02         2.18 o                         
  -2   1   3        603.34        588.86         8.69 o                         
  -1   1   3       3388.26       3702.29        32.17 o                         
   0   1   3        337.71        308.36         7.76 o                         
   1   1   3        207.02        198.69         4.58 o                         
   2   1   3         38.88         25.85         2.32 o                         
   3   1   3       1600.45       1634.74        16.20 o                         
   4   1   3         42.90         36.71         3.69 o                         
   5   1   3        577.99        549.20         9.75 o                         
   6   1   3        484.18        416.95        11.88 o                         
   7   1   3         15.39         17.16         2.53 o                         
   8   1   3         33.47         32.80         4.73 o                         
   9   1   3        325.66        337.47        12.03 o                         
  10   1   3        262.34        255.47        12.01 o                         
  11   1   3        219.68        205.97        17.78 o                         
  12   1   3        395.73        356.56        23.09 o                         
  13   1   3        520.43        481.56        24.26 o                         
  14   1   3         15.91          8.65         9.06 o                         
  15   1   3         17.53          9.32        11.91 o                         
  16   1   3        313.13        390.78        33.19 o                         
 -17   2   3         28.05         21.50        14.27 o                         
 -16   2   3        116.40        106.99        14.22 o                         
 -15   2   3          4.45          2.09         6.34 o                         
 -14   2   3        298.80        309.71        21.21 o                         
 -13   2   3       1328.97       1312.58        55.51 o                         
 -12   2   3       3502.78       3526.49        59.86 o                         
 -11   2   3        542.75        554.78        17.71 o                         
 -10   2   3       1094.45       1096.91        21.89 o                         
  -9   2   3        421.30        394.12        12.37 o                         
  -8   2   3       1298.07       1324.09        16.11 o                         
  -7   2   3       2100.21       2066.12        21.76 o                         
  -6   2   3       3412.47       3236.89        29.41 o                         
  -5   2   3       5153.70       5325.55        42.32 o                         
  -4   2   3        122.69        149.10         5.70 o                         
  -3   2   3         18.83          5.34         1.93 o                         
  -2   2   3       1762.11       1767.41        23.00 o                         
  -1   2   3       1324.31       1389.95        16.63 o                         
   0   2   3       1745.42       1704.74        18.87 o                         
   1   2   3          0.60         -1.39         1.41 o                         
   2   2   3         13.97         14.90         2.34 o                         
   3   2   3         20.39         13.36         1.91 o                         
   4   2   3        309.06        304.70        14.96 o                         
   5   2   3         76.62         55.40         5.12 o                         
   6   2   3        675.75        739.84        15.18 o                         
   7   2   3        129.79        129.07         8.17 o                         
   8   2   3         31.44         42.15         5.56 o                         
   9   2   3        567.49        510.57        14.46 o                         
  10   2   3        540.58        552.81        15.55 o                         
  11   2   3        192.55        199.38        12.03 o                         
  12   2   3        311.31        285.15        16.40 o                         
  13   2   3          7.81          3.24         6.18 o                         
  14   2   3        109.89        119.63        32.25 o                         
  15   2   3         68.41         86.36        16.75 o                         
 -16   3   3         18.92         12.84        11.50 o                         
 -15   3   3         33.67         37.45         9.83 o                         
 -14   3   3         72.37         75.37        13.91 o                         
 -13   3   3        175.20        164.58        20.25 o                         
 -12   3   3         15.32         14.45         6.70 o                         
 -11   3   3        293.11        303.87        14.11 o                         
 -10   3   3          9.94          8.86         3.82 o                         
  -9   3   3         25.30         21.99         4.64 o                         
  -8   3   3        163.03        181.67         7.57 o                         
  -7   3   3         63.63         80.22         6.52 o                         
  -6   3   3          2.19          0.42         2.14 o                         
  -5   3   3         49.95         40.11         3.89 o                         
  -4   3   3        603.86        676.28        11.93 o                         
  -3   3   3         29.91         46.91         6.49 o                         
  -2   3   3         65.95         85.38         6.03 o                         
  -1   3   3        844.18        801.12        12.56 o                         
   0   3   3        965.68        904.06        13.31 o                         
   1   3   3         29.40         28.06         3.12 o                         
   2   3   3         76.27         97.75         5.53 o                         
   3   3   3        401.97        385.75         8.33 o                         
   4   3   3         68.71         89.21         4.16 o                         
   5   3   3        314.31        326.47        10.86 o                         
   6   3   3          9.05         13.44         3.84 o                         
   7   3   3          0.05         -3.06         2.80 o                         
   8   3   3         65.06         64.53         6.75 o                         
   9   3   3          0.03         -4.98         3.32 o                         
  10   3   3        147.03        153.67        10.44 o                         
  11   3   3         71.21         66.39         7.65 o                         
  12   3   3        270.77        251.29        18.20 o                         
  13   3   3        245.08        215.94        18.06 o                         
  14   3   3          7.58          6.94         8.57 o                         
  15   3   3          0.01          3.16         9.18 o                         
 -16   4   3          1.95        -10.77         8.64 o                         
 -15   4   3          0.50          1.92         7.27 o                         
 -14   4   3         51.21         52.00        10.85 o                         
 -13   4   3         16.23         11.46         6.87 o                         
 -12   4   3          3.93          2.86         6.92 o                         
 -11   4   3        119.53        125.78        11.16 o                         
 -10   4   3        374.06        403.00        16.97 o                         
  -9   4   3         10.98         12.56         4.29 o                         
  -8   4   3          2.64          0.40         2.74 o                         
  -7   4   3         32.10         25.45         4.07 o                         
  -6   4   3        241.00        245.28        10.12 o                         
  -5   4   3         22.68         28.85         4.01 o                         
  -4   4   3        122.57        149.43         8.25 o                         
  -3   4   3         25.32         24.99         3.52 o                         
  -2   4   3         70.80         66.92         6.69 o                         
  -1   4   3       1867.79       1976.10        23.63 o                         
   0   4   3        530.11        526.48        13.94 o                         
   1   4   3        297.28        334.27        13.01 o                         
   2   4   3       1074.37       1059.81        16.32 o                         
   3   4   3         21.93         22.87         3.49 o                         
   4   4   3        120.63        103.44         5.92 o                         
   5   4   3        357.05        388.62        12.73 o                         
   6   4   3        113.93        109.51         8.41 o                         
   7   4   3        241.25        251.05        12.87 o                         
   8   4   3        667.58        619.07        18.63 o                         
   9   4   3         30.30         37.08         6.02 o                         
  10   4   3        105.99        117.36        10.20 o                         
  11   4   3        185.89        231.12        15.70 o                         
  12   4   3         23.00         22.05         6.90 o                         
  13   4   3         39.76         37.35         8.03 o                         
  14   4   3         48.55         46.93        13.98 o                         
 -15   5   3         74.42         66.08        13.00 o                         
 -14   5   3        276.86        268.95        40.63 o                         
 -13   5   3        117.15        103.15        17.44 o                         
 -12   5   3          4.27         14.33         7.15 o                         
 -11   5   3        166.23        188.71        14.38 o                         
 -10   5   3        111.18        122.89        11.31 o                         
  -9   5   3        111.21        114.16         9.31 o                         
  -8   5   3        119.69        112.04         8.48 o                         
  -7   5   3        705.53        715.59        15.78 o                         
  -6   5   3          9.15          6.32         3.43 o                         
  -5   5   3        335.84        321.12        11.77 o                         
  -4   5   3        324.90        253.35        11.22 o                         
  -3   5   3        382.07        374.93        11.12 o                         
  -2   5   3         17.78         16.83         3.64 o                         
  -1   5   3        500.42        490.45        12.19 o                         
   0   5   3        750.68        733.93        16.05 o                         
   1   5   3        106.45        100.66         6.87 o                         
   2   5   3        826.05        821.41        15.74 o                         
   3   5   3        468.86        491.30        12.21 o                         
   4   5   3          0.42          0.00         3.17 o                         
   5   5   3        135.79        152.14        10.33 o                         
   6   5   3        956.57        920.67        21.03 o                         
   7   5   3          7.69          6.59         4.14 o                         
   8   5   3         20.38         20.05         5.91 o                         
   9   5   3        736.98        747.72        20.50 o                         
  10   5   3         66.27         77.14         8.88 o                         
  11   5   3        145.60        141.83        13.26 o                         
  12   5   3        275.08        290.30        19.06 o                         
  13   5   3        284.33        286.66        19.47 o                         
 -13   6   3        637.24        646.92        52.55 o                         
 -12   6   3        461.65        504.37        24.88 o                         
 -11   6   3         56.17         59.94         9.61 o                         
 -10   6   3          3.08         -0.67         4.94 o                         
  -9   6   3        451.77        488.97        24.72 o                         
  -8   6   3         37.68         43.31         6.68 o                         
  -7   6   3         25.21         28.93         5.01 o                         
  -6   6   3        680.21        700.82        18.14 o                         
  -5   6   3        724.04        734.83        16.85 o                         
  -4   6   3        402.24        411.71        14.60 o                         
  -3   6   3          0.09         -3.20         2.82 o                         
  -2   6   3         10.21          8.12         3.74 o                         
  -1   6   3        150.40        161.72        10.25 o                         
   0   6   3         80.24         82.84         7.55 o                         
   1   6   3        217.06        200.62        10.34 o                         
   2   6   3        101.89         97.06         8.37 o                         
   3   6   3         38.09         47.84         5.56 o                         
   4   6   3        104.48         94.11        12.23 o                         
   5   6   3         60.28         58.28         7.43 o                         
   6   6   3          0.13          0.89         3.91 o                         
   7   6   3        212.30        241.56        14.30 o                         
   8   6   3        288.22        284.69        20.09 o                         
   9   6   3         35.33         42.59         7.38 o                         
  10   6   3         70.41         70.69         9.10 o                         
  11   6   3        326.70        359.80        29.07 o                         
  12   6   3         30.39         30.95         9.73 o                         
 -12   7   3          0.16          3.99         6.49 o                         
 -11   7   3         41.48         37.24         8.64 o                         
 -10   7   3         82.83         87.08        12.36 o                         
  -9   7   3         23.66         33.16        10.44 o                         
  -8   7   3          8.68         13.86         6.16 o                         
  -7   7   3         28.08         24.18         5.57 o                         
  -6   7   3          3.28          0.73         3.41 o                         
  -5   7   3          0.04         -1.14         3.49 o                         
  -4   7   3          6.52          6.48         3.93 o                         
  -3   7   3         33.50         27.03         5.11 o                         
  -2   7   3         46.54         62.67         6.79 o                         
  -1   7   3        174.45        198.22        14.01 o                         
   0   7   3         27.36         22.25         5.42 o                         
   1   7   3          5.84          3.56         3.61 o                         
   2   7   3         17.08         14.74         5.26 o                         
   3   7   3         35.56         29.61         6.06 o                         
   4   7   3          0.26         -2.31         3.42 o                         
   5   7   3         19.26         14.26         6.71 o                         
   6   7   3         29.59         23.21         6.01 o                         
   7   7   3          0.05          4.79         4.75 o                         
   8   7   3        113.35        131.04        11.86 o                         
   9   7   3          5.93          7.76         5.79 o                         
  10   7   3         31.13         28.84        10.63 o                         
  -9   8   3         22.38         14.08         7.42 o                         
  -8   8   3         43.21         38.13         8.39 o                         
  -7   8   3        117.13        134.30        13.43 o                         
  -6   8   3        201.93        211.48        14.56 o                         
  -5   8   3        117.03        135.78        11.42 o                         
  -4   8   3         11.83         14.04         4.95 o                         
  -3   8   3          1.91         -3.59         3.66 o                         
  -2   8   3        340.91        358.20        16.01 o                         
  -1   8   3        133.76        128.30        10.66 o                         
   0   8   3        394.07        414.85        20.27 o                         
   1   8   3        105.26        105.89        10.20 o                         
   2   8   3        474.32        452.66        20.28 o                         
   3   8   3          0.30          2.44         4.69 o                         
   4   8   3        162.49        163.63        14.37 o                         
   5   8   3        241.42        255.20        15.98 o                         
   6   8   3          2.09          4.90         5.64 o                         
   7   8   3         52.12         72.02         9.57 o                         
   8   8   3         83.72         85.09        11.99 o                         
  -6   9   3          0.05         -4.76         5.51 o                         
  -5   9   3        113.16        113.18        11.82 o                         
  -4   9   3         60.95         62.38         8.48 o                         
  -3   9   3         24.18         25.28         6.08 o                         
  -2   9   3          3.48          7.47         5.46 o                         
  -1   9   3        332.80        315.87        17.35 o                         
   0   9   3         53.71         56.48         8.66 o                         
   1   9   3         36.26         35.91         8.27 o                         
   2   9   3        119.20        106.90        11.12 o                         
   3   9   3        149.55        159.87        23.48 o                         
   4   9   3          3.59         -2.10         5.57 o                         
 -17   0   4         63.78         72.36        22.70 o                         
 -16   0   4        174.71        146.52        27.64 o                         
 -15   0   4        659.79        700.75        32.81 o                         
 -14   0   4       1123.43       1093.12        39.38 o                         
 -13   0   4        753.30        700.29        35.51 o                         
 -12   0   4         37.85         23.36         8.43 o                         
 -11   0   4        145.55        176.90        17.01 o                         
 -10   0   4       3021.94       2906.75        82.47 o                         
  -9   0   4        340.23        330.25        28.88 o                         
  -8   0   4        997.74        989.09        39.21 o                         
  -7   0   4       2998.88       3108.93       122.81 o                         
  -6   0   4       2250.02       2332.54        30.22 o                         
  -5   0   4          6.18         20.42         3.39 o                         
  -4   0   4       5441.87       5456.86        57.89 o                         
  -3   0   4        144.21        167.07         9.35 o                         
  -2   0   4        809.16        873.48        19.23 o                         
  -1   0   4       5950.29       6234.40        75.15 o                         
   0   0   4       1434.19       1343.50        19.01 o                         
   1   0   4       3315.22       3340.73        38.18 o                         
   2   0   4       4062.45       4226.36        47.27 o                         
   3   0   4        980.15        966.73        29.98 o                         
   4   0   4         31.86         26.21         4.94 o                         
   5   0   4       1458.41       1404.71        27.40 o                         
   6   0   4        473.55        465.65        13.56 o                         
   7   0   4         24.35         17.62         4.38 o                         
   8   0   4       3713.62       3622.32        49.38 o                         
   9   0   4         22.65         18.98        12.58 o                         
  10   0   4        386.96        406.66        24.09 o                         
  11   0   4          2.05         -1.20         6.51 o                         
  12   0   4        125.18        133.35        30.22 o                         
  13   0   4          1.86          6.27        12.13 o                         
  14   0   4        108.29        187.19        31.01 o                         
  15   0   4         82.20        105.17        23.82 o                         
 -17   1   4         19.99         13.13        15.17 o                         
 -16   1   4        378.99        440.58        26.56 o                         
 -15   1   4        110.30        121.35        14.42 o                         
 -14   1   4          1.55         -0.70         4.87 o                         
 -13   1   4        131.23        127.56        17.55 o                         
 -12   1   4        107.30        103.70         9.97 o                         
 -11   1   4        406.35        448.40        20.62 o                         
 -10   1   4        613.14        582.30        17.23 o                         
  -9   1   4        441.71        420.67        11.24 o                         
  -8   1   4          2.12          4.38         2.09 o                         
  -7   1   4        881.50        898.23        14.87 o                         
  -6   1   4        460.44        458.73        12.54 o                         
  -5   1   4         32.75         42.89         3.11 o                         
  -4   1   4        110.46        126.15         5.31 o                         
  -3   1   4       2507.49       2575.47        23.05 o                         
  -2   1   4         11.97         13.47         2.03 o                         
  -1   1   4        821.36        866.64        12.87 o                         
   0   1   4          2.25          0.27         1.68 o                         
   1   1   4       1142.57       1093.16        12.38 o                         
   2   1   4       1812.63       2000.79        24.72 o                         
   3   1   4        119.24        105.41         8.12 o                         
   4   1   4        222.37        204.68         7.40 o                         
   5   1   4         82.82         78.86         5.67 o                         
   6   1   4        207.75        232.97         6.78 o                         
   7   1   4        772.14        711.15        15.28 o                         
   8   1   4          0.37         -0.42         4.14 o                         
   9   1   4        316.49        301.14        12.42 o                         
  10   1   4        123.75        117.94        10.40 o                         
  11   1   4        717.26        710.83        21.31 o                         
  12   1   4        229.98        207.82        14.67 o                         
  13   1   4          9.65          9.81         6.57 o                         
  14   1   4        338.46        406.51        30.94 o                         
  15   1   4          0.08          3.36         9.23 o                         
 -17   2   4          3.89          0.25         7.29 o                         
 -16   2   4          5.94          7.57         7.29 o                         
 -15   2   4         60.97         58.13        11.16 o                         
 -14   2   4         32.68         34.43         8.69 o                         
 -13   2   4         30.24         22.02         9.21 o                         
 -12   2   4          7.66          3.97         5.38 o                         
 -11   2   4        529.14        518.00        17.33 o                         
 -10   2   4        661.39        620.04        14.84 o                         
  -9   2   4         15.00         13.73         3.70 o                         
  -8   2   4          0.59          4.02         2.86 o                         
  -7   2   4         92.90         85.18         6.11 o                         
  -6   2   4         50.37         35.19         6.82 o                         
  -5   2   4        177.59        204.08         7.39 o                         
  -4   2   4         43.88         71.68         4.42 o                         
  -3   2   4        236.03        237.31         8.40 o                         
  -2   2   4        290.44        312.12         6.93 o                         
  -1   2   4         72.73         76.13         3.98 o                         
   0   2   4        481.95        468.75         8.14 o                         
   1   2   4         22.48         15.22         2.32 o                         
   2   2   4        163.70        206.41         6.29 o                         
   3   2   4        238.27        287.32         6.67 o                         
   4   2   4         14.21         13.29         3.11 o                         
   5   2   4         87.73         99.43         6.79 o                         
   6   2   4        215.89        194.65        14.69 o                         
   7   2   4         62.12         74.80         6.66 o                         
   8   2   4        425.95        440.69        13.41 o                         
   9   2   4        303.87        314.56        13.35 o                         
  10   2   4        116.40        113.15         8.93 o                         
  11   2   4         46.28         51.03         7.96 o                         
  12   2   4          8.50         10.01         5.65 o                         
  13   2   4         31.21         41.48         9.43 o                         
  14   2   4          5.10          9.25        11.80 o                         
  15   2   4         16.33          5.96         9.59 o                         
 -16   3   4        135.99        114.26        15.29 o                         
 -15   3   4        174.18        172.94        28.69 o                         
 -14   3   4         27.40         10.81         6.10 o                         
 -13   3   4         11.78         18.67         7.43 o                         
 -12   3   4        417.88        400.60        20.42 o                         
 -11   3   4         17.78         18.96         5.37 o                         
 -10   3   4        547.53        566.72        15.29 o                         
  -9   3   4          0.10         -0.88         3.21 o                         
  -8   3   4        202.85        208.78        10.51 o                         
  -7   3   4         54.13         63.62         5.03 o                         
  -6   3   4        841.39        833.10        14.12 o                         
  -5   3   4        494.23        521.11        10.87 o                         
  -4   3   4        427.58        445.88        11.88 o                         
  -3   3   4        186.29        174.18         7.00 o                         
  -2   3   4         23.57         13.59         2.68 o                         
  -1   3   4        809.91        860.49        14.45 o                         
   0   3   4       2560.07       2526.73        27.79 o                         
   1   3   4         23.40         13.69         2.37 o                         
   2   3   4          8.14          9.21         3.42 o                         
   3   3   4        401.80        394.48         9.56 o                         
   4   3   4        931.12        924.05        19.44 o                         
   5   3   4        278.70        272.43        11.39 o                         
   6   3   4         81.48         90.62         7.37 o                         
   7   3   4        969.15        888.26        44.33 o                         
   8   3   4         18.82         25.43         5.18 o                         
   9   3   4         15.83         19.38         5.08 o                         
  10   3   4       1132.30       1128.07        23.91 o                         
  11   3   4       1021.47       1000.54        30.41 o                         
  12   3   4         69.83         84.59        10.17 o                         
  13   3   4         17.25         18.95         8.28 o                         
  14   3   4        123.70        144.80        15.78 o                         
 -16   4   4        171.11        209.37        24.87 o                         
 -15   4   4        612.85        549.58        90.86 o                         
 -14   4   4        659.31        710.29        28.79 o                         
 -13   4   4        223.66        224.03        27.71 o                         
 -12   4   4         71.54         82.30        11.67 o                         
 -11   4   4        808.49        798.80        19.73 o                         
 -10   4   4         89.43        101.46         8.43 o                         
  -9   4   4         28.56         24.26         4.98 o                         
  -8   4   4        309.13        315.88        13.26 o                         
  -7   4   4       1556.65       1538.65        22.03 o                         
  -6   4   4        159.20        210.77         9.38 o                         
  -5   4   4         32.62         18.05         3.98 o                         
  -4   4   4        394.38        398.65        11.17 o                         
  -3   4   4         98.15        118.29        10.37 o                         
  -2   4   4          0.65          4.93         2.54 o                         
  -1   4   4       1658.73       1614.95        21.23 o                         
   0   4   4        103.78         97.46         6.06 o                         
   1   4   4        860.79        885.16        14.92 o                         
   2   4   4        412.13        371.76        12.26 o                         
   3   4   4        580.97        550.15        14.52 o                         
   4   4   4          7.42          9.23         3.74 o                         
   5   4   4        331.74        354.58        19.62 o                         
   6   4   4        651.63        670.04        19.32 o                         
   7   4   4        134.71        135.48        10.68 o                         
   8   4   4        196.99        184.03        19.19 o                         
   9   4   4        268.35        291.76        14.79 o                         
  10   4   4        291.98        300.86        22.67 o                         
  11   4   4         43.24         51.28         7.69 o                         
  12   4   4         14.21         30.12         7.65 o                         
  13   4   4         19.00         15.67         8.21 o                         
  14   4   4         28.63         32.36        10.07 o                         
 -15   5   4         13.54         19.79         9.10 o                         
 -14   5   4          0.27          5.21         7.88 o                         
 -13   5   4          0.66         -2.64         6.15 o                         
 -12   5   4        101.95        117.87        14.17 o                         
 -11   5   4         24.89         19.84         7.72 o                         
 -10   5   4         62.63         83.60         8.34 o                         
  -9   5   4          1.46          2.91         3.98 o                         
  -8   5   4         30.84         42.83         6.30 o                         
  -7   5   4        199.18        180.33        14.75 o                         
  -6   5   4         29.37         35.34         4.84 o                         
  -5   5   4         24.93         25.63         4.49 o                         
  -4   5   4          0.90          1.63         2.81 o                         
  -3   5   4          2.36          1.25         2.47 o                         
  -2   5   4         34.63         35.14         4.60 o                         
  -1   5   4         18.05         29.64         4.38 o                         
   0   5   4        176.58        172.33         8.82 o                         
   1   5   4        120.82        114.42         7.31 o                         
   2   5   4         50.54         48.67         6.16 o                         
   3   5   4          4.57          3.31         2.96 o                         
   4   5   4          0.12         -2.94         3.19 o                         
   5   5   4          5.71          0.66         3.55 o                         
   6   5   4        249.18        250.84        13.53 o                         
   7   5   4         15.13         21.41         5.39 o                         
   8   5   4          3.59         -3.61         3.71 o                         
   9   5   4          8.15          6.72         5.61 o                         
  10   5   4        262.89        272.84        15.65 o                         
  11   5   4         48.34         48.52         8.06 o                         
  12   5   4         93.83        100.06        12.13 o                         
  13   5   4          1.39          2.14         6.43 o                         
 -13   6   4         26.26         15.64         8.64 o                         
 -12   6   4         45.32         29.29         9.62 o                         
 -11   6   4        120.03        139.17        13.85 o                         
 -10   6   4         80.09         79.88        12.02 o                         
  -9   6   4        193.15        211.71        15.77 o                         
  -8   6   4        116.87        116.04        16.30 o                         
  -7   6   4         67.35         70.34         6.99 o                         
  -6   6   4          1.27         -1.66         3.20 o                         
  -5   6   4        138.56        132.26         9.66 o                         
  -4   6   4         62.03         47.37         5.78 o                         
  -3   6   4          1.47          2.87         3.27 o                         
  -2   6   4         74.20         73.63         7.94 o                         
  -1   6   4        107.91        110.23         7.93 o                         
   0   6   4        803.35        769.29        16.88 o                         
   1   6   4          0.14          2.19         3.22 o                         
   2   6   4         14.15         11.57         3.85 o                         
   3   6   4         93.09        112.66        13.27 o                         
   4   6   4         42.77         38.20         7.32 o                         
   5   6   4         33.53         28.64         5.74 o                         
   6   6   4        140.08        150.75        11.35 o                         
   7   6   4         97.29        116.39        10.70 o                         
   8   6   4          0.35         -0.57         4.54 o                         
   9   6   4        132.39        138.35        11.93 o                         
  10   6   4        165.22        188.51        18.32 o                         
  11   6   4          2.05          6.84         7.01 o                         
 -12   7   4         25.68         21.15         9.14 o                         
 -11   7   4          2.89          6.88         6.24 o                         
 -10   7   4         13.61          6.78         6.01 o                         
  -9   7   4         78.02         98.59        11.69 o                         
  -8   7   4          0.29         -2.64         4.24 o                         
  -7   7   4          1.07         -0.85         4.45 o                         
  -6   7   4        314.72        370.10        20.75 o                         
  -5   7   4        114.62        113.61         8.99 o                         
  -4   7   4         49.44         63.22         6.96 o                         
  -3   7   4        212.60        244.20        13.47 o                         
  -2   7   4          8.19          4.42         3.50 o                         
  -1   7   4         99.68        111.56         8.67 o                         
   0   7   4        179.58        190.68        14.64 o                         
   1   7   4        381.09        362.29        15.95 o                         
   2   7   4         18.90         18.34         6.10 o                         
   3   7   4        340.80        319.44        16.27 o                         
   4   7   4        485.06        497.95        29.19 o                         
   5   7   4         26.86         19.38         5.57 o                         
   6   7   4          2.90          2.70         5.43 o                         
   7   7   4        441.73        424.27        23.29 o                         
   8   7   4        110.60        134.66        21.20 o                         
   9   7   4         30.40         19.35         7.62 o                         
  10   7   4        273.37        308.77        21.17 o                         
  -9   8   4          0.00         -1.41         6.02 o                         
  -8   8   4         61.04         72.58        10.77 o                         
  -7   8   4         69.13         76.49        10.88 o                         
  -6   8   4         35.83         25.14         5.98 o                         
  -5   8   4          1.83          4.32         4.42 o                         
  -4   8   4         17.69         15.83         5.42 o                         
  -3   8   4          0.00         -3.12         3.88 o                         
  -2   8   4         87.48         84.02         8.32 o                         
  -1   8   4         89.97         59.03         8.50 o                         
   0   8   4         85.96         72.70         8.90 o                         
   1   8   4          8.19          5.21         5.38 o                         
   2   8   4         92.66         99.84        13.77 o                         
   3   8   4         69.76         72.86        10.50 o                         
   4   8   4          0.78          0.53         5.13 o                         
   5   8   4          0.23          0.94         4.79 o                         
   6   8   4         67.78         66.45        10.49 o                         
   7   8   4         26.73         19.04         7.56 o                         
  -5   9   4          0.63         -0.53         5.90 o                         
  -4   9   4         15.12         17.47         7.18 o                         
  -3   9   4         39.01         38.66         7.60 o                         
  -2   9   4         24.29         15.60         6.15 o                         
  -1   9   4          0.62          1.13         5.50 o                         
   0   9   4         75.57         60.87        10.10 o                         
   1   9   4         20.81         16.64         7.16 o                         
   2   9   4          1.19         -1.17         5.66 o                         
   3   9   4          4.59          4.87         6.23 o                         
 -17   1   5        108.05        100.11        14.27 o                         
 -16   1   5          5.47         12.06         7.70 o                         
 -15   1   5         66.91         56.69        12.20 o                         
 -14   1   5        205.68        188.65        21.85 o                         
 -13   1   5          0.03         -3.50         4.08 o                         
 -12   1   5         11.95         11.19         5.36 o                         
 -11   1   5         20.82         15.62         7.75 o                         
 -10   1   5        610.57        566.86        26.50 o                         
  -9   1   5        292.09        266.51        13.58 o                         
  -8   1   5        266.70        254.13         8.95 o                         
  -7   1   5        253.25        275.09         9.21 o                         
  -6   1   5         30.30         25.28         2.88 o                         
  -5   1   5        209.29        172.09         5.91 o                         
  -4   1   5        838.30        816.44        12.72 o                         
  -3   1   5          0.66          0.61         1.60 o                         
  -2   1   5        603.13        587.42        12.48 o                         
  -1   1   5        207.44        192.22         9.14 o                         
   0   1   5         85.21        105.31         5.77 o                         
   1   1   5       1905.25       1924.24        18.93 o                         
   2   1   5       2339.90       2488.04        26.11 o                         
   3   1   5         56.64         65.50         4.23 o                         
   4   1   5        132.31        117.66         6.75 o                         
   5   1   5        677.92        650.47        13.88 o                         
   6   1   5        237.40        224.99        10.47 o                         
   7   1   5          1.43          0.05         2.74 o                         
   8   1   5       2090.22       2107.19        37.87 o                         
   9   1   5        625.90        610.53        18.82 o                         
  10   1   5        440.21        435.85        19.46 o                         
  11   1   5          3.45          1.60         5.45 o                         
  12   1   5        151.97        157.27        13.33 o                         
  13   1   5         91.48        115.71        12.11 o                         
  14   1   5          1.17          4.43        11.35 o                         
  15   1   5        184.14        232.37        29.66 o                         
 -17   2   5        203.20        225.69        20.70 o                         
 -16   2   5        841.47        957.19        41.78 o                         
 -15   2   5        189.86        205.89        18.48 o                         
 -14   2   5         30.76         20.17         7.88 o                         
 -13   2   5         51.43         62.55         8.60 o                         
 -12   2   5          0.04         -1.31         4.18 o                         
 -11   2   5        107.20        104.62         9.92 o                         
 -10   2   5        246.97        234.50        14.63 o                         
  -9   2   5        409.35        418.38        30.42 o                         
  -8   2   5        174.86        202.98        10.77 o                         
  -7   2   5         57.64         50.15         3.93 o                         
  -6   2   5        106.87         91.91         5.58 o                         
  -5   2   5         34.65         40.16         3.76 o                         
  -4   2   5         97.43        134.22         6.73 o                         
  -3   2   5       1668.24       1710.17        19.12 o                         
  -2   2   5        292.25        258.87         6.48 o                         
  -1   2   5         22.80         27.25         3.31 o                         
   0   2   5       2409.28       2542.24        23.72 o                         
   1   2   5       4989.86       5300.81        42.32 o                         
   2   2   5        127.96         98.41         5.89 o                         
   3   2   5        130.79        123.79         8.76 o                         
   4   2   5        916.93        896.50        13.30 o                         
   5   2   5        350.41        356.73        12.44 o                         
   6   2   5        506.50        486.65        13.21 o                         
   7   2   5       1808.42       1690.26        26.46 o                         
   8   2   5        797.18        784.84        33.31 o                         
   9   2   5        273.96        255.88        12.93 o                         
  10   2   5        120.84        117.83        12.71 o                         
  11   2   5         84.44        102.49        10.90 o                         
  12   2   5         94.83         87.06        10.63 o                         
  13   2   5        372.73        385.94        24.45 o                         
  14   2   5        429.91        512.88        29.31 o                         
 -16   3   5         26.67         33.72        10.01 o                         
 -15   3   5         14.73         16.99         8.04 o                         
 -14   3   5         17.89          6.92         6.71 o                         
 -13   3   5         28.05         24.22         6.54 o                         
 -12   3   5          5.68          2.97         4.87 o                         
 -11   3   5         14.74         20.43         6.01 o                         
 -10   3   5        471.32        429.36        16.49 o                         
  -9   3   5         41.67         37.24         6.41 o                         
  -8   3   5         75.28         65.43         9.11 o                         
  -7   3   5        480.37        474.58        10.96 o                         
  -6   3   5         14.99         10.37         2.65 o                         
  -5   3   5          9.83          6.40         2.35 o                         
  -4   3   5        132.78        144.04         9.39 o                         
  -3   3   5         11.47         19.57         3.10 o                         
  -2   3   5         53.40         75.21         4.94 o                         
  -1   3   5       1161.53       1160.84        17.16 o                         
   0   3   5        318.22        318.29         8.08 o                         
   1   3   5        700.01        761.02        13.45 o                         
   2   3   5        773.56        769.03        15.68 o                         
   3   3   5          9.41         18.22         2.93 o                         
   4   3   5        152.32        150.24         8.75 o                         
   5   3   5        287.19        273.83        13.18 o                         
   6   3   5        201.32        199.23        11.22 o                         
   7   3   5         37.89         38.52         6.75 o                         
   8   3   5       1215.71       1196.15        26.09 o                         
   9   3   5        171.54        174.81        23.98 o                         
  10   3   5        244.11        236.98        13.54 o                         
  11   3   5          3.48          2.18         5.26 o                         
  12   3   5          2.34          2.51         5.68 o                         
  13   3   5         69.68         74.37        11.94 o                         
  14   3   5         15.09         15.60        15.81 o                         
 -16   4   5         15.75         20.17         9.56 o                         
 -15   4   5         65.30         66.78        12.15 o                         
 -14   4   5          3.09         -2.27         6.25 o                         
 -13   4   5        453.09        484.64        27.15 o                         
 -12   4   5          5.97         -1.21         4.54 o                         
 -11   4   5         23.62         22.40         8.11 o                         
 -10   4   5        476.68        466.53        15.72 o                         
  -9   4   5        476.24        519.47        15.32 o                         
  -8   4   5        224.29        227.94        11.93 o                         
  -7   4   5         34.91         32.96         4.95 o                         
  -6   4   5        382.35        379.06        12.19 o                         
  -5   4   5         26.07         31.13         6.06 o                         
  -4   4   5        265.11        308.54        10.30 o                         
  -3   4   5        528.11        499.23        11.63 o                         
  -2   4   5         38.88         47.90         4.74 o                         
  -1   4   5        454.99        392.23        10.94 o                         
   0   4   5        177.68        166.96        10.31 o                         
   1   4   5         93.57         79.79         6.18 o                         
   2   4   5          0.00         -0.90         2.00 o                         
   3   4   5         34.67         29.90         5.50 o                         
   4   4   5          7.34          5.16         3.20 o                         
   5   4   5        319.26        286.48        27.28 o                         
   6   4   5        112.91         83.78        10.34 o                         
   7   4   5         20.09         20.84         6.07 o                         
   8   4   5          0.22          4.47         4.35 o                         
   9   4   5          7.47          5.47         4.25 o                         
  10   4   5         44.40         33.02         7.91 o                         
  11   4   5        112.30        123.60        10.86 o                         
  12   4   5         14.34         15.74         9.57 o                         
  13   4   5         18.81         14.20         9.69 o                         
 -15   5   5         53.14         56.99        12.54 o                         
 -14   5   5        286.11        322.33        53.52 o                         
 -13   5   5          5.97          6.70         7.29 o                         
 -12   5   5        118.39        127.34        14.94 o                         
 -11   5   5        177.61        199.54        12.77 o                         
 -10   5   5         14.04         13.79         4.80 o                         
  -9   5   5        202.48        240.36        13.30 o                         
  -8   5   5        233.13        246.50        13.31 o                         
  -7   5   5          5.72         14.00         4.51 o                         
  -6   5   5          2.98         -0.03         3.22 o                         
  -5   5   5        284.92        283.03        12.83 o                         
  -4   5   5        275.60        282.49        12.20 o                         
  -3   5   5         11.90         19.38         4.10 o                         
  -2   5   5       1306.91       1324.15        24.72 o                         
  -1   5   5        305.66        287.35        10.97 o                         
   0   5   5        224.12        241.36        10.00 o                         
   1   5   5        452.84        422.27        11.96 o                         
   2   5   5        958.11        983.81        17.72 o                         
   3   5   5        360.74        346.67        14.20 o                         
   4   5   5         49.71         48.93         7.58 o                         
   5   5   5        365.36        348.20        22.78 o                         
   6   5   5        110.54        125.26        10.03 o                         
   7   5   5          7.89          9.98         4.88 o                         
   8   5   5        605.65        636.11        21.89 o                         
   9   5   5       1066.81       1095.43        44.18 o                         
  10   5   5        240.87        197.96        21.53 o                         
  11   5   5         58.88         61.86        10.12 o                         
  12   5   5        323.23        323.81        23.69 o                         
 -13   6   5        236.16        234.76        21.04 o                         
 -12   6   5         15.05          9.18         8.84 o                         
 -11   6   5          3.30          3.79         7.20 o                         
 -10   6   5         81.34         99.09        13.37 o                         
  -9   6   5        276.14        267.88        14.92 o                         
  -8   6   5         31.17         20.98         5.15 o                         
  -7   6   5          7.95          6.13         4.50 o                         
  -6   6   5        134.04        146.47        10.28 o                         
  -5   6   5          0.09          2.13         4.01 o                         
  -4   6   5        118.22        146.56         9.44 o                         
  -3   6   5        411.85        394.38        13.25 o                         
  -2   6   5          2.60         -0.46         3.14 o                         
  -1   6   5        310.69        327.37        12.68 o                         
   0   6   5        149.10        140.40         8.82 o                         
   1   6   5        573.62        569.03        14.63 o                         
   2   6   5         31.61         43.44         8.30 o                         
   3   6   5         93.91        107.87        10.75 o                         
   4   6   5        177.55        181.63        14.34 o                         
   5   6   5         19.92         15.25         6.14 o                         
   6   6   5          1.26          2.45         5.02 o                         
   7   6   5        222.94        249.49        18.59 o                         
   8   6   5        154.78        175.48        15.41 o                         
   9   6   5          0.97          3.20         5.75 o                         
  10   6   5          0.53          0.35         6.00 o                         
  11   6   5         37.90         38.41        15.05 o                         
 -11   7   5         16.41         13.42         7.16 o                         
 -10   7   5          3.53          5.31         6.14 o                         
  -9   7   5         11.26         14.21         5.62 o                         
  -8   7   5         12.28          7.54         5.10 o                         
  -7   7   5          0.05          4.00         5.10 o                         
  -6   7   5          5.20          4.47         4.22 o                         
  -5   7   5          8.28          2.21         3.65 o                         
  -4   7   5         65.63         63.71         6.93 o                         
  -3   7   5          4.95          1.82         3.69 o                         
  -2   7   5         23.50         22.09         5.67 o                         
  -1   7   5         57.16         52.95         7.23 o                         
   0   7   5         72.68         71.88         8.04 o                         
   1   7   5         14.59         16.20         5.98 o                         
   2   7   5          4.86          6.47         5.16 o                         
   3   7   5         26.51         21.69         6.86 o                         
   4   7   5         71.71         70.50        10.07 o                         
   5   7   5         55.83         60.05         9.70 o                         
   6   7   5          0.30         -0.76         5.20 o                         
   7   7   5          9.96         14.45         6.70 o                         
   8   7   5         43.50         41.29        10.44 o                         
   9   7   5        138.23        156.22        15.65 o                         
  -9   8   5        111.37         94.39        18.43 o                         
  -8   8   5          1.30          2.48        11.24 o                         
  -7   8   5         73.26         75.25        11.74 o                         
  -6   8   5        252.83        251.29        38.39 o                         
  -5   8   5         83.58         77.50         9.35 o                         
  -4   8   5         80.70         80.82         9.07 o                         
  -3   8   5        239.29        263.46        15.89 o                         
  -2   8   5          8.27          5.15         4.68 o                         
  -1   8   5          1.30          7.06         5.30 o                         
   0   8   5         52.89         67.93        10.33 o                         
   1   8   5         54.66         49.21        10.67 o                         
   2   8   5          0.04          0.70         5.22 o                         
   3   8   5          9.95          3.50         5.65 o                         
   4   8   5         15.69          5.82         6.12 o                         
   5   8   5          1.68          4.64         6.33 o                         
   6   8   5          3.40         14.74         7.17 o                         
  -3   9   5         26.48         21.33         6.84 o                         
  -2   9   5         50.22         61.10        10.33 o                         
  -1   9   5          7.04          7.27         6.34 o                         
   0   9   5         10.24          3.19         6.40 o                         
   1   9   5        142.49        137.73        14.67 o                         
 -17   0   6         24.34         11.72        18.09 o                         
 -16   0   6          8.45          6.33         9.78 o                         
 -15   0   6        181.01        173.33        20.34 o                         
 -14   0   6        177.76        197.40        20.42 o                         
 -13   0   6         29.26         40.41        10.68 o                         
 -12   0   6       1858.50       1857.22        49.79 o                         
 -11   0   6        517.90        461.72        23.51 o                         
 -10   0   6        153.72        207.72        30.67 o                         
  -9   0   6        569.86        487.64        22.03 o                         
  -8   0   6        621.00        599.93        34.27 o                         
  -7   0   6         12.39         13.52         4.13 o                         
  -6   0   6        709.39        769.20        17.69 o                         
  -5   0   6        696.99        592.42        15.09 o                         
  -4   0   6        278.96        347.08        11.25 o                         
  -3   0   6        157.76        207.61         9.15 o                         
  -2   0   6       2004.61       2179.10        35.15 o                         
  -1   0   6       2143.04       2216.54        35.16 o                         
   0   0   6        677.33        770.29        15.47 o                         
   1   0   6       1577.46       1849.11        27.52 o                         
   2   0   6       1914.72       2169.53        31.73 o                         
   3   0   6         77.69         58.38         6.19 o                         
   4   0   6         24.54         41.04         7.92 o                         
   5   0   6        583.86        568.77        16.24 o                         
   6   0   6        478.12        477.67        16.97 o                         
   7   0   6       1246.87       1160.23        45.62 o                         
   8   0   6        553.97        518.43        25.51 o                         
   9   0   6        812.85        822.79        31.86 o                         
  10   0   6        118.13        101.97        14.78 o                         
  11   0   6        231.75        233.30        21.95 o                         
  12   0   6        725.74        753.64        48.09 o                         
  13   0   6         93.22         85.57        34.38 o                         
  14   0   6          6.32          0.45        13.26 o                         
 -17   1   6          1.50          0.50         6.74 o                         
 -16   1   6         40.86         46.34         9.11 o                         
 -15   1   6          0.11         -1.96         5.13 o                         
 -14   1   6          1.64          4.23         4.47 o                         
 -13   1   6         93.99         94.18        10.42 o                         
 -12   1   6         11.34          8.07         4.97 o                         
 -11   1   6        264.94        246.02        14.43 o                         
 -10   1   6        581.91        536.45        20.21 o                         
  -9   1   6        355.09        386.70        14.38 o                         
  -8   1   6          0.00          2.27         2.80 o                         
  -7   1   6         65.77         48.68         4.46 o                         
  -6   1   6        162.39        184.43         7.07 o                         
  -5   1   6        275.05        306.01         7.78 o                         
  -4   1   6        381.65        400.13         8.53 o                         
  -3   1   6        353.42        329.05         7.70 o                         
  -2   1   6         74.18         76.57         5.44 o                         
  -1   1   6       1022.33       1079.73        16.74 o                         
   0   1   6        725.01        786.90        14.06 o                         
   1   1   6       1903.30       1943.56        19.80 o                         
   2   1   6         18.05          8.08         2.31 o                         
   3   1   6       1293.88       1309.34        16.94 o                         
   4   1   6        293.62        281.93         7.99 o                         
   5   1   6          0.43          2.64         2.30 o                         
   6   1   6        898.77        869.90        17.50 o                         
   7   1   6        652.93        649.27        16.89 o                         
   8   1   6       2932.74       2941.14        49.61 o                         
   9   1   6        343.51        334.65        17.18 o                         
  10   1   6         11.90         10.89         5.55 o                         
  11   1   6         22.18         26.36         7.88 o                         
  12   1   6          0.02          0.06         5.63 o                         
  13   1   6         40.02         42.89         8.85 o                         
  14   1   6        214.93        254.22        21.07 o                         
 -17   2   6         41.98         44.73        10.88 o                         
 -16   2   6          9.07         16.19         8.07 o                         
 -15   2   6          1.02          3.79         5.39 o                         
 -14   2   6          6.28          9.39         5.79 o                         
 -13   2   6          2.83          2.29         4.90 o                         
 -12   2   6         25.55         14.42         8.26 o                         
 -11   2   6        496.75        464.42        20.47 o                         
 -10   2   6          0.28         -2.55         3.48 o                         
  -9   2   6          0.30          3.41         3.24 o                         
  -8   2   6        163.44        130.23         8.17 o                         
  -7   2   6         63.31         71.78         5.01 o                         
  -6   2   6          6.53          5.67         2.79 o                         
  -5   2   6         96.71         94.58         5.59 o                         
  -4   2   6        447.96        450.66        16.17 o                         
  -3   2   6         54.94         42.72         5.78 o                         
  -2   2   6        168.55        200.08         9.08 o                         
  -1   2   6         95.16        100.35         6.60 o                         
   0   2   6          0.64          0.09         2.40 o                         
   1   2   6        310.90        318.66        12.25 o                         
   2   2   6         38.46         51.15         4.47 o                         
   3   2   6          2.74         -0.93         2.12 o                         
   4   2   6         27.54         40.75         5.98 o                         
   5   2   6        144.12        136.54         8.48 o                         
   6   2   6          2.39          1.45         3.26 o                         
   7   2   6        229.92        236.78        12.24 o                         
   8   2   6         22.46         13.62         4.68 o                         
   9   2   6          0.03         -1.16         3.61 o                         
  10   2   6          4.63          8.26         6.49 o                         
  11   2   6          8.49          5.30         5.65 o                         
  12   2   6          0.49         -4.71         5.03 o                         
  13   2   6          0.63         -8.00         6.75 o                         
 -16   3   6        124.30        135.12        16.12 o                         
 -15   3   6         13.72         15.14         7.75 o                         
 -14   3   6         27.14         28.97         7.53 o                         
 -13   3   6        243.49        246.49        16.24 o                         
 -12   3   6         34.78         41.51         8.09 o                         
 -11   3   6         15.06         19.83         6.11 o                         
 -10   3   6        328.25        308.30        24.52 o                         
  -9   3   6        108.42        125.46         9.75 o                         
  -8   3   6         73.29         76.80         6.86 o                         
  -7   3   6        353.39        358.38        10.81 o                         
  -6   3   6        323.70        301.20         9.48 o                         
  -5   3   6          6.21         10.76         3.04 o                         
  -4   3   6        308.09        309.92        11.08 o                         
  -3   3   6        128.98        137.28         6.71 o                         
  -2   3   6          3.41         -2.34         2.90 o                         
  -1   3   6       1589.28       1541.80        18.97 o                         
   0   3   6       1827.46       1844.72        21.35 o                         
   1   3   6        594.97        588.75        13.05 o                         
   2   3   6          0.43         -0.21         2.33 o                         
   3   3   6        678.00        631.80        12.13 o                         
   4   3   6        501.67        481.43        16.42 o                         
   5   3   6         36.67         40.31         5.52 o                         
   6   3   6        951.21        924.70        21.82 o                         
   7   3   6       1333.65       1366.92        33.16 o                         
   8   3   6        579.02        571.06        16.66 o                         
   9   3   6         95.87         93.79        14.30 o                         
  10   3   6        153.89        182.81        13.97 o                         
  11   3   6         39.12         32.36         9.25 o                         
  12   3   6          0.14          0.61         7.06 o                         
  13   3   6        168.04        132.26        19.21 o                         
 -15   4   6         91.58         87.03        17.57 o                         
 -14   4   6         55.21         65.05        11.80 o                         
 -13   4   6         27.61         30.96         7.49 o                         
 -12   4   6        142.36        173.69        15.90 o                         
 -11   4   6         86.56        114.58        11.28 o                         
 -10   4   6         19.56         17.70         4.86 o                         
  -9   4   6        324.35        337.23        15.04 o                         
  -8   4   6        240.83        241.98        12.44 o                         
  -7   4   6         28.94         28.10         5.16 o                         
  -6   4   6        186.59        187.32        11.03 o                         
  -5   4   6        524.34        519.50        14.54 o                         
  -4   4   6         59.52         59.30         5.39 o                         
  -3   4   6        192.43        194.83         8.45 o                         
  -2   4   6        758.85        763.90        14.47 o                         
  -1   4   6       1097.82       1038.61        16.93 o                         
   0   4   6        343.66        372.40        12.72 o                         
   1   4   6          4.96          6.88         4.40 o                         
   2   4   6        151.94        153.73         9.14 o                         
   3   4   6         74.06         76.87         8.45 o                         
   4   4   6         52.77         47.00         7.39 o                         
   5   4   6        325.22        335.36        18.00 o                         
   6   4   6        381.57        413.88        22.81 o                         
   7   4   6          5.74          6.68         4.82 o                         
   8   4   6         22.43         26.79         7.97 o                         
   9   4   6        183.90        183.64        16.01 o                         
  10   4   6          9.67          2.03         4.85 o                         
  11   4   6        290.18        320.05        23.73 o                         
  12   4   6        210.99        194.05        19.25 o                         
 -14   5   6         18.74         27.13         9.26 o                         
 -13   5   6         60.48         65.31        11.76 o                         
 -12   5   6          0.05          3.01         5.47 o                         
 -11   5   6          0.04          1.31         5.16 o                         
 -10   5   6          1.17          3.58         4.63 o                         
  -9   5   6         36.64         44.96         6.84 o                         
  -8   5   6         36.16         26.89         8.08 o                         
  -7   5   6         20.33         19.01         7.27 o                         
  -6   5   6          0.63         -1.15         3.15 o                         
  -5   5   6          5.16          5.56         3.20 o                         
  -4   5   6         23.10         32.02         4.75 o                         
  -3   5   6          8.75          3.23         4.08 o                         
  -2   5   6        196.84        204.84        11.62 o                         
  -1   5   6         35.29         32.29         5.40 o                         
   0   5   6        776.03        770.56        20.43 o                         
   1   5   6         33.18         28.21         7.45 o                         
   2   5   6         42.88         17.93        10.94 o                         
   3   5   6        261.87        250.00        18.12 o                         
   4   5   6         80.87         80.40        11.15 o                         
   5   5   6         20.27         10.21         8.57 o                         
   6   5   6        251.25        174.81        49.41 o                         
   7   5   6        386.41        361.02        24.72 o                         
   8   5   6        206.89        190.10        15.03 o                         
   9   5   6         46.50         36.69         8.25 o                         
  10   5   6         31.34         36.45         8.38 o                         
  11   5   6         11.46         10.80         7.66 o                         
 -13   6   6         44.45         59.08        11.85 o                         
 -12   6   6        201.85        189.01        18.54 o                         
 -11   6   6        134.31        117.65        14.25 o                         
 -10   6   6        127.28        133.02        16.68 o                         
  -9   6   6          3.10          0.70         4.71 o                         
  -8   6   6        717.09        689.38        22.77 o                         
  -7   6   6         24.81         41.01         8.04 o                         
  -6   6   6          5.66          3.02         4.03 o                         
  -5   6   6        147.72        150.24        10.92 o                         
  -4   6   6        238.65        238.12        13.43 o                         
  -3   6   6        151.40        134.25        10.20 o                         
  -2   6   6       1157.11       1153.58        24.59 o                         
  -1   6   6         39.38         31.81         5.92 o                         
   0   6   6         14.77         18.70         4.91 o                         
   1   6   6         21.70         14.11         5.58 o                         
   2   6   6        160.93        145.40        12.57 o                         
   3   6   6          1.17          3.92         4.99 o                         
   4   6   6        136.25        132.17        12.64 o                         
   5   6   6        472.20        505.05        41.16 o                         
   6   6   6         65.79         41.85        11.63 o                         
   7   6   6          6.52         19.99         6.73 o                         
   8   6   6         63.87         57.35         9.75 o                         
   9   6   6         11.80          6.14         6.88 o                         
  10   6   6        110.55        110.03        13.29 o                         
 -11   7   6         20.16         13.91        10.54 o                         
 -10   7   6        177.84        182.85        19.24 o                         
  -9   7   6        191.64        175.87        18.13 o                         
  -8   7   6        178.01        176.53        14.67 o                         
  -7   7   6        251.18        267.69        20.26 o                         
  -6   7   6         94.08         97.19        11.09 o                         
  -5   7   6          0.01         -0.51         4.25 o                         
  -4   7   6        141.93        139.42        12.50 o                         
  -3   7   6        172.43        200.87        13.27 o                         
  -2   7   6         29.13         32.08         6.46 o                         
  -1   7   6       1642.84       1586.86        31.04 o                         
   0   7   6         80.60         91.31        10.82 o                         
   1   7   6        230.36        235.21        16.61 o                         
   2   7   6          0.49          6.35         5.48 o                         
   3   7   6        127.61        137.76        13.56 o                         
   4   7   6        267.10        273.17        30.04 o                         
   5   7   6         91.58         76.75        10.68 o                         
   6   7   6        215.00        256.76        21.75 o                         
   7   7   6        489.14        506.87        26.48 o                         
   8   7   6        241.94        251.66        22.32 o                         
  -8   8   6        196.82        216.41        17.35 o                         
  -7   8   6          3.42          4.54         6.38 o                         
  -6   8   6         10.09         13.40         6.36 o                         
  -5   8   6        129.59        134.69        11.86 o                         
  -4   8   6         95.38        106.29        12.16 o                         
  -3   8   6          8.09         13.24         5.41 o                         
  -2   8   6        726.24        724.04        35.16 o                         
  -1   8   6        131.37        137.75        17.65 o                         
   0   8   6         44.88         43.29         8.92 o                         
   1   8   6         23.35         34.37         8.32 o                         
   2   8   6         30.78         24.21         7.75 o                         
   3   8   6         11.46          6.51         6.09 o                         
   4   8   6         31.33         19.51         8.12 o                         
   5   8   6        172.70        167.88        16.26 o                         
 -17   1   7          1.81          6.17         6.14 o                         
 -16   1   7         22.66         25.67         9.19 o                         
 -15   1   7        139.54        167.51        17.35 o                         
 -14   1   7         12.22          9.06         6.16 o                         
 -13   1   7          3.96         -3.60         4.65 o                         
 -12   1   7        271.55        304.71        17.08 o                         
 -11   1   7         17.74         31.20         6.46 o                         
 -10   1   7        326.23        321.96        16.11 o                         
  -9   1   7        155.32        126.92        10.05 o                         
  -8   1   7        115.08        106.31         7.36 o                         
  -7   1   7          0.79          1.78         2.52 o                         
  -6   1   7        178.37        201.95         8.20 o                         
  -5   1   7        387.59        395.51        16.72 o                         
  -4   1   7        459.70        479.23         9.74 o                         
  -3   1   7       1051.07       1056.37        13.94 o                         
  -2   1   7       1143.11       1239.22        20.15 o                         
  -1   1   7       1616.20       1658.57        22.90 o                         
   0   1   7          0.26          0.44         2.48 o                         
   1   1   7        127.40        115.62         7.14 o                         
   2   1   7        551.48        548.91        12.82 o                         
   3   1   7         39.33         37.85         3.89 o                         
   4   1   7        703.22        739.97        13.43 o                         
   5   1   7       1565.09       1530.04        23.91 o                         
   6   1   7       1294.34       1307.62        28.54 o                         
   7   1   7         61.97         67.81         8.07 o                         
   8   1   7         26.57         18.11         8.56 o                         
   9   1   7        300.42        314.92        19.28 o                         
  10   1   7          0.37         -1.72         5.84 o                         
  11   1   7        264.15        257.83        20.09 o                         
  12   1   7        155.40        174.09        17.50 o                         
  13   1   7         39.89         48.12        14.19 o                         
 -16   2   7         69.00         84.32        17.01 o                         
 -15   2   7          0.00          1.32         5.22 o                         
 -14   2   7        220.51        209.07        15.72 o                         
 -13   2   7        145.92        142.71        12.79 o                         
 -12   2   7         66.50         81.67         9.58 o                         
 -11   2   7       2064.52       1890.41        35.57 o                         
 -10   2   7        495.35        448.01        18.07 o                         
  -9   2   7        244.44        246.85        13.82 o                         
  -8   2   7        101.06        111.02         8.00 o                         
  -7   2   7       1028.60       1003.61        18.53 o                         
  -6   2   7        633.48        615.12        13.19 o                         
  -5   2   7        308.92        320.09         9.72 o                         
  -4   2   7       2380.72       2370.10        25.31 o                         
  -3   2   7       1202.45       1166.98        19.91 o                         
  -2   2   7        261.88        273.08        10.71 o                         
  -1   2   7         43.89         76.31         6.31 o                         
   0   2   7        350.32        325.69        11.03 o                         
   1   2   7         75.19         93.72         6.97 o                         
   2   2   7          6.48         -2.08         2.83 o                         
   3   2   7        442.38        439.21        12.14 o                         
   4   2   7         82.53         99.65         8.99 o                         
   5   2   7         20.56         16.22         7.41 o                         
   6   2   7        129.34        157.29        11.77 o                         
   7   2   7         43.11         47.08         7.27 o                         
   8   2   7         60.71         61.75         8.20 o                         
   9   2   7         72.72         79.40        11.40 o                         
  10   2   7        499.76        513.87        25.82 o                         
  11   2   7         92.71         90.10        13.13 o                         
  12   2   7         19.27         16.87         8.22 o                         
  13   2   7        143.54        165.50        17.55 o                         
 -16   3   7          3.36         11.73        11.54 o                         
 -15   3   7         46.11         32.91         9.47 o                         
 -14   3   7         13.67         12.37         6.39 o                         
 -13   3   7        113.48        134.85        16.79 o                         
 -12   3   7         46.36         37.61        11.64 o                         
 -11   3   7         17.61          6.89         5.29 o                         
 -10   3   7        235.81        232.80        14.42 o                         
  -9   3   7         89.25         96.30         8.03 o                         
  -8   3   7         91.45         87.76         7.48 o                         
  -7   3   7         16.47         19.65         5.05 o                         
  -6   3   7         52.62         56.16         5.28 o                         
  -5   3   7         49.15         67.99         5.78 o                         
  -4   3   7        398.99        421.27        12.59 o                         
  -3   3   7        588.55        562.89        14.39 o                         
  -2   3   7        214.40        232.42        11.10 o                         
  -1   3   7        177.20        196.67        10.36 o                         
   0   3   7         48.89         45.75         5.55 o                         
   1   3   7         10.62          5.29         3.30 o                         
   2   3   7        398.14        413.62        12.36 o                         
   3   3   7         83.71         94.25         9.18 o                         
   4   3   7        216.62        191.92        13.82 o                         
   5   3   7        271.25        286.58        15.79 o                         
   6   3   7       1067.53       1095.31        26.73 o                         
   7   3   7        152.50        135.88        19.10 o                         
   8   3   7         47.00         63.57         8.95 o                         
   9   3   7        155.35        152.65        13.22 o                         
  10   3   7         52.98         22.83        15.70 o                         
  11   3   7        101.22         73.78        12.50 o                         
  12   3   7         53.94         33.08        10.48 o                         
 -15   4   7         47.57         50.87        11.70 o                         
 -14   4   7          2.36         11.20         6.84 o                         
 -13   4   7         28.11         29.35         7.62 o                         
 -12   4   7          6.84         13.16         5.74 o                         
 -11   4   7         14.39         10.98         5.65 o                         
 -10   4   7         36.75         35.26         9.18 o                         
  -9   4   7         78.74         73.81         8.40 o                         
  -8   4   7         59.80         57.83         6.62 o                         
  -7   4   7         36.77         29.55         5.17 o                         
  -6   4   7         27.00         31.97         5.69 o                         
  -5   4   7         51.19         57.46         6.55 o                         
  -4   4   7          3.00          8.78         3.95 o                         
  -3   4   7         10.59         10.79         3.97 o                         
  -2   4   7       1264.33       1259.04        23.36 o                         
  -1   4   7        580.02        597.27        17.62 o                         
   0   4   7         44.54         46.66         5.98 o                         
   1   4   7         58.63         60.18         6.63 o                         
   2   4   7         16.58         14.29         4.97 o                         
   3   4   7        158.64        188.37        13.02 o                         
   4   4   7        287.80        269.72        15.98 o                         
   5   4   7          1.44         -0.39         4.28 o                         
   6   4   7        287.29        289.80        17.18 o                         
   7   4   7        179.21        171.04        23.09 o                         
   8   4   7         55.37         54.68         9.09 o                         
   9   4   7         67.12         78.10        12.20 o                         
  10   4   7        183.38        201.72        23.60 o                         
  11   4   7         19.04         14.66         8.04 o                         
 -14   5   7          2.38         -8.47         8.70 o                         
 -13   5   7         84.78         83.39        16.89 o                         
 -12   5   7        166.82        168.76        22.72 o                         
 -11   5   7         90.53         96.67        13.02 o                         
 -10   5   7         28.21         26.48         8.43 o                         
  -9   5   7         36.74         36.68         7.45 o                         
  -8   5   7        920.10        884.55        26.52 o                         
  -7   5   7          0.02         -0.75         4.25 o                         
  -6   5   7        142.77        172.76        14.40 o                         
  -5   5   7        275.36        281.29        16.61 o                         
  -4   5   7          1.67          4.93         3.71 o                         
  -3   5   7        214.87        227.47        12.62 o                         
  -2   5   7       1733.52       1837.60        30.57 o                         
  -1   5   7       1554.82       1530.78        27.49 o                         
   0   5   7        112.24        102.64         8.69 o                         
   1   5   7        319.57        332.09        23.68 o                         
   2   5   7        248.86        241.48        19.24 o                         
   3   5   7          0.85          0.76         4.66 o                         
   4   5   7        309.51        330.41        24.36 o                         
   5   5   7       1981.24       2039.42        56.01 o                         
   6   5   7        274.61        280.67        35.00 o                         
   7   5   7         18.83         14.13         9.41 o                         
   8   5   7          9.79         15.06         6.74 o                         
   9   5   7         66.31         79.07        10.86 o                         
  10   5   7         80.85        100.82        12.59 o                         
 -12   6   7         24.36         30.49        12.63 o                         
 -11   6   7        179.20        157.23        16.82 o                         
 -10   6   7        200.78        212.29        18.61 o                         
  -9   6   7        127.06        122.93        12.34 o                         
  -8   6   7         29.12         45.87         8.23 o                         
  -7   6   7        304.94        266.27        22.13 o                         
  -6   6   7         92.49        108.18        12.73 o                         
  -5   6   7         12.57          8.44         4.43 o                         
  -4   6   7        339.51        318.30        20.71 o                         
  -3   6   7        401.62        382.98        17.27 o                         
  -2   6   7        869.61        860.37        22.18 o                         
  -1   6   7        173.61        164.30        11.50 o                         
   0   6   7          5.68          4.09         5.06 o                         
   1   6   7         36.48         50.01         8.63 o                         
   2   6   7         17.15          8.46         4.95 o                         
   3   6   7        127.87        106.59        12.84 o                         
   4   6   7        174.84        148.28        25.40 o                         
   5   6   7          0.01         -1.53         4.56 o                         
   6   6   7         76.40         42.70        15.60 o                         
   7   6   7         27.29         13.97         6.73 o                         
   8   6   7         12.85          7.43         6.91 o                         
   9   6   7        130.76        127.53        21.89 o                         
 -10   7   7          3.47          6.65         6.22 o                         
  -9   7   7          2.47          6.81         6.15 o                         
  -8   7   7         10.19         10.70         5.99 o                         
  -7   7   7         79.02         79.18        10.74 o                         
  -6   7   7          9.95         12.44         6.32 o                         
  -5   7   7         16.88          4.79         3.95 o                         
  -4   7   7         61.14         68.85         8.52 o                         
  -3   7   7         33.55         39.25         6.76 o                         
  -2   7   7        222.17        204.68        13.60 o                         
  -1   7   7          2.78         10.27         6.13 o                         
   0   7   7          0.13         -1.34         5.12 o                         
   1   7   7         15.91         13.57         6.33 o                         
   2   7   7         83.05         81.09        13.66 o                         
   3   7   7         11.08          3.53         5.61 o                         
   4   7   7          4.35          6.01         5.98 o                         
   5   7   7         94.24         90.60        11.87 o                         
   6   7   7         49.44         54.58        10.47 o                         
   7   7   7        169.63        218.34        21.42 o                         
  -7   8   7         29.71         28.44         8.18 o                         
  -6   8   7         27.40         37.16         8.68 o                         
  -5   8   7         15.42         13.40         7.75 o                         
  -4   8   7         56.46         58.92         8.60 o                         
  -3   8   7         27.82         53.49         9.43 o                         
  -2   8   7        104.98        114.23        12.94 o                         
  -1   8   7          2.87          8.17         6.09 o                         
   0   8   7        205.52        195.67        21.63 o                         
   1   8   7          0.79         -7.14         5.22 o                         
   2   8   7         20.88         21.28         7.60 o                         
   3   8   7        118.85         97.97        14.53 o                         
 -16   0   8         48.61         36.44        12.63 o                         
 -15   0   8         64.28         67.29        14.94 o                         
 -14   0   8          0.90         -4.57         7.06 o                         
 -13   0   8        204.92        178.33        19.46 o                         
 -12   0   8       1113.09       1102.28        38.72 o                         
 -11   0   8       1638.36       1617.11        46.16 o                         
 -10   0   8        157.09        182.09        20.90 o                         
  -9   0   8        411.42        389.35        44.61 o                         
  -8   0   8        554.80        530.62        22.78 o                         
  -7   0   8         58.39         60.89         7.53 o                         
  -6   0   8        495.95        506.90        16.10 o                         
  -5   0   8       4438.96       4520.33        57.54 o                         
  -4   0   8        518.35        552.91        15.66 o                         
  -3   0   8          3.59          5.54         3.24 o                         
  -2   0   8        740.79        752.70        16.79 o                         
  -1   0   8         27.07         12.10         3.53 o                         
   0   0   8        427.84        457.27        14.89 o                         
   1   0   8        492.20        475.76        15.86 o                         
   2   0   8        271.10        267.34        11.80 o                         
   3   0   8          2.55          5.39         4.14 o                         
   4   0   8        775.38        711.42        35.39 o                         
   5   0   8         63.27         70.56        19.55 o                         
   6   0   8         51.37         46.07        16.85 o                         
   7   0   8       1039.74        923.37        53.93 o                         
   8   0   8          2.62         -6.74        10.56 o                         
   9   0   8         98.30         11.91        10.56 o                         
  10   0   8         70.12         81.35        22.47 o                         
  11   0   8        177.79        178.88        31.46 o                         
  12   0   8         92.68        133.03        30.34 o                         
 -16   1   8         23.82         42.87         9.56 o                         
 -15   1   8          0.24         -3.38         5.29 o                         
 -14   1   8         19.14         24.24         7.59 o                         
 -13   1   8         41.69         58.68         8.99 o                         
 -12   1   8         64.49         69.81         9.33 o                         
 -11   1   8       1620.78       1591.85        32.30 o                         
 -10   1   8         43.20         37.90         7.07 o                         
  -9   1   8          2.02          2.50         4.09 o                         
  -8   1   8        532.67        506.04        15.74 o                         
  -7   1   8        182.46        195.86        13.13 o                         
  -6   1   8          5.41          2.29         2.71 o                         
  -5   1   8       1009.01       1034.98        15.83 o                         
  -4   1   8       2161.31       2287.38        32.69 o                         
  -3   1   8        817.38        768.50        17.32 o                         
  -2   1   8         30.39         20.52         4.11 o                         
  -1   1   8        158.53        133.85         7.85 o                         
   0   1   8        131.17        143.26         8.33 o                         
   1   1   8         64.85        103.97         7.24 o                         
   2   1   8         35.99         30.39         4.58 o                         
   3   1   8        702.68        727.56        15.94 o                         
   4   1   8        677.42        697.41        18.65 o                         
   5   1   8        132.30        118.52        10.09 o                         
   6   1   8         11.27         13.08         4.96 o                         
   7   1   8        156.62        155.02        35.53 o                         
   8   1   8         77.44         74.09        11.25 o                         
   9   1   8         20.84         14.88         6.87 o                         
  10   1   8         44.53         31.91        21.57 o                         
  11   1   8         95.03         98.16        29.44 o                         
  12   1   8          1.65          0.14         9.93 o                         
 -16   2   8         15.78         26.65         8.47 o                         
 -15   2   8         66.29         89.90        11.61 o                         
 -14   2   8          6.74          5.78         5.76 o                         
 -13   2   8         79.26         93.68        11.06 o                         
 -12   2   8         27.45         38.76         7.64 o                         
 -11   2   8         26.65         30.88         6.74 o                         
 -10   2   8          0.84          2.46         4.48 o                         
  -9   2   8         20.68         20.72         5.17 o                         
  -8   2   8          2.56          0.92         3.43 o                         
  -7   2   8         10.63         13.83         4.09 o                         
  -6   2   8          6.19          6.87         3.75 o                         
  -5   2   8         49.06         47.92         9.65 o                         
  -4   2   8        195.56        202.81        10.34 o                         
  -3   2   8        159.20        159.59        12.69 o                         
  -2   2   8        299.65        267.89        11.22 o                         
  -1   2   8        169.96        154.98         9.18 o                         
   0   2   8         88.47         90.14         7.12 o                         
   1   2   8        253.38        253.71        11.48 o                         
   2   2   8          0.27         -4.35         2.90 o                         
   3   2   8          6.41          1.37         4.54 o                         
   4   2   8         17.16          5.92         4.58 o                         
   5   2   8         21.37         25.26         6.07 o                         
   6   2   8        150.21        159.53        14.44 o                         
   7   2   8         11.55         14.35         5.61 o                         
   8   2   8        166.92        169.24        24.16 o                         
   9   2   8          6.47         12.61         7.74 o                         
  10   2   8         39.56         33.62         9.38 o                         
  11   2   8         98.53        110.35        14.50 o                         
  12   2   8         10.51         16.00         9.29 o                         
 -15   3   8          0.36         -3.11         5.74 o                         
 -14   3   8        204.22        187.72        15.45 o                         
 -13   3   8         23.09         27.91         7.25 o                         
 -12   3   8         21.82         21.81         7.46 o                         
 -11   3   8         37.65         30.20         7.02 o                         
 -10   3   8        934.70        899.95        29.26 o                         
  -9   3   8         53.41         65.72        10.78 o                         
  -8   3   8         33.26         45.92         7.06 o                         
  -7   3   8        265.34        263.79        16.83 o                         
  -6   3   8          0.53         -4.04         3.14 o                         
  -5   3   8        213.97        192.53        10.68 o                         
  -4   3   8       2571.65       2612.48        40.03 o                         
  -3   3   8        890.82        886.21        19.04 o                         
  -2   3   8         21.16         20.86         4.58 o                         
  -1   3   8          1.84          3.84         3.35 o                         
   0   3   8       1175.76       1175.73        22.79 o                         
   1   3   8          1.43         -4.74         3.16 o                         
   2   3   8        564.38        617.33        21.96 o                         
   3   3   8       1109.37       1045.17        25.11 o                         
   4   3   8        699.99        710.09        21.03 o                         
   5   3   8        377.37        362.51        18.40 o                         
   6   3   8         22.41         31.68         6.82 o                         
   7   3   8        352.37        359.16        19.16 o                         
   8   3   8        347.62        341.47        26.45 o                         
   9   3   8          7.36          6.00         7.52 o                         
  10   3   8        354.25        380.48        26.00 o                         
  11   3   8         73.43         98.16        17.79 o                         
 -14   4   8         12.89          1.68         7.40 o                         
 -13   4   8        487.89        629.14        49.78 o                         
 -12   4   8        237.85        209.06        18.56 o                         
 -11   4   8        831.05        817.50        29.71 o                         
 -10   4   8         35.03         40.98        10.68 o                         
  -9   4   8        441.54        444.88        19.57 o                         
  -8   4   8        164.01        175.65        15.15 o                         
  -7   4   8         10.40         15.11         7.75 o                         
  -6   4   8        358.07        317.16        14.36 o                         
  -5   4   8       1083.62       1055.61        30.21 o                         
  -4   4   8        888.11        886.97        20.24 o                         
  -3   4   8        147.25        140.41         9.82 o                         
  -2   4   8          0.24          2.49         3.75 o                         
  -1   4   8         73.84         64.10         7.12 o                         
   0   4   8          5.27         -1.33         3.37 o                         
   1   4   8        746.95        681.63        20.62 o                         
   2   4   8         56.60         54.26         7.94 o                         
   3   4   8          2.93          7.97         5.01 o                         
   4   4   8        199.95        219.62        15.14 o                         
   5   4   8         17.44         26.91         6.95 o                         
   6   4   8         24.04         18.59        10.41 o                         
   7   4   8        581.52        590.72        23.24 o                         
   8   4   8        125.55        144.42        15.54 o                         
   9   4   8          0.73         -0.82         5.25 o                         
  10   4   8          0.21          8.85         7.91 o                         
 -13   5   8          0.28         -1.95         6.82 o                         
 -12   5   8         19.12         13.11         8.11 o                         
 -11   5   8         70.25         73.28        12.37 o                         
 -10   5   8         59.10         19.99        16.00 o                         
  -9   5   8         50.56         42.72         8.97 o                         
  -8   5   8        212.99        187.45        16.44 o                         
  -7   5   8          6.25          7.76         4.42 o                         
  -6   5   8         37.11         30.58         6.68 o                         
  -5   5   8        197.50        190.85        11.98 o                         
  -4   5   8        558.46        557.97        17.05 o                         
  -3   5   8        239.57        230.73        13.18 o                         
  -2   5   8        114.30        102.60         9.06 o                         
  -1   5   8          1.67          3.32         3.97 o                         
   0   5   8         66.98         60.01         8.40 o                         
   1   5   8          0.03         -3.45         3.95 o                         
   2   5   8          0.02         -1.49         4.23 o                         
   3   5   8         65.63         48.48         8.26 o                         
   4   5   8        129.05        139.21        13.52 o                         
   5   5   8        109.60         90.00        10.94 o                         
   6   5   8        119.68        110.50        12.16 o                         
   7   5   8         10.54          9.63         6.50 o                         
   8   5   8          1.54         -2.52         5.21 o                         
   9   5   8         45.21         71.30        12.15 o                         
 -12   6   8         71.79         84.60        13.93 o                         
 -11   6   8          8.76         16.16         8.79 o                         
 -10   6   8          2.25         -0.54         7.77 o                         
  -9   6   8          0.78          0.51         5.11 o                         
  -8   6   8         35.88         40.58         8.09 o                         
  -7   6   8         11.53          8.18         6.75 o                         
  -6   6   8         84.02         53.57        12.42 o                         
  -5   6   8          9.17          5.68         4.01 o                         
  -4   6   8          4.24         -0.34         3.84 o                         
  -3   6   8          5.40          1.36         4.21 o                         
  -2   6   8         35.74         35.91         6.60 o                         
  -1   6   8        237.74        205.27        15.10 o                         
   0   6   8         24.77         14.80         6.18 o                         
   1   6   8         85.31         86.10        10.75 o                         
   2   6   8         74.13         81.36        10.52 o                         
   3   6   8          4.47          4.77         5.37 o                         
   4   6   8          6.20         -2.75         5.22 o                         
   5   6   8        156.71        124.64        13.33 o                         
   6   6   8         40.44         56.42        10.06 o                         
   7   6   8          1.90         -1.20         5.65 o                         
  -9   7   8          3.28          7.80         6.59 o                         
  -8   7   8          7.74          2.85         5.78 o                         
  -7   7   8        187.32        164.59        14.77 o                         
  -6   7   8          0.40          3.48         5.48 o                         
  -5   7   8        147.31        148.03        13.64 o                         
  -4   7   8        543.89        550.30        22.06 o                         
  -3   7   8        296.69        322.92        17.27 o                         
  -2   7   8        402.76        373.44        21.52 o                         
  -1   7   8        147.90        145.59        13.83 o                         
   0   7   8        347.03        328.12        20.49 o                         
   1   7   8         38.17         50.16        11.35 o                         
   2   7   8        338.58        278.20        34.09 o                         
   3   7   8        636.26        641.06        47.97 o                         
   4   7   8        361.60        314.79        29.54 o                         
   5   7   8        105.58         64.04        21.54 o                         
  -5   8   8         40.04         38.33         8.85 o                         
  -4   8   8         93.93        108.87        13.04 o                         
  -3   8   8         50.64         37.78         9.11 o                         
  -2   8   8         11.75         12.95         7.13 o                         
  -1   8   8         54.09         46.07         9.54 o                         
   0   8   8         11.44          5.11         6.88 o                         
 -16   1   9          9.00         11.22        11.28 o                         
 -15   1   9          1.10          4.71         6.30 o                         
 -14   1   9          0.00         -5.05         5.01 o                         
 -13   1   9        447.37        457.05        21.28 o                         
 -12   1   9         41.47         39.21         9.93 o                         
 -11   1   9        252.56        258.78        15.72 o                         
 -10   1   9         44.82         46.24         7.27 o                         
  -9   1   9        542.25        487.14        21.79 o                         
  -8   1   9         23.55         22.33         6.72 o                         
  -7   1   9        365.70        365.05        14.67 o                         
  -6   1   9       1394.47       1445.85        23.92 o                         
  -5   1   9       1293.34       1247.98        30.17 o                         
  -4   1   9        584.82        565.84        14.97 o                         
  -3   1   9        252.92        226.25        10.88 o                         
  -2   1   9        795.95        750.53        17.97 o                         
  -1   1   9         28.60         47.09         5.55 o                         
   0   1   9        119.80        123.80        10.20 o                         
   1   1   9       1366.65       1371.79        34.35 o                         
   2   1   9        458.16        446.38        37.69 o                         
   3   1   9         80.97         55.27        12.55 o                         
   4   1   9         41.58         48.73         8.80 o                         
   5   1   9          4.92         -1.98         4.91 o                         
   6   1   9          5.10         -0.30         8.41 o                         
   7   1   9        269.46        261.71        26.38 o                         
   8   1   9        185.39        182.85        31.46 o                         
   9   1   9          5.50          1.18         8.77 o                         
  10   1   9          1.48         -3.77         8.50 o                         
  11   1   9         23.90         28.51        13.10 o                         
 -15   2   9        251.13        276.71        22.75 o                         
 -14   2   9        727.29        709.79        59.88 o                         
 -13   2   9        362.04        378.20        24.41 o                         
 -12   2   9         18.78         -3.93         5.37 o                         
 -11   2   9          9.65         19.95         7.13 o                         
 -10   2   9        669.33        630.03        24.16 o                         
  -9   2   9         52.40         40.99        10.81 o                         
  -8   2   9        398.48        384.89        19.98 o                         
  -7   2   9        569.91        575.05        17.84 o                         
  -6   2   9        396.21        379.62        13.30 o                         
  -5   2   9        429.70        440.75        15.27 o                         
  -4   2   9         91.24         95.34         8.01 o                         
  -3   2   9        562.25        541.82        14.82 o                         
  -2   2   9        263.35        250.12        16.56 o                         
  -1   2   9        197.94        219.07        11.37 o                         
   0   2   9        540.24        560.97        17.15 o                         
   1   2   9          8.54          2.03         3.65 o                         
   2   2   9        314.68        356.93        19.04 o                         
   3   2   9        381.31        366.32        15.71 o                         
   4   2   9         79.51         70.88         8.75 o                         
   5   2   9        625.39        609.05        19.86 o                         
   6   2   9        372.29        375.53        17.89 o                         
   7   2   9        372.31        391.79        24.08 o                         
   8   2   9        421.26        360.55        30.80 o                         
   9   2   9        391.22        274.48        45.96 o                         
  10   2   9         41.26         52.25        14.78 o                         
  11   2   9          0.43          2.80         8.56 o                         
 -15   3   9         17.81         13.77        10.16 o                         
 -14   3   9          1.69         -2.49         6.85 o                         
 -13   3   9         99.91        100.32        14.14 o                         
 -12   3   9          0.06          1.02         6.07 o                         
 -11   3   9        378.18        350.05        29.38 o                         
 -10   3   9         62.54         65.53        10.74 o                         
  -9   3   9        309.48        282.53        19.73 o                         
  -8   3   9         38.38         36.53         6.90 o                         
  -7   3   9        222.46        209.69        21.89 o                         
  -6   3   9        623.40        612.11        29.06 o                         
  -5   3   9        969.66        963.48        20.73 o                         
  -4   3   9        280.68        270.81        13.09 o                         
  -3   3   9         47.85         51.42         8.18 o                         
  -2   3   9        929.43        870.36        19.64 o                         
  -1   3   9         72.24         73.83         7.38 o                         
   0   3   9         58.23         59.89         7.38 o                         
   1   3   9        480.30        486.70        18.39 o                         
   2   3   9         54.79         44.62         7.29 o                         
   3   3   9         75.69         55.80         8.21 o                         
   4   3   9          6.73          6.20         4.98 o                         
   5   3   9         68.65         69.67         8.99 o                         
   6   3   9         19.63         25.86         6.85 o                         
   7   3   9        287.84        299.58        18.16 o                         
   8   3   9         30.09         52.30        11.05 o                         
   9   3   9         35.13         19.12        14.83 o                         
  10   3   9          0.72          3.42        10.17 o                         
 -14   4   9        160.25        189.67        19.68 o                         
 -13   4   9         69.87         89.21        15.99 o                         
 -12   4   9         44.12         52.74        16.88 o                         
 -11   4   9          6.46         20.68         8.08 o                         
 -10   4   9         44.49         58.61        10.88 o                         
  -9   4   9         50.72         32.48         8.53 o                         
  -8   4   9         19.98         27.19         7.99 o                         
  -7   4   9        204.13        214.26        23.17 o                         
  -6   4   9          9.74          9.41         5.34 o                         
  -5   4   9        187.02        209.58        19.20 o                         
  -4   4   9         10.21         12.23         4.78 o                         
  -3   4   9          7.47          9.95         4.73 o                         
  -2   4   9         52.31         55.29         7.10 o                         
  -1   4   9         15.86         12.64         4.80 o                         
   0   4   9          0.89         -1.95         4.03 o                         
   1   4   9         41.25         42.97         7.46 o                         
   2   4   9         61.50         79.78         9.45 o                         
   3   4   9         16.31         13.97         6.02 o                         
   4   4   9         59.65         54.36         8.47 o                         
   5   4   9         10.82          3.24         5.44 o                         
   6   4   9          0.50         -4.71         4.73 o                         
   7   4   9         28.89         15.09         6.83 o                         
   8   4   9         38.98         30.90        12.23 o                         
   9   4   9         37.08         23.30         8.94 o                         
 -12   5   9        260.96        302.73        39.10 o                         
 -11   5   9         24.37         25.63        16.74 o                         
 -10   5   9         14.09         19.86         8.38 o                         
  -9   5   9        134.44        124.37        18.52 o                         
  -8   5   9          1.80          3.60         5.17 o                         
  -7   5   9        167.27        180.34        14.08 o                         
  -6   5   9        935.98        936.90        26.32 o                         
  -5   5   9        426.50        456.49        23.31 o                         
  -4   5   9        210.66        196.95        12.56 o                         
  -3   5   9        110.23         99.68         9.22 o                         
  -2   5   9          7.09          0.25         4.36 o                         
  -1   5   9         95.55         76.77         9.51 o                         
   0   5   9         55.03         50.09         8.11 o                         
   1   5   9        590.06        568.66        22.55 o                         
   2   5   9        754.40        730.77        29.23 o                         
   3   5   9         70.06         60.90        12.07 o                         
   4   5   9          2.37          9.40         6.14 o                         
   5   5   9         52.48         57.53         9.54 o                         
   6   5   9          2.01         -0.67         5.50 o                         
   7   5   9          3.43          3.58         7.23 o                         
   8   5   9        643.69        687.50        42.36 o                         
 -11   6   9         75.95        135.43        20.48 o                         
 -10   6   9        113.69         82.47        24.27 o                         
  -9   6   9          0.34          2.46         5.76 o                         
  -8   6   9         37.34         27.64         7.30 o                         
  -7   6   9        313.05        339.86        20.00 o                         
  -6   6   9        174.06        173.34        14.57 o                         
  -5   6   9          0.41          0.40         5.43 o                         
  -4   6   9          1.16         -3.53         4.29 o                         
  -3   6   9          2.40         -1.99         4.16 o                         
  -2   6   9          1.29         -0.19         4.76 o                         
  -1   6   9        123.54        116.31        12.26 o                         
   0   6   9         17.38          8.33         5.88 o                         
   1   6   9          0.76         -0.39         5.13 o                         
   2   6   9         82.33         68.10        10.26 o                         
   3   6   9         51.60         61.15        10.10 o                         
   4   6   9          7.28          1.92         6.65 o                         
   5   6   9         43.94         64.44        13.17 o                         
   6   6   9        101.68        100.69        12.51 o                         
  -8   7   9          7.46          8.46         6.74 o                         
  -7   7   9         36.85         34.52         8.44 o                         
  -6   7   9        125.54        121.92        15.09 o                         
  -5   7   9        132.05        133.34        15.62 o                         
  -4   7   9          0.27          4.21         4.84 o                         
  -3   7   9         28.24         29.64        11.32 o                         
  -2   7   9         10.21          5.70         6.20 o                         
  -1   7   9         85.59         84.37        11.36 o                         
   0   7   9         19.93         26.20         8.05 o                         
   1   7   9         10.73         20.39         7.58 o                         
   2   7   9         10.77         22.74         7.85 o                         
   3   7   9         31.64         27.75         8.54 o                         
 -15   0  10        323.37        363.15        46.07 o                         
 -14   0  10         21.81         -9.66        11.46 o                         
 -13   0  10         63.37         74.38        22.25 o                         
 -12   0  10        122.88         96.85        23.82 o                         
 -11   0  10         34.95         52.13        17.53 o                         
 -10   0  10        129.17        161.12        28.76 o                         
  -9   0  10        215.92        253.71        33.03 o                         
  -8   0  10        487.62        481.35        44.49 o                         
  -7   0  10          2.36          2.47         9.21 o                         
  -6   0  10         16.10         13.79         7.61 o                         
  -5   0  10          0.59          0.60         6.43 o                         
  -4   0  10        146.11        135.28        22.47 o                         
  -3   0  10        107.87        121.41        15.00 o                         
  -2   0  10       1276.08       1280.88        39.70 o                         
  -1   0  10          1.36          5.24        16.85 o                         
   0   0  10        170.40        178.55        18.01 o                         
   1   0  10        165.33        242.45        20.84 o                         
   2   0  10         67.57         65.85        11.76 o                         
   3   0  10         28.65         29.93         9.55 o                         
   4   0  10        243.11        176.40        29.44 o                         
   5   0  10        592.59        533.71        50.79 o                         
   6   0  10         42.58         46.74        18.65 o                         
   7   0  10        379.70        321.35        42.02 o                         
   8   0  10        330.20        296.85        43.37 o                         
   9   0  10         78.60         49.44        21.57 o                         
  10   0  10        605.39        577.98        58.88 o                         
 -15   1  10        303.70        301.37        26.96 o                         
 -14   1  10          0.22         -0.74         6.56 o                         
 -13   1  10         25.52         10.87         8.93 o                         
 -12   1  10          1.42         -3.62         5.88 o                         
 -11   1  10         32.59         30.74         8.60 o                         
 -10   1  10          0.18         -2.45         5.19 o                         
  -9   1  10          9.69          0.82         5.11 o                         
  -8   1  10        538.87        499.72        29.40 o                         
  -7   1  10        793.29        784.40        25.67 o                         
  -6   1  10        380.85        387.69        16.35 o                         
  -5   1  10         39.83         18.01         7.42 o                         
  -4   1  10        102.77        102.12        15.99 o                         
  -3   1  10         85.09         80.19        10.62 o                         
  -2   1  10        168.77        171.67        12.40 o                         
  -1   1  10       1350.17       1470.48        35.53 o                         
   0   1  10        406.19        381.61        16.42 o                         
   1   1  10         29.12          9.15         8.06 o                         
   2   1  10         35.54         50.71         7.76 o                         
   3   1  10         16.90         23.03         7.53 o                         
   4   1  10         30.67         31.29         8.60 o                         
   5   1  10        486.81        510.32        36.51 o                         
   6   1  10        313.94        286.22        41.35 o                         
   7   1  10          4.58          9.52        10.79 o                         
   8   1  10        106.73        103.09        18.33 o                         
   9   1  10        300.80        263.83        28.45 o                         
  10   1  10          3.90          3.08        28.65 o                         
 -15   2  10          5.02          8.93         8.60 o                         
 -14   2  10         74.08        103.33        17.81 o                         
 -13   2  10         37.80         43.28        10.17 o                         
 -12   2  10         48.52         43.30        10.11 o                         
 -11   2  10         60.78         55.73        10.42 o                         
 -10   2  10         34.51         33.26         9.96 o                         
  -9   2  10        212.80        193.59        18.72 o                         
  -8   2  10          0.32         -2.15         5.11 o                         
  -7   2  10          2.63          0.09         4.39 o                         
  -6   2  10         86.25        107.33        14.17 o                         
  -5   2  10          0.09          0.94         3.65 o                         
  -4   2  10         25.55         24.46         5.59 o                         
  -3   2  10        372.45        356.95        19.07 o                         
  -2   2  10          0.81         -0.71         4.04 o                         
  -1   2  10         38.56         29.78        10.51 o                         
   0   2  10          1.10         -0.95         4.71 o                         
   1   2  10         23.78         32.27         6.85 o                         
   2   2  10          4.14          2.86         6.32 o                         
   3   2  10         34.18         37.18         9.29 o                         
   4   2  10        102.13         81.89        11.58 o                         
   5   2  10         31.05         21.52        13.62 o                         
   6   2  10         18.16         15.89        10.48 o                         
   7   2  10         19.11         25.42        11.66 o                         
   8   2  10         61.15         57.08        15.14 o                         
   9   2  10         37.27         71.83        16.90 o                         
 -14   3  10        297.09        319.86        42.55 o                         
 -13   3  10        234.40        270.15        34.12 o                         
 -12   3  10        317.29        320.15        22.98 o                         
 -11   3  10         17.45         49.74        10.23 o                         
 -10   3  10         70.17         67.88        11.23 o                         
  -9   3  10        103.47        105.04        12.88 o                         
  -8   3  10        939.70        852.83        29.23 o                         
  -7   3  10        835.69        919.18        45.25 o                         
  -6   3  10        201.76        181.76        14.87 o                         
  -5   3  10         52.33         56.53         7.41 o                         
  -4   3  10         15.60         18.42         5.13 o                         
  -3   3  10        353.06        354.29        14.93 o                         
  -2   3  10        499.39        480.20        17.55 o                         
  -1   3  10        420.62        400.64        15.15 o                         
   0   3  10        213.12        207.36        13.97 o                         
   1   3  10        200.90        159.84        14.24 o                         
   2   3  10         68.00         96.36        11.42 o                         
   3   3  10         89.93         84.99        12.88 o                         
   4   3  10         15.89          7.78         6.73 o                         
   5   3  10        293.59        300.49        24.69 o                         
   6   3  10         60.53         68.29        13.18 o                         
   7   3  10        116.21        130.46        20.80 o                         
   8   3  10         10.02         22.16        12.96 o                         
   9   3  10        217.98        190.31        25.02 o                         
 -13   4  10        172.82        197.54        25.47 o                         
 -12   4  10         86.23         88.44        16.61 o                         
 -11   4  10          0.03         -2.60         6.23 o                         
 -10   4  10          0.04          6.68         6.85 o                         
  -9   4  10        473.56        459.34        42.54 o                         
  -8   4  10        138.74        160.64        15.83 o                         
  -7   4  10          1.61         -6.03         4.63 o                         
  -6   4  10         44.88         37.90         7.61 o                         
  -5   4  10         21.37         17.72         5.37 o                         
  -4   4  10          0.19          1.67         4.21 o                         
  -3   4  10        162.94        166.58        15.25 o                         
  -2   4  10        260.55        248.34        13.94 o                         
  -1   4  10         70.48         63.66         8.76 o                         
   0   4  10         17.59         20.38         6.37 o                         
   1   4  10        230.79        250.43        16.34 o                         
   2   4  10         11.60         12.58         6.07 o                         
   3   4  10         67.97         75.36        10.08 o                         
   4   4  10        283.80        296.10        18.71 o                         
   5   4  10         47.82         57.30         9.34 o                         
   6   4  10         18.39         17.45         7.46 o                         
   7   4  10        120.27        144.24        16.68 o                         
   8   4  10        334.94        297.90        30.78 o                         
 -11   5  10         40.95         28.59         9.97 o                         
 -10   5  10         39.04         35.26         9.93 o                         
  -9   5  10          1.04         15.33         8.13 o                         
  -8   5  10        113.57         95.89        17.43 o                         
  -7   5  10        171.23        171.93        14.13 o                         
  -6   5  10        100.08        102.97        11.37 o                         
  -5   5  10        145.10        140.75        26.66 o                         
  -4   5  10         12.64         12.42         5.04 o                         
  -3   5  10         89.02         83.07         9.03 o                         
  -2   5  10          5.54          4.77         5.36 o                         
  -1   5  10          9.69          6.46         5.50 o                         
   0   5  10        120.50        146.26        13.36 o                         
   1   5  10         22.32         12.13         6.32 o                         
   2   5  10          2.09          3.75         5.51 o                         
   3   5  10         13.25          2.56         5.41 o                         
   4   5  10         13.18         17.46         7.10 o                         
   5   5  10         69.78         74.05        12.39 o                         
   6   5  10          5.96          3.07         6.45 o                         
  -9   6  10        128.48        108.11        22.02 o                         
  -8   6  10         48.65         54.66        14.73 o                         
  -7   6  10          2.54          0.01         5.58 o                         
  -6   6  10        139.90        146.45        13.94 o                         
  -5   6  10         87.09        110.64        12.19 o                         
  -4   6  10         42.70         43.18         7.73 o                         
  -3   6  10        123.95        132.83        14.53 o                         
  -2   6  10        138.26        154.05        14.36 o                         
  -1   6  10          0.19         -2.51         5.30 o                         
   0   6  10        125.94        143.36        15.83 o                         
   1   6  10          5.43         16.61         7.15 o                         
   2   6  10         27.07         34.78         8.73 o                         
   3   6  10         74.30         70.73        11.22 o                         
   4   6  10        158.43        168.63        16.04 o                         
  -5   7  10        195.95        210.50        19.96 o                         
  -4   7  10         18.32         39.94        10.48 o                         
  -3   7  10          0.89          6.06         6.45 o                         
  -2   7  10        206.65        189.81        16.47 o                         
  -1   7  10        240.46        262.07        19.19 o                         
   0   7  10         34.24         34.21         9.17 o                         
 -14   1  11         47.24         59.26        16.12 o                         
 -13   1  11         54.34         55.58        15.44 o                         
 -12   1  11         57.43         69.77        15.84 o                         
 -11   1  11        156.59        158.49        22.47 o                         
 -10   1  11        388.56        372.54        30.42 o                         
  -9   1  11        273.03        271.49        26.05 o                         
  -8   1  11        277.17        229.69        22.72 o                         
  -7   1  11          0.03          3.24         7.12 o                         
  -6   1  11         57.09         56.47        13.15 o                         
  -5   1  11          3.49          1.50         4.87 o                         
  -4   1  11        145.53        156.27        12.56 o                         
  -3   1  11         20.82         28.60         6.77 o                         
  -2   1  11        319.05        299.66        17.16 o                         
  -1   1  11         69.69         66.91         9.41 o                         
   0   1  11         66.14        105.04        12.23 o                         
   1   1  11         81.09        110.64        15.01 o                         
   2   1  11          2.40         -3.77         5.45 o                         
   3   1  11        120.38        151.10        22.96 o                         
   4   1  11        171.09        169.88        30.67 o                         
   5   1  11        244.21        214.25        25.03 o                         
   6   1  11         52.37         47.25        27.87 o                         
   7   1  11        216.92        214.67        25.97 o                         
   8   1  11        171.47        162.95        23.73 o                         
 -14   2  11         53.16         70.97        17.30 o                         
 -13   2  11        104.64         76.63        36.52 o                         
 -12   2  11        172.84        143.50        20.81 o                         
 -11   2  11        165.35        170.27        22.27 o                         
 -10   2  11         55.44         76.82        15.16 o                         
  -9   2  11         23.03         24.06        10.17 o                         
  -8   2  11         77.46         62.70        13.43 o                         
  -7   2  11         58.31         68.47        11.58 o                         
  -6   2  11         95.00        108.19        13.64 o                         
  -5   2  11        398.59        415.50        20.73 o                         
  -4   2  11        101.33        115.11        11.12 o                         
  -3   2  11        105.64        111.65        12.96 o                         
  -2   2  11          1.12          5.32         5.21 o                         
  -1   2  11        572.94        579.61        20.31 o                         
   0   2  11          0.07          4.93         5.14 o                         
   1   2  11        117.28         93.59        12.38 o                         
   2   2  11        260.50        276.68        20.63 o                         
   3   2  11          4.13         14.59         7.63 o                         
   4   2  11          3.05          8.70         7.38 o                         
   5   2  11        223.26        216.81        27.08 o                         
   6   2  11         99.42         87.08        17.87 o                         
   7   2  11         14.54          3.42        10.88 o                         
   8   2  11        131.64        152.00        23.46 o                         
 -13   3  11        134.20        171.28        20.33 o                         
 -12   3  11         35.65         37.27        10.42 o                         
 -11   3  11         80.80         79.90        12.70 o                         
 -10   3  11         93.98        138.73        15.60 o                         
  -9   3  11         20.87         23.50        12.58 o                         
  -8   3  11        160.93        134.01        14.25 o                         
  -7   3  11         13.00         12.29         6.98 o                         
  -6   3  11          2.00          4.75         5.86 o                         
  -5   3  11         81.34        101.16        12.26 o                         
  -4   3  11          1.06          0.05         5.00 o                         
  -3   3  11         53.99         57.45        12.32 o                         
  -2   3  11         36.77         45.52         8.23 o                         
  -1   3  11         36.89         33.51         8.58 o                         
   0   3  11         50.98         33.09         8.73 o                         
   1   3  11         45.12         65.10        11.01 o                         
   2   3  11          0.03          0.33         6.14 o                         
   3   3  11         49.74         43.90        10.04 o                         
   4   3  11         22.07         25.73         8.97 o                         
   5   3  11        112.40         88.66        13.53 o                         
   6   3  11          0.26         12.01        17.30 o                         
   7   3  11        119.80        157.44        23.23 o                         
 -12   4  11         46.51         34.94        12.53 o                         
 -11   4  11        389.38        387.14        26.34 o                         
 -10   4  11          0.05          7.14         7.39 o                         
  -9   4  11          1.05         10.83         7.44 o                         
  -8   4  11          7.96         -2.28         5.60 o                         
  -7   4  11          2.93          1.56         6.26 o                         
  -6   4  11         95.69        120.95        12.01 o                         
  -5   4  11        114.75        117.91        17.55 o                         
  -4   4  11         82.11         96.73         9.49 o                         
  -3   4  11         67.47         59.54         7.96 o                         
  -2   4  11         30.20         29.69         8.68 o                         
  -1   4  11        112.83        108.36        17.65 o                         
   0   4  11         15.96         11.88         7.17 o                         
   1   4  11         39.55         34.58         9.49 o                         
   2   4  11         39.76         36.64        10.08 o                         
   3   4  11        158.18        144.57        16.39 o                         
   4   4  11          1.29          2.71         7.08 o                         
   5   4  11         55.31         50.50        11.34 o                         
   6   4  11        298.56        318.65        24.63 o                         
 -10   5  11        436.74        397.59        26.64 o                         
  -9   5  11        538.12        473.48        46.97 o                         
  -8   5  11        143.77        201.50        22.93 o                         
  -7   5  11          1.52          1.83         5.77 o                         
  -6   5  11        127.78        119.92        13.23 o                         
  -5   5  11        220.47        209.11        15.83 o                         
  -4   5  11        334.35        340.33        18.69 o                         
  -3   5  11        375.78        389.75        21.04 o                         
  -2   5  11        245.07        244.12        20.62 o                         
  -1   5  11         27.50         25.66         7.33 o                         
   0   5  11        439.50        466.85        29.52 o                         
   1   5  11          7.56          7.31         6.35 o                         
   2   5  11          0.22         -4.04         6.13 o                         
   3   5  11        146.86        144.79        16.81 o                         
   4   5  11        226.63        224.41        23.23 o                         
  -7   6  11          0.35         -8.20         5.47 o                         
  -6   6  11          1.33          3.20         6.30 o                         
  -5   6  11        139.81        147.06        14.29 o                         
  -4   6  11         56.98         41.94        10.55 o                         
  -3   6  11          6.11          6.78         6.69 o                         
  -2   6  11         47.58         54.52        10.00 o                         
  -1   6  11        131.19        147.42        14.46 o                         
   0   6  11          4.29          1.54         6.42 o                         
   1   6  11         58.77         74.91        11.60 o                         
   2   6  11         68.24         61.07        10.77 o                         
 -13   0  12         24.73         35.96        19.10 o                         
 -12   0  12        124.91        139.10        29.44 o                         
 -11   0  12         28.41         20.45        16.40 o                         
 -10   0  12        444.73        339.33        42.47 o                         
  -9   0  12          9.65        -10.34         8.99 o                         
  -8   0  12          1.54        -12.13         8.09 o                         
  -6   0  12        281.12        273.93        34.83 o                         
  -5   0  12         81.91         64.27        18.43 o                         
  -4   0  12        568.67        498.66        51.46 o                         
  -3   0  12        486.10        434.19        30.10 o                         
  -2   0  12        131.56        104.87        16.06 o                         
  -1   0  12         16.72         23.65        14.16 o                         
   0   0  12        621.41        660.38        46.97 o                         
   1   0  12        152.29        194.16        20.79 o                         
   2   0  12         68.99         48.99        19.55 o                         
   3   0  12        863.46        781.57        56.63 o                         
   4   0  12          6.55         -4.49        13.48 o                         
   5   0  12          4.05        -14.16        11.46 o                         
   6   0  12        311.82        410.34        52.58 o                         
   7   0  12        479.12        544.05        60.00 o                         
 -13   1  12         28.30          8.70        10.81 o                         
 -12   1  12        214.30        172.32        30.00 o                         
 -11   1  12        398.40        453.47        35.42 o                         
 -10   1  12         37.28         41.43        12.78 o                         
  -9   1  12        104.48        105.60        19.10 o                         
  -8   1  12          0.20          1.32         7.30 o                         
  -7   1  12          0.64         -6.06         6.52 o                         
  -6   1  12        123.57        146.44        18.19 o                         
  -5   1  12        172.61        182.43        14.10 o                         
  -4   1  12        192.85        188.26        16.66 o                         
  -3   1  12        905.36        946.46        30.29 o                         
  -2   1  12         32.68         20.01         6.52 o                         
  -1   1  12         35.72         42.89         8.33 o                         
   0   1  12          1.12          3.61         5.17 o                         
   1   1  12         88.10        106.70        13.68 o                         
   2   1  12         90.65        105.56        18.31 o                         
   3   1  12          3.67          2.18         9.60 o                         
   4   1  12         26.81         29.48        13.14 o                         
   5   1  12          0.79          4.63        11.46 o                         
   6   1  12        156.09        194.50        26.10 o                         
   7   1  12         78.56         71.83        18.03 o                         
 -12   2  12          2.10         -0.51         9.14 o                         
 -11   2  12          0.02         -6.29         7.42 o                         
 -10   2  12          3.91         10.16         9.25 o                         
  -9   2  12         43.57         29.54        11.11 o                         
  -8   2  12          6.78         11.82        12.70 o                         
  -7   2  12         13.16         37.30        15.28 o                         
  -6   2  12          0.53         -1.60         7.37 o                         
  -5   2  12          3.99          5.47         5.91 o                         
  -4   2  12         15.73          9.11         8.50 o                         
  -3   2  12          7.77          0.82         4.38 o                         
  -2   2  12         53.67         49.15        16.67 o                         
  -1   2  12         20.69         32.51         7.87 o                         
   0   2  12          3.99          7.47         9.65 o                         
   1   2  12         21.13         23.61         8.31 o                         
   2   2  12          0.59          4.33         7.14 o                         
   3   2  12          8.83          9.88         7.58 o                         
   4   2  12         85.38         72.72        22.36 o                         
   5   2  12          0.03         -4.27         9.68 o                         
   6   2  12          1.87          9.78        11.60 o                         
 -12   3  12         89.62         78.93        17.24 o                         
 -11   3  12        385.29        399.57        35.84 o                         
 -10   3  12        128.47        180.16        38.65 o                         
  -9   3  12          0.48          2.60         8.15 o                         
  -8   3  12         87.69         17.08        43.26 o                         
  -7   3  12         15.71         -2.77         8.43 o                         
  -6   3  12         43.73         31.31         9.16 o                         
  -5   3  12        223.79        189.70        17.38 o                         
  -4   3  12        242.03        256.46        19.48 o                         
  -3   3  12         15.31         19.59         7.02 o                         
  -2   3  12        267.35        303.96        20.66 o                         
  -1   3  12        123.37        140.76        26.62 o                         
   0   3  12         53.20         55.17        11.31 o                         
   1   3  12        125.79        151.07        16.41 o                         
   2   3  12        282.37        257.40        21.09 o                         
   3   3  12        116.70        110.56        22.19 o                         
   4   3  12         33.62         27.05         9.43 o                         
   5   3  12        176.45        169.16        24.77 o                         
 -10   4  12         25.83         29.31        12.31 o                         
  -9   4  12         26.22         39.24        19.10 o                         
  -8   4  12          8.13         13.15         9.88 o                         
  -7   4  12        108.29        128.13        24.69 o                         
  -6   4  12        121.48        108.04        17.40 o                         
  -5   4  12          0.19          1.58         6.21 o                         
  -4   4  12         71.87         76.58        10.50 o                         
  -3   4  12        297.45        298.04        28.19 o                         
  -2   4  12          2.38          6.87         6.95 o                         
  -1   4  12         64.71         76.52        12.66 o                         
   0   4  12        157.15        154.09        17.06 o                         
   1   4  12         80.55         89.21        13.87 o                         
   2   4  12         36.91         30.37         9.72 o                         
   3   4  12        268.21        281.24        22.98 o                         
   4   4  12        134.89        132.71        16.90 o                         
  -8   5  12          2.85          0.34         8.60 o                         
  -7   5  12         10.54         -6.29         8.45 o                         
  -6   5  12         68.62         68.74        12.74 o                         
  -5   5  12         18.79         21.00        10.99 o                         
  -4   5  12         52.38         70.66        15.64 o                         
  -3   5  12         45.04         44.91        10.83 o                         
  -2   5  12         44.05         31.81        13.58 o                         
  -1   5  12         10.76         14.70         8.60 o                         
   0   5  12         65.73         52.68        17.78 o                         
   1   5  12          0.91          8.65         8.01 o                         
   2   5  12         19.32         20.51         9.42 o                         
 -11   1  13          0.53         -0.35         8.50 o                         
 -10   1  13        102.62        115.50        20.02 o                         
  -9   1  13         44.18         59.45        16.07 o                         
  -8   1  13         52.20         44.16        12.85 o                         
  -7   1  13        251.59        174.83        21.67 o                         
  -6   1  13        209.82        225.28        24.19 o                         
  -5   1  13          9.10         12.05         7.12 o                         
  -4   1  13        134.60        136.65        13.19 o                         
  -3   1  13        846.14        962.52        28.92 o                         
  -2   1  13          0.21          1.60         5.51 o                         
  -1   1  13        109.85        110.86        12.18 o                         
   0   1  13        158.74        154.80        16.70 o                         
   1   1  13         99.35        116.12        15.11 o                         
   2   1  13         16.15         -1.38        12.02 o                         
   3   1  13        278.02        251.29        41.24 o                         
   4   1  13        182.31        162.82        23.67 o                         
   5   1  13          3.36         25.21        21.46 o                         
 -11   2  13          9.53          0.94         9.34 o                         
 -10   2  13         17.75         19.24        11.28 o                         
  -9   2  13        219.25        194.07        30.11 o                         
  -8   2  13         56.59         55.56        13.87 o                         
  -7   2  13         21.03         20.82        10.42 o                         
  -6   2  13         76.29         65.91        19.44 o                         
  -5   2  13        138.77        155.83        16.64 o                         
  -4   2  13        155.23        164.51        16.15 o                         
  -3   2  13         71.25         84.10        11.19 o                         
  -2   2  13        500.31        575.23        52.64 o                         
  -1   2  13         50.64         50.30        14.27 o                         
   0   2  13         10.85         25.74        12.47 o                         
   1   2  13        190.67        208.83        19.58 o                         
   2   2  13        356.34        391.08        26.66 o                         
   3   2  13         43.49         50.67        15.81 o                         
   4   2  13        519.75        532.55        41.39 o                         
 -10   3  13         25.21         24.56        12.06 o                         
  -9   3  13          9.13         17.34        16.18 o                         
  -8   3  13         33.88         33.77        12.92 o                         
  -7   3  13         84.35         61.67        14.65 o                         
  -6   3  13        185.17        179.31        17.76 o                         
  -5   3  13         57.06         62.04        11.26 o                         
  -4   3  13        176.05        196.39        18.08 o                         
  -3   3  13        522.07        561.08        51.91 o                         
  -2   3  13         25.75         18.57         9.30 o                         
  -1   3  13        166.81        164.02        26.37 o                         
   0   3  13         99.33        104.61        20.52 o                         
   1   3  13          5.95         12.38         8.45 o                         
   2   3  13         19.80         13.32         9.17 o                         
   3   3  13        169.27        189.68        28.13 o                         
  -8   4  13         84.89         70.60        16.75 o                         
  -7   4  13          0.47         -2.92         9.44 o                         
  -6   4  13         49.94         63.72        12.11 o                         
  -5   4  13          2.38        -11.60         7.83 o                         
  -4   4  13         12.33          5.18         9.91 o                         
  -3   4  13          0.02         -0.16         8.70 o                         
  -2   4  13         60.83         78.86        13.32 o                         
  -1   4  13          0.80         -1.25         7.04 o                         
   0   4  13         45.58         55.84        12.35 o                         
   1   4  13         35.17         59.38        12.46 o                         
 -10   0  14         90.34        111.91        28.09 o                         
  -9   0  14         39.37         46.97        20.00 o                         
  -8   0  14        139.97        126.52        28.31 o                         
  -7   0  14         75.24         70.34        22.47 o                         
  -6   0  14         30.91         26.52        13.93 o                         
  -5   0  14         63.45        141.35        28.31 o                         
  -4   0  14         47.30         53.89        14.74 o                         
  -3   0  14        633.69        572.52        37.84 o                         
  -2   0  14         41.34         38.36        13.02 o                         
  -1   0  14        213.20        310.23        46.85 o                         
   0   0  14        279.46        288.31        42.25 o                         
   1   0  14          3.33        -13.26        13.71 o                         
   2   0  14         73.92         63.60        25.84 o                         
  -9   1  14        147.90        136.50        21.14 o                         
  -8   1  14         56.34         84.10        17.07 o                         
  -7   1  14          1.73          2.23         8.31 o                         
  -6   1  14         27.41         28.56        11.50 o                         
  -5   1  14        297.12        307.19        39.78 o                         
  -4   1  14        453.79        459.02        24.23 o                         
  -3   1  14          1.80          4.71         6.67 o                         
  -2   1  14        305.33        310.08        20.07 o                         
  -1   1  14        164.96        180.02        18.79 o                         
   0   1  14          0.00         10.97         8.26 o                         
   1   1  14        165.78        164.38        24.10 o                         
   2   1  14        212.14        199.28        26.38 o                         
  -8   2  14          2.70         -3.01         7.85 o                         
  -7   2  14         22.84         19.76        10.94 o                         
  -6   2  14         29.79         24.80        11.25 o                         
  -5   2  14         41.56         26.49         9.66 o                         
  -4   2  14         13.64          1.72         6.25 o                         
  -3   2  14         21.41         12.48         7.53 o                         
  -2   2  14         99.57         99.36        17.26 o                         
  -1   2  14         72.28         80.96        18.18 o                         
   0   2  14          0.96         -1.10         7.46 o                         
   1   2  14          4.35         25.19         9.40 o                         
  -7   3  14          5.30          8.33         9.05 o                         
  -6   3  14        285.41        321.09        30.03 o                         
  -5   3  14        374.24        431.79        27.78 o                         
  -4   3  14          2.64         12.06        10.59 o                         
  -3   3  14         91.50         73.55        25.67 o                         
  -2   3  14        263.90        291.10        29.38 o                         
  -1   3  14         75.31         55.45        15.48 o                         
                                                                                
